# Supplementary material for: A Closed‐Loop Hybrid Discovery System of Type I Photosensitizers for Hypoxic Tumor Therapy
Source: Adv Sci (Weinh). 2025 Dec 12;13(9):e15103. doi: 10.1002/advs.202515103 (PMC12903996; doi:10.1002/advs.202515103)
Supplement: Supplementary file 2 — Supporting Data [file ADVS-13-e15103-s002.zip]

Archive with 5 entries (3 files):
- advs73115-sup-0001-Data/
- advs73115-sup-0001-Data/data/
- advs73115-sup-0001-Data/data/candidate.csv
- advs73115-sup-0001-Data/data/train.csv
- advs73115-sup-0001-Data/train.py
