# Supplementary material for: A Closed‐Loop Hybrid Discovery System of Type I Photosensitizers for Hypoxic Tumor Therapy
Source: Adv Sci (Weinh). 2025 Dec 12;13(9):e15103. doi: 10.1002/advs.202515103 (PMC12903996; doi:10.1002/advs.202515103)
Supplement: Supplementary file 2 — Supporting Data [file ADVS-13-e15103-s002.zip › advs73115-sup-0001-Data/data/candidate.csv]

SMILES	S1	S2	S3	S4	S5	S6	S7	S8	S9	S10	S11	S12	S13	S14	S15	T1	T2	T3	T4	T5	T6	T7	T8	T9	T10	T11	T12	T13	T14	T15	AromaticRings
Nc1ccc(-c2scc3nccnc23)cc1	2.3883	3.2324	3.8784	3.9948	4.1943	4.356	4.4422	4.8906	5.0007	5.1693	5.2191	5.5839	5.6635	5.7717	5.8352	1.4016	2.7147	3.0233	3.2419	3.3202	3.6128	3.85	4.0208	4.299	4.3258	4.4826	4.7019	4.9841	4.9999	5.2141	3
c1ccc2c(c1)ccn2-c1scc2nccnc12	2.4753	2.917	3.2689	3.5552	4.4344	4.4975	4.5463	4.764	4.943	5.0474	5.091	5.1358	5.1873	5.3345	5.5311	1.7326	2.6367	2.7068	3.0474	3.2425	3.3649	3.8743	4.0569	4.262	4.2774	4.4369	4.5062	4.6415	4.747	4.923	4
c1cnc2c(-c3ccc4occc4c3)scc2n1	2.7097	3.2027	3.2249	4.2494	4.3252	4.4116	4.6059	4.9616	5.0159	5.1221	5.1953	5.1987	5.359	5.526	5.5768	1.5603	2.6928	3.0048	3.2189	3.2974	3.5355	3.7935	3.8938	4.2395	4.3036	4.5315	4.6492	4.8668	4.8787	4.9578	4
c1cnc2c(-c3ccc4[nH]cnc4c3)scc2n1	2.6597	3.2142	3.3965	4.2125	4.2743	4.3734	4.6232	4.6959	4.9773	5.1299	5.1913	5.1934	5.4205	5.5433	5.6094	1.5442	2.701	3.1149	3.2628	3.3195	3.6917	3.7237	3.8946	4.2219	4.3121	4.6427	4.6457	4.7942	4.8961	4.956	4
c1cc(-c2scc3nccnc23)c2ncoc2c1	3.0983	3.2253	3.9162	4.1716	4.3264	4.4575	4.7581	4.7994	4.9251	5.158	5.271	5.4154	5.4728	5.5449	5.654	1.8273	2.6907	3.2041	3.3268	3.6899	3.9343	3.9893	4.2648	4.3275	4.4721	4.5836	4.6623	4.7197	4.9069	4.977	4
c1cnc2c(-c3ccc4[nH]nnc4c3)scc2n1	2.764	3.1845	3.7424	4.006	4.3314	4.355	4.4555	4.573	4.8311	4.9569	5.0347	5.2038	5.2315	5.2939	5.4292	1.5871	2.6818	3.0343	3.2727	3.482	3.6344	3.6649	3.9235	4.0206	4.2905	4.3057	4.4951	4.7221	4.7306	4.9227	4
CN(C)c1ccc(-c2scc3nccnc23)cc1	2.3727	3.2437	3.6728	3.9809	4.132	4.3367	4.3789	4.9414	5.0233	5.1033	5.2116	5.3385	5.3821	5.5749	5.6766	1.4546	2.72	2.9157	3.193	3.3247	3.6246	3.8399	3.9942	4.2864	4.3376	4.3973	4.7351	4.8587	4.9872	5.1787	3
c1cc2cc(-c3scc4nccnc34)ccc2cn1	2.7583	3.1532	3.1749	3.6878	3.8918	4.2068	4.3173	4.443	4.5211	4.6798	4.6827	4.8882	4.9563	5.0877	5.1699	1.5644	2.5992	2.667	3.0895	3.2544	3.4243	3.4505	3.9065	3.9848	4.0938	4.2264	4.2309	4.2841	4.3015	4.508	4
c1cnc2ncc(-c3scc4nccnc34)cc2c1	2.794	3.12	3.4891	3.6224	3.888	3.8888	4.1064	4.2725	4.3716	4.4853	4.5543	4.6272	4.8003	4.8699	5.0127	1.5887	2.6685	2.7846	3.2465	3.3002	3.4405	3.5937	3.6103	3.7273	3.8564	3.868	4.2003	4.3028	4.3259	4.3343	4
c1cnc2ccc(-c3scc4nccnc34)cc2c1	2.7065	3.1798	3.4329	3.7729	3.8326	4.2238	4.3016	4.3681	4.4054	4.6907	4.7172	5.0094	5.1469	5.1487	5.2472	1.5498	2.684	2.6969	3.2094	3.338	3.476	3.6143	3.653	3.7863	3.9861	4.2387	4.278	4.3244	4.4975	4.5616	4
c1cnc2c(-c3cnc4cnncc4c3)scc2n1	2.8419	2.9048	3.1224	3.409	3.6698	3.8283	3.9413	4.0124	4.1794	4.2347	4.3649	4.5249	4.6784	4.7474	4.8841	1.6246	2.6091	2.6632	2.8229	3.0404	3.2244	3.4582	3.4965	3.5625	3.6256	3.8094	3.9393	4.0995	4.2614	4.2929	4
Fc1cc(-c2scc3nccnc23)cc(F)c1F	2.8232	3.1813	3.7522	4.2753	4.4182	4.5162	4.8498	4.9041	5.0405	5.238	5.5126	5.6666	5.689	5.8237	5.9484	1.6028	2.6832	3.2296	3.2481	3.5345	3.8189	4.1521	4.3046	4.3428	4.4627	4.6836	4.741	4.8849	4.996	5.0834	3
c1cc(-c2scc3nccnc23)c2ccsc2c1	2.5948	3.1618	3.4351	3.6757	3.9548	4.3362	4.51	4.7792	4.9151	4.9473	5.0327	5.0557	5.1466	5.3487	5.3567	1.5062	2.6702	2.8295	3.1484	3.2219	3.3783	3.7338	3.984	4.1594	4.2506	4.3854	4.5088	4.5704	4.6137	4.7279	4
c1ccc2sc(-c3scc4nccnc34)nc2c1	2.8043	2.9636	3.2193	3.9656	4.0642	4.1167	4.3657	4.4562	4.5044	4.5865	4.8719	4.9938	5.0367	5.1532	5.3282	1.5829	2.5248	2.8787	3.1121	3.257	3.593	3.6283	3.8654	4.2075	4.2508	4.2686	4.2938	4.3262	4.4227	4.5581	4
O=c1ccn(-c2scc3nccnc23)c2ccccc12	2.4651	2.957	3.2317	3.5059	3.5904	3.681	3.9021	4.3045	4.5162	4.7096	4.8115	4.852	4.8982	4.9976	5.1315	1.9843	2.4293	2.7233	2.9562	3.0429	3.2646	3.2995	3.5228	3.5951	3.9104	3.9276	4.064	4.2923	4.3728	4.688	4
c1cnc2c(c1)ccc1cc(-c3scc4nccnc34)cnc12	2.7487	3.1194	3.1762	3.4255	3.8159	3.8352	3.8645	4.0404	4.1103	4.1853	4.3369	4.3506	4.5059	4.5077	4.5839	1.5867	2.6687	2.7902	2.9907	3.2403	3.2639	3.2757	3.4189	3.6018	3.6309	3.7205	3.7414	3.9147	3.9421	4.1236	5
c1ccc2c(c1)-c1ccccc1C2c1scc2nccnc12	2.9891	3.1954	3.3424	3.893	4.0339	4.4389	4.5115	4.5783	4.8276	4.836	4.8889	4.9344	5.072	5.2551	5.3569	1.9008	2.6763	3.0366	3.0606	3.3672	3.8426	3.9038	3.9615	4.0313	4.0603	4.2708	4.3297	4.3415	4.4894	4.6307	4
c1ccc2c(c1)Oc1ccc(-c3scc4nccnc34)cc1O2	2.3866	3.0641	3.1976	3.7673	3.8554	4.232	4.3161	4.3733	4.4832	4.5895	4.687	4.9119	4.9315	5.0448	5.0706	1.4916	2.566	2.6922	3.0595	3.2686	3.4657	3.5542	3.7466	3.8639	3.9893	4.1171	4.2369	4.2938	4.3081	4.3616	4
c1cnc2c(-c3cc4c5c(c3)CCCN5CCC4)scc2n1	2.2744	3.242	3.5711	3.6413	4.0182	4.1563	4.3251	4.8597	4.9859	5.0219	5.1999	5.2616	5.3096	5.4492	5.5197	1.4077	2.7186	2.7755	3.0924	3.3112	3.4845	3.502	3.9174	4.1094	4.2985	4.3415	4.6766	4.7777	4.877	5.0	3
c1cnc2c(-c3ccc(-c4cc5c6c(c4)CCCN6CCC5)cc3)scc2n1	2.2168	2.9683	3.2139	3.6591	3.6613	3.8309	4.1457	4.2666	4.3439	4.3638	4.4537	4.824	4.9068	4.9307	4.9649	1.509	2.3497	2.7011	2.8682	3.2897	3.4186	3.5089	3.6037	3.6495	3.8045	3.9194	3.9922	4.1454	4.2959	4.3225	4
c1cnc2c(-c3ccc(-c4cc5c6c(c4)CCCN6CCC5)s3)scc2n1	2.0397	2.894	3.2176	3.3721	3.6344	3.7724	4.0244	4.1473	4.241	4.3018	4.4939	4.5819	4.82	4.8283	4.8854	1.1881	2.2949	2.5736	2.7216	3.2361	3.2842	3.4188	3.4437	3.5954	3.6059	3.9055	3.9943	4.1701	4.3088	4.3485	4
c1ccc2c(c1)CCc1ccccc1N2c1scc2nccnc12	2.5084	3.2573	3.3	3.5833	3.7021	3.8838	4.3645	4.4805	4.6933	4.7722	4.8308	4.898	5.0781	5.0976	5.227	1.7903	2.5807	2.7913	3.2788	3.4989	3.5954	3.6559	3.7048	3.7813	3.9151	4.1213	4.3329	4.3818	4.4518	4.5161	4
CC1(C)c2ccccc2-c2cc(-c3scc4nccnc34)ccc21	2.7514	3.1268	3.2425	3.9159	4.1285	4.246	4.3386	4.4512	4.6385	4.7714	4.9096	4.9586	4.9839	5.1108	5.2056	1.637	2.6942	2.889	3.075	3.3008	3.4611	3.7724	3.8578	3.9295	4.0686	4.122	4.2817	4.3269	4.4063	4.5392	4
c1ccc2cc3c(cc2c1)c1ccccc1n3-c1scc2nccnc12	2.1313	2.8147	3.2187	3.3566	3.4531	3.5506	3.9826	4.1769	4.3461	4.4267	4.4477	4.6564	4.7081	4.7505	4.7739	1.7634	2.2793	2.3799	2.6958	2.8555	3.2065	3.2863	3.4258	3.5331	3.81	3.9159	4.0486	4.1363	4.1876	4.2603	6
c1cc(-c2scc3nccnc23)cnn1	2.6316	3.0226	3.2156	3.778	4.1672	4.2096	4.4264	4.4745	4.6367	4.7605	4.8667	4.9929	5.1402	5.4675	5.4859	1.6804	2.3513	2.7014	3.2186	3.2435	3.2736	3.818	4.0322	4.0994	4.2993	4.3001	4.4456	4.4611	4.5858	4.6377	3
c1c[nH]c(-c2scc3nccnc23)n1	2.7424	3.0542	4.1215	4.3148	4.3823	4.5801	4.7036	4.8866	4.9109	4.9966	5.4683	5.577	5.8506	6.0178	6.0202	1.5331	2.5665	3.3343	3.3424	3.6771	3.8741	4.2472	4.2968	4.4041	4.5088	4.6159	4.7152	5.0293	5.2212	5.4202	3
c1ccc2[nH]c(-c3scc4nccnc34)nc2c1	2.693	3.0052	3.1386	3.9947	4.054	4.2066	4.4218	4.7383	4.7744	4.8153	4.9103	5.233	5.3025	5.4394	5.5207	1.5584	2.538	2.8186	3.1907	3.3106	3.4988	3.7465	3.8484	4.2078	4.2552	4.4723	4.5185	4.5673	4.626	4.7361	4
c1ccc(-c2ccc(-c3scc4nccnc34)cn2)nc1	2.7021	3.1406	3.5116	3.8066	3.8795	3.9901	4.2436	4.3646	4.3683	4.5429	4.6644	4.7239	4.7859	4.9327	4.9361	1.5482	2.6644	2.8306	3.2534	3.3871	3.4616	3.7444	3.8008	3.8205	4.0271	4.1428	4.1688	4.2318	4.2779	4.3671	4
c1ccc2c(c1)Cc1ccc(-c3scc4nccnc34)cc1-2	2.6737	3.1387	3.1933	3.9279	4.1289	4.2435	4.3396	4.4188	4.713	4.7725	4.9035	4.9293	4.9422	5.074	5.1854	1.556	2.6866	2.8832	3.0353	3.2821	3.403	3.7669	3.8251	3.9646	4.0635	4.1472	4.2963	4.3125	4.4346	4.5204	4
c1cc2c(cn1)c1cnccc1n2-c1scc2nccnc12	2.9172	3.0604	3.2575	3.5792	3.6799	3.7135	4.3875	4.4765	4.5498	4.6532	4.6823	4.7547	4.7822	5.0085	5.03	1.9448	2.6548	3.0528	3.0999	3.2791	3.3099	3.6618	3.7091	3.8591	4.0289	4.2806	4.3047	4.3374	4.4209	4.4274	5
c1cnc2c(-c3c4ccoc4cc4ccoc34)scc2n1	2.5806	3.1945	3.2467	3.7933	3.9397	4.3557	4.3713	4.4185	4.7669	4.9213	5.018	5.0612	5.256	5.291	5.4198	1.6957	2.5968	2.7053	2.9719	3.2814	3.2904	3.6577	3.9837	4.0784	4.268	4.3516	4.4342	4.5093	4.5734	4.6976	5
c1ccc2c(c1)Sc1ccccc1N2c1ccc(-c2scc3nccnc23)s1	2.0721	2.6106	3.0817	3.208	3.4711	3.7634	3.821	3.9083	4.0074	4.0393	4.2319	4.3159	4.3348	4.449	4.5437	1.4108	2.065	2.6971	2.9113	3.0965	3.1085	3.2469	3.48	3.4946	3.5038	3.6725	3.6988	3.8447	3.9062	3.9835	5
c1ccc(N(c2ccccc2)c2scc3nccnc23)cc1	2.3165	3.2508	3.7076	3.9629	4.0907	4.1305	4.205	4.2739	4.3546	4.4259	4.5828	4.8248	5.0306	5.0814	5.3852	1.5459	2.669	2.965	3.2571	3.3241	3.5444	3.7565	3.8518	3.9286	4.0897	4.1193	4.203	4.2517	4.3131	4.3689	4
CN(C)c1ccc2cc(-c3scc4nccnc34)ccc2c1	2.308	3.1891	3.27	3.3823	3.5574	4.0022	4.3211	4.4838	4.7152	4.7705	4.9258	4.9352	4.9783	5.0215	5.0604	1.4838	2.4804	2.6997	2.7564	3.133	3.3047	3.3888	3.4831	3.8357	4.1001	4.2852	4.3231	4.3807	4.4524	4.5041	4
c1cnc2c(-c3ccc(N4CCC4)cc3)scc2n1	2.3905	3.2428	3.6956	3.9961	4.1364	4.3442	4.3859	4.9583	5.021	5.1219	5.2054	5.3414	5.3893	5.5831	5.6759	1.4631	2.7193	2.9386	3.2003	3.3244	3.6333	3.8557	3.9973	4.2897	4.3371	4.4112	4.7476	4.8671	4.9814	5.1836	3
CN(C)c1cccc2cc(-c3scc4nccnc34)ccc12	2.5225	2.8862	3.2102	3.6116	3.8095	3.965	4.1506	4.2585	4.3856	4.6897	4.8322	4.9053	4.9653	5.0369	5.1346	1.605	2.3946	2.6947	2.7768	3.2866	3.3596	3.5081	3.6901	3.7676	3.9012	4.0599	4.2235	4.3278	4.4557	4.5998	4
CN1c2ccccc2N(C)c2cc(-c3scc4nccnc34)ccc21	1.8121	2.8525	3.2415	3.2669	3.4934	3.8261	4.0916	4.1338	4.2115	4.3151	4.4425	4.4935	4.5747	4.6682	5.0189	1.309	2.0807	2.7127	2.7372	3.1867	3.232	3.3143	3.3529	3.4264	3.806	3.9215	4.015	4.1083	4.2076	4.3173	4
CN(C)c1scc2nccnc12	2.5847	3.4036	4.391	4.5237	5.1261	5.1485	5.2377	5.4445	5.7519	6.0417	6.0925	6.3777	6.4352	6.6601	6.7277	1.4935	2.8329	3.4539	3.7395	4.0333	4.2223	4.3036	4.4282	5.2119	5.6297	5.6907	5.7827	5.8054	5.8173	6.0981	2
CCN(CC)c1scc2nccnc12	2.501	3.4292	4.3511	4.4103	5.0544	5.1751	5.2982	5.4543	5.7658	5.8203	6.0852	6.3608	6.3759	6.4425	6.6304	1.4316	2.8572	3.4427	3.697	3.9884	4.1448	4.304	4.4574	5.2619	5.5511	5.6291	5.7092	5.8681	5.8897	6.0515	2
c1cnc2c(N3CCC3)scc2n1	2.5863	3.4253	4.3561	4.4297	5.0788	5.2331	5.3204	5.5052	5.705	5.7805	6.0484	6.2563	6.2814	6.4409	6.6622	1.4884	2.8508	3.4612	3.7154	4.062	4.1109	4.3388	4.467	5.2687	5.4494	5.6352	5.7067	5.8453	5.8663	5.9565	2
c1cnc2c(N3CCOCC3)scc2n1	2.5252	3.434	4.3899	4.4217	4.7411	5.127	5.2079	5.2771	5.4187	5.7702	5.944	6.1344	6.304	6.3696	6.4014	1.4567	2.8643	3.4561	3.7228	4.0038	4.1721	4.3074	4.4474	4.7505	5.2601	5.6344	5.6486	5.7127	5.8555	5.921	2
CCN(CC)c1ccc(-c2scc3nccnc23)cc1	2.3691	3.2425	3.6441	3.9617	4.1029	4.3305	4.3742	4.9426	5.0219	5.091	5.2001	5.2556	5.329	5.5553	5.675	1.4522	2.7198	2.8909	3.1748	3.3219	3.6351	3.8182	3.9845	4.2811	4.3367	4.3763	4.7334	4.8172	4.9748	5.1469	3
c1cnc2c(N3CCNCC3)scc2n1	2.5697	3.37	3.8074	4.3748	4.5572	4.9402	5.0832	5.2116	5.4111	5.7336	5.9281	5.9658	6.2099	6.2717	6.3333	1.4936	2.807	3.4411	3.7283	3.7521	4.0363	4.15	4.3354	4.4338	5.141	5.6058	5.6449	5.7121	5.7431	5.7626	2
O=S1(=O)c2ccccc2-c2cc(-c3scc4nccnc34)ccc21	2.8393	3.1485	3.4122	3.7814	4.1028	4.121	4.3175	4.3775	4.4749	4.4833	4.6341	4.6862	4.7882	4.9479	4.9512	1.6088	2.6636	2.8376	3.1923	3.3016	3.357	3.6264	3.8649	3.9411	4.0768	4.195	4.2561	4.3107	4.3964	4.4136	4
c1ccc2c(c1)c1ccccc1c1[nH]c(-c3scc4nccnc34)nc21	2.3747	3.034	3.0698	3.5023	3.6777	3.8293	3.9373	4.115	4.1888	4.3676	4.5413	4.552	4.7402	4.7616	4.7863	1.4467	2.5608	2.7311	2.8641	3.0464	3.275	3.3145	3.3307	3.616	3.6668	3.8649	3.8684	4.0068	4.1967	4.2891	6
c1ccc2c(c1)c1ccccc1c1nc(-c3scc4nccnc34)cnc21	2.6659	3.0502	3.1671	3.2873	3.4604	3.5406	3.8394	3.9453	3.985	4.0093	4.1083	4.2677	4.3661	4.4408	4.5055	1.5985	2.688	2.7308	2.8573	2.9755	2.9913	3.1636	3.1955	3.4024	3.6204	3.6328	3.6493	3.7191	3.8634	3.9165	6
c1cnc2c(-c3ccc(N4CCOCC4)cc3)scc2n1	2.4771	3.2326	3.6448	3.9832	4.136	4.3618	4.4358	4.5489	5.0069	5.0417	5.1534	5.1703	5.2649	5.2997	5.5255	1.5094	2.7132	2.9483	3.2238	3.3168	3.7342	3.8497	4.0132	4.2997	4.3276	4.3653	4.5165	4.8146	4.8785	4.9235	3
COc1ccc(N(c2ccc(OC)cc2)c2scc3nccnc23)cc1	2.1458	3.2316	3.5347	3.6278	3.8276	4.1226	4.1395	4.1722	4.2831	4.3067	4.4151	4.6864	4.897	4.9451	5.0746	1.4275	2.6506	2.8537	3.2228	3.3187	3.3652	3.4698	3.5846	3.7027	3.8021	4.0896	4.1121	4.2958	4.3323	4.35	4
COc1ccc(N(c2ccc(OC)cc2)c2ccc(-c3scc4nccnc34)cc2)cc1	2.1562	3.1214	3.2335	3.6062	3.6426	3.7362	3.9674	4.0323	4.0763	4.1575	4.2554	4.3225	4.4682	4.5153	4.6433	1.4306	2.4566	2.7153	2.9409	3.2134	3.241	3.31	3.5198	3.659	3.6981	3.7172	3.8214	3.8458	3.9828	4.1923	5
c1ccc(N(c2ccccc2)c2ccc(-c3scc4nccnc34)cc2)cc1	2.277	3.2247	3.236	3.6934	3.7945	3.9782	3.9874	4.1629	4.302	4.336	4.3915	4.4105	4.4718	4.6339	4.692	1.4841	2.5693	2.7093	2.9888	3.1831	3.303	3.4567	3.6126	3.7784	3.8798	3.9604	3.9935	4.0877	4.1914	4.2451	5
Cc1ccc(N(c2ccc(C)cc2)c2scc3nccnc23)cc1	2.2467	3.2496	3.6654	3.9128	4.0039	4.0649	4.1262	4.2172	4.2764	4.3912	4.4954	4.7609	4.9944	5.0501	5.2412	1.5046	2.6635	2.9143	3.2121	3.3227	3.4908	3.6602	3.8157	3.905	3.9526	4.0227	4.1571	4.2078	4.2983	4.3399	4
c1ccn(-c2ccc(-c3scc4nccnc34)cc2)c1	2.6569	2.9191	3.2108	3.6722	4.045	4.1464	4.3414	4.3868	4.5337	4.7118	4.9188	4.9371	5.0657	5.1165	5.2102	1.5888	2.6994	2.8497	3.0582	3.2821	3.3518	3.7022	3.8167	3.956	4.0815	4.3113	4.3368	4.3866	4.6131	4.6952	4
c1ccn(-c2scc3nccnc23)c1	2.7625	2.8401	3.3055	4.3818	4.5501	4.7675	4.9623	5.0697	5.0832	5.4086	5.4546	5.5548	5.5964	5.7562	6.2723	1.6321	2.6169	2.7808	3.384	3.7298	3.9007	3.9424	4.2826	4.3638	4.557	4.9217	5.2736	5.3319	5.3624	5.433	3
Cc1ccc(C)n1-c1scc2nccnc12	2.1406	2.9863	3.2654	3.681	4.4092	4.4547	4.7727	4.8642	5.0348	5.2263	5.337	5.6023	5.6517	5.7828	5.9179	1.8692	2.1055	2.6922	3.2854	3.3317	3.6484	3.989	4.3168	4.4505	4.6315	4.7705	4.9151	4.9902	5.0187	5.2035	3
Cc1ccc(C)n1-c1ccc(-c2scc3nccnc23)cc1	2.2037	2.7799	3.2035	3.3335	3.6131	4.0113	4.0441	4.2305	4.3996	4.63	4.6474	4.756	4.8839	4.9299	5.0609	1.6428	2.1892	2.694	3.0971	3.2752	3.3095	3.4272	3.789	3.9866	4.0246	4.0833	4.1367	4.2135	4.3256	4.3925	4
c1ccc2cc(N(c3ccc4ccccc4c3)c3scc4nccnc34)ccc2c1	2.2629	3.1169	3.2589	3.3275	3.4337	3.5363	3.7641	3.9633	4.0658	4.1817	4.3158	4.3594	4.4305	4.5207	4.585	1.5461	2.5587	2.6188	2.6951	2.8571	3.1153	3.2899	3.3301	3.364	3.5136	3.656	3.7101	3.9364	3.9438	4.1418	6
c1ccc2cc(-c3scc4nccnc34)ccc2c1	2.6155	3.1504	3.1808	3.886	4.1343	4.213	4.373	4.6734	4.8075	4.8324	4.9794	5.1252	5.1725	5.2588	5.4377	1.5109	2.5786	2.681	3.0282	3.2705	3.4472	3.6664	3.8526	4.0849	4.1956	4.289	4.2912	4.546	4.6423	4.7532	4
c1ccc2c(-c3scc4nccnc34)c3ccccc3cc2c1	2.4983	3.1783	3.2532	3.3842	3.5793	3.779	3.8702	4.1566	4.3203	4.4408	4.5161	4.7352	4.7822	4.9537	5.0131	1.7477	1.9353	2.4841	2.716	3.2672	3.3218	3.4488	3.5595	3.7437	3.7819	4.0289	4.0789	4.1947	4.3106	4.3139	5
c1ccc(-c2nc(-c3scc4nccnc34)[nH]c2-c2ccccc2)cc1	2.437	3.1205	3.4853	3.7271	3.7784	3.9999	4.2054	4.2273	4.2616	4.3298	4.4212	4.7018	4.7588	4.7909	4.857	1.5487	2.6208	2.7419	2.9303	3.3412	3.4672	3.6258	3.6725	3.7663	3.9474	4.0161	4.0683	4.2233	4.2271	4.2961	5
Fc1ccc(-c2nc(-c3scc4nccnc34)[nH]c2-c2ccc(F)cc2)cc1	2.4431	3.1179	3.4453	3.799	3.9425	4.0006	4.0116	4.2579	4.2761	4.4244	4.5789	4.6173	4.6976	4.7606	4.8096	1.5575	2.6197	2.744	2.9306	3.3388	3.472	3.6255	3.6765	3.6926	3.9597	4.07	4.0947	4.1214	4.2422	4.2965	5
Nc1ccc(-c2nc(-c3scc4nccnc34)[nH]c2-c2ccc(N)cc2)cc1	1.8586	2.6726	3.1008	3.3474	3.5778	3.6408	3.8334	3.9485	4.0737	4.1049	4.1462	4.2477	4.3978	4.4036	4.5309	1.21	2.2684	2.7053	2.8041	2.8416	3.1432	3.2565	3.445	3.4594	3.6255	3.7076	3.7529	3.8711	3.9872	4.0399	5
c1ccc(C(=C(c2ccccc2)c2ccc(-c3scc4nccnc34)cc2)c2ccccc2)cc1	2.4661	3.1243	3.202	3.4446	3.7283	3.869	3.9086	4.0705	4.088	4.1353	4.1885	4.279	4.3142	4.3483	4.4797	1.557	2.3437	2.6938	2.8184	3.1591	3.2804	3.4672	3.5471	3.6011	3.7931	3.8454	3.8984	3.964	3.9895	4.004	6
C(=C(/c1ccccc1)c1ccc(-c2scc3nccnc23)cc1)\c1ccccc1	2.5746	3.1153	3.2034	3.618	3.7824	3.9791	4.0318	4.1288	4.2138	4.2517	4.3597	4.4341	4.5155	4.6374	4.7013	1.5979	2.3913	2.6937	2.8755	3.1719	3.2839	3.5863	3.6224	3.8703	3.9445	3.9593	4.0007	4.0334	4.0413	4.1859	5
S=C1c2cccc3cccc(c23)C(=S)N1c1scc2nccnc12	1.5652	2.2655	2.6602	2.7209	2.9143	3.0073	3.0438	3.1922	3.2463	3.4087	3.4164	3.4887	3.6184	3.6563	3.7521	1.3577	1.6408	1.7358	1.9518	1.9708	2.6443	2.7159	3.0095	3.0393	3.0916	3.0966	3.2025	3.2624	3.3724	3.3745	4
O=C1c2cccc3cccc(c23)C(=O)N1c1scc2nccnc12	3.0526	3.2662	3.4188	3.7203	3.7298	3.7823	3.8805	4.0839	4.1098	4.2596	4.311	4.4746	4.5356	4.5404	4.6155	1.934	2.3269	2.7288	3.0338	3.2795	3.3838	3.451	3.6708	3.7432	3.8817	3.9135	4.0389	4.0428	4.0735	4.298	4
CCCCN1C(=O)c2cccc3c(-c4scc5nccnc45)ccc(c23)C1=O	2.8804	3.1963	3.1984	3.5498	3.6585	3.8097	3.979	4.0402	4.0531	4.1241	4.1792	4.1882	4.3046	4.4229	4.5405	1.7513	2.2267	2.6911	3.2327	3.2859	3.2938	3.3033	3.3686	3.5296	3.7656	3.8861	3.9669	4.0103	4.0392	4.148	4
O=C1NC(=O)c2ccc(-c3scc4nccnc34)c3cccc1c23	2.8991	3.188	3.1945	3.5532	3.6846	3.8785	4.0083	4.0546	4.1205	4.2159	4.233	4.2874	4.4315	4.5454	4.6216	1.754	2.2318	2.6894	3.2263	3.2899	3.3001	3.3188	3.3929	3.7428	3.8178	3.9283	3.9579	4.0177	4.0811	4.1432	4
CCCCN1C(=S)c2cccc3c(-c4scc5nccnc45)ccc(c23)C1=S	1.7785	2.111	2.5043	2.7554	2.7967	2.9402	3.1072	3.1452	3.2007	3.4111	3.4995	3.5273	3.6123	3.6411	3.7872	1.4504	1.5427	1.8065	1.8815	1.9428	2.6777	2.751	2.768	2.99	3.0187	3.1094	3.2545	3.2661	3.3814	3.4368	4
S=C1NC(=S)c2ccc(-c3scc4nccnc34)c3cccc1c23	1.9817	2.2534	2.5976	2.8494	2.9618	2.9872	3.167	3.203	3.2526	3.3749	3.5534	3.605	3.6393	3.6978	3.9191	1.5501	1.7356	1.8211	1.9161	2.003	2.6602	2.7943	2.9551	3.0412	3.0902	3.2342	3.2475	3.2809	3.4252	3.4928	4
C(=C/c1ccc(-c2scc3nccnc23)s1)\c1cccs1	2.1981	3.0443	3.1918	3.3077	3.8382	3.9508	4.029	4.0782	4.2012	4.3649	4.4541	4.4693	4.8131	4.8554	4.9184	1.1198	1.9045	2.708	2.7525	2.9443	3.2417	3.4985	3.6886	3.7207	3.815	3.8299	4.0079	4.0634	4.2936	4.3383	4
c1ccc2c(c1)Sc1ccccc1N2c1scc2nccnc12	2.1147	3.0501	3.307	3.3085	3.8842	3.9208	3.9644	4.2802	4.38	4.4401	4.4648	4.7666	4.773	4.9835	5.0345	1.9223	2.0957	2.709	3.1002	3.2363	3.271	3.4926	3.7759	3.8564	3.9195	3.9544	4.0085	4.1737	4.2607	4.3111	4
c1ccc2c(c1)Sc1ccccc1N2c1ccc(-c2scc3nccnc23)cc1	1.998	2.8903	3.0831	3.1952	3.3648	3.6245	3.872	3.8978	3.9168	4.0932	4.1867	4.2865	4.2889	4.4532	4.5142	1.66	1.9953	2.6868	3.0023	3.0834	3.2455	3.2798	3.3875	3.4903	3.658	3.6747	3.7315	3.8761	3.9074	3.9143	5
c1ccc2c(c1)Sc1ccccc1N2c1ccc(-c2scc3nccnc23)o1	2.3346	2.5879	3.2208	3.2975	3.836	3.992	4.0562	4.0839	4.1683	4.3208	4.3492	4.4416	4.5028	4.6308	4.7489	1.4234	2.327	2.7254	3.0464	3.2213	3.277	3.2783	3.5208	3.6201	3.8113	3.9023	3.9874	4.0214	4.0734	4.1093	5
c1ccc2c(c1)Oc1ccccc1N2c1scc2nccnc12	1.7277	3.1263	3.2627	3.4288	3.8016	3.9018	3.9219	3.9743	4.2229	4.2563	4.4487	4.4738	4.6431	5.0088	5.3771	1.7126	1.9506	2.6943	2.9673	3.1569	3.277	3.5746	3.6454	3.6851	3.9121	3.9213	3.9394	4.0347	4.2564	4.2947	4
c1ccc2c(c1)Oc1ccccc1N2c1ccc(-c2scc3nccnc23)cc1	1.6575	2.8989	3.0225	3.143	3.1954	3.3931	3.74	3.8457	3.9242	4.1195	4.1721	4.2574	4.3057	4.3568	4.4647	1.6371	1.6798	2.6875	2.8066	3.009	3.1433	3.2546	3.2787	3.3438	3.4936	3.6614	3.701	3.715	3.9231	3.9433	5
c1ccc2c(c1)Oc1ccccc1N2c1ccc(-c2scc3nccnc23)s1	1.7301	2.6215	3.107	3.1418	3.2132	3.7144	3.7592	3.9154	4.0397	4.047	4.2066	4.2786	4.3199	4.4391	4.4406	1.4135	1.7232	2.6969	2.9106	2.9186	3.1013	3.162	3.2428	3.4549	3.5579	3.6028	3.6888	3.6938	3.9143	3.9706	5
c1ccc2c(c1)Oc1ccccc1N2c1ccc(-c2scc3nccnc23)o1	2.0152	2.617	3.2349	3.3404	3.5945	3.9191	4.0529	4.0628	4.1972	4.3138	4.3177	4.4173	4.4972	4.7422	4.7608	1.4456	2.0098	2.7267	3.0224	3.0708	3.2703	3.3355	3.5847	3.6361	3.68	3.7028	3.709	4.0424	4.0611	4.1297	5
CC1(C)c2ccccc2N(c2scc3nccnc23)c2ccccc21	2.011	3.2403	3.3914	3.4898	3.6144	3.7675	4.2441	4.3307	4.3863	4.4707	4.6142	4.7826	4.8195	5.0143	5.4848	1.9254	1.9923	2.7072	3.2669	3.3327	3.4875	3.6206	3.6673	3.7705	3.7927	3.9677	4.0192	4.2222	4.3042	4.3211	4
CC1(C)c2ccccc2N(c2ccc(-c3scc4nccnc34)cc2)c2ccccc21	1.9413	2.8799	3.1979	3.3223	3.4745	3.589	3.713	3.7218	4.0768	4.2104	4.2907	4.3231	4.453	4.5744	4.5891	1.6566	1.9385	2.6901	3.21	3.2433	3.2804	3.314	3.4739	3.5719	3.5876	3.6121	3.6636	3.7468	3.9133	3.9221	5
CC1(C)c2ccccc2N(c2ccc(-c3scc4nccnc34)s2)c2ccccc21	2.1048	2.6066	3.1995	3.4511	3.5248	3.6147	3.7249	3.9737	4.0654	4.2548	4.3077	4.3251	4.3304	4.3829	4.4373	1.4061	2.098	2.7044	2.852	3.2338	3.3188	3.4416	3.4838	3.5238	3.6523	3.6564	3.6896	3.7599	3.9056	3.9648	5
CC1(C)c2ccccc2N(c2ccc(-c3scc4nccnc34)o2)c2ccccc21	2.2636	2.7265	3.1711	3.624	3.7483	3.8272	3.9004	4.281	4.3585	4.3795	4.4645	4.4833	4.712	4.8726	4.9121	1.5503	2.2614	2.6599	3.1439	3.3173	3.3476	3.6205	3.658	3.6818	3.7498	3.8033	3.8169	3.914	4.0158	4.1115	5
CN1c2ccccc2N(c2scc3nccnc23)c2ccccc21	1.4416	2.9534	3.2356	3.4143	3.51	3.7086	3.7955	3.8226	3.9717	4.1073	4.152	4.2686	4.5199	5.0003	5.0448	1.4289	1.924	2.6764	2.8049	2.9693	3.2646	3.349	3.4028	3.5334	3.6888	3.7928	3.8614	4.0255	4.1126	4.215	4
CN1c2ccccc2N(c2ccc(-c3scc4nccnc34)cc2)c2ccccc21	1.4013	2.8029	2.8767	2.9231	3.1998	3.2096	3.5627	3.7205	3.7443	3.9858	4.0544	4.0928	4.1872	4.2938	4.3498	1.399	1.6558	2.69	2.7297	2.8183	2.9241	3.1757	3.2475	3.2813	3.3961	3.4575	3.5564	3.6523	3.7224	3.902	5
CN1c2ccccc2N(c2ccc(-c3scc4nccnc34)s2)c2ccccc21	1.4366	2.5949	2.8555	2.9367	3.2019	3.5315	3.6675	3.7304	3.9428	3.9809	4.0345	4.136	4.1454	4.2981	4.371	1.4019	1.4322	2.692	2.7975	2.876	2.9072	2.9546	3.2469	3.3573	3.3935	3.4427	3.5636	3.6625	3.7285	3.8526	5
CN1c2ccccc2N(c2ccc(-c3scc4nccnc34)o2)c2ccccc21	1.9665	2.7654	3.2396	3.4237	3.5876	3.5963	3.8051	4.0203	4.1697	4.2195	4.2766	4.3441	4.4023	4.5521	4.5767	1.1753	2.3297	2.7269	2.7996	3.0338	3.2094	3.2662	3.3451	3.5363	3.6481	3.8321	3.9173	3.9943	4.0302	4.1802	5
Cc1cccc2c3cccc(C)c3n(-c3scc4nccnc34)c12	2.3036	2.6327	3.2227	3.3166	3.5258	4.215	4.2266	4.4302	4.5454	4.6313	4.912	4.9543	4.9981	5.0048	5.0223	1.888	2.287	2.6382	2.6903	3.1783	3.2836	3.4786	3.52	3.9833	3.9944	4.0887	4.2093	4.2931	4.4561	4.4988	5
O=c1c2ccccc2n(-c2scc3nccnc23)c2ccccc12	2.3614	3.2299	3.296	3.4674	3.5841	3.6671	3.6689	3.7078	3.8408	4.4911	4.5082	4.5392	4.5992	4.8655	4.9253	1.9614	2.3336	2.7129	2.8835	3.1742	3.281	3.3029	3.4176	3.4195	3.6653	3.6681	3.8702	3.9781	4.0448	4.1178	5
O=c1c2ccccc2n(-c2ccc(-c3scc4nccnc34)cc2)c2ccccc12	2.42	2.9199	3.1872	3.3017	3.5891	3.6421	3.7413	3.7565	3.7672	3.8853	4.1202	4.1806	4.2404	4.2827	4.4566	1.6693	2.4169	2.6851	2.7932	3.1913	3.2481	3.2717	3.3026	3.3855	3.4334	3.7369	3.743	3.7592	3.7737	3.8511	6
O=c1c2ccccc2n(-c2ccc(-c3scc4nccnc34)s2)c2ccccc12	2.4308	2.6483	3.1879	3.3012	3.5861	3.6794	3.7026	3.7029	3.7694	3.8164	3.8412	4.048	4.0891	4.316	4.4637	1.4263	2.4148	2.7114	2.8548	2.9172	3.1801	3.2386	3.2995	3.4108	3.4189	3.5054	3.7022	3.7112	3.7302	3.8032	6
O=c1c2ccccc2n(-c2ccc(-c3scc4nccnc34)o2)c2ccccc12	2.6583	2.6995	3.2332	3.504	3.5905	3.6689	3.7384	3.9025	3.9095	4.0992	4.2171	4.2629	4.3752	4.5336	4.5689	1.4688	2.6677	2.7523	2.9111	3.0886	3.184	3.265	3.4208	3.4257	3.5013	3.6606	3.738	3.9017	3.9085	3.9962	6
Cc1cccc2c3cccc(C)c3n(-c3ccc(-c4scc5nccnc45)s3)c12	2.2838	2.5879	2.6094	3.1932	3.4828	3.6765	3.8525	4.0094	4.0524	4.1931	4.1955	4.2703	4.3994	4.5887	4.632	1.3981	2.2715	2.5957	2.7099	2.8763	3.1793	3.2454	3.4672	3.4691	3.5249	3.6565	3.6617	4.0175	4.0296	4.0402	6
c1ccc2c(c1)c1ccccc1n2-c1ccc(-c2scc3nccnc23)cc1	2.4215	2.9206	3.0494	3.2047	3.8261	3.9415	3.9792	4.045	4.2634	4.3306	4.3449	4.528	4.5476	4.5757	4.7515	1.5944	2.5522	2.6963	2.9055	3.1522	3.1881	3.2846	3.3524	3.7837	3.8535	3.9059	3.9542	3.9909	4.0501	4.2146	6
c1ccc2c(c1)c1ccccc1n2-c1ccc(-c2scc3nccnc23)s1	2.2965	2.849	2.8623	3.2097	3.6946	3.8159	3.929	3.9524	4.2292	4.2932	4.3383	4.427	4.5539	4.5592	4.6399	1.3515	2.4918	2.7192	2.8374	2.8721	3.1836	3.2541	3.3818	3.5514	3.6966	3.8285	3.883	4.063	4.0735	4.2033	6
Cc1cccc2c3cccc(C)c3n(-c3ccc(-c4scc5nccnc45)cc3)c12	2.2148	2.5917	2.8833	3.1932	3.4847	3.5684	3.9958	4.0106	4.0334	4.1088	4.1997	4.2699	4.4336	4.484	4.5549	1.6551	2.2119	2.5888	2.6883	3.1749	3.2216	3.2752	3.3782	3.4812	3.5604	3.797	3.8721	3.9111	4.0034	4.1069	6
c1ccc2c(c1)c1ccccc1n2-c1scc2nccnc12	2.4113	2.7757	3.2447	3.4922	3.7948	4.1404	4.4589	4.5377	4.6034	4.6334	5.0061	5.0099	5.0469	5.0801	5.0964	1.8464	2.5045	2.7479	2.7718	3.1801	3.308	3.4745	3.7897	3.9667	4.1004	4.1107	4.2988	4.5085	4.5656	4.5725	5
c1ccc(-c2scc3nccnc23)cc1	2.7837	3.1881	3.8126	4.299	4.5048	4.5958	4.873	4.926	5.0752	5.2683	5.5324	5.6546	5.7215	5.8855	5.9424	1.5806	2.6829	3.2425	3.2719	3.6041	3.8892	4.145	4.295	4.3322	4.4443	4.7346	4.8075	4.9444	5.02	5.1361	3
COc1ccc(-c2scc3nccnc23)cc1	2.6577	3.2318	3.997	4.1087	4.3191	4.4543	4.6287	5.0141	5.1576	5.1939	5.4114	5.6677	5.6999	5.7695	5.9162	1.5793	2.7103	3.1989	3.3096	3.5367	3.8362	3.9638	4.0767	4.3373	4.3555	4.6061	4.9058	4.9447	5.0664	5.2062	3
Nc1ccc(-c2cc3sc4ccsc4c3s2)cc1	3.5333	4.1785	4.2693	4.3632	4.5014	4.589	4.7886	5.0907	5.1267	5.1824	5.1884	5.3662	5.3725	5.402	5.4897	2.2692	3.217	3.5354	3.6042	3.9457	4.1686	4.2872	4.3103	4.4026	4.5219	4.6762	4.84	4.8931	4.9682	5.0797	4
c1ccc2c(c1)ccn2-c1cc2sc3ccsc3c2s1	3.6424	4.1025	4.2348	4.4355	4.4885	4.6444	4.697	4.8672	4.9683	5.0193	5.0659	5.2126	5.2999	5.3352	5.4437	2.4886	3.1737	3.6073	3.6552	3.8651	4.0384	4.1525	4.2188	4.3937	4.5169	4.5577	4.7511	4.7815	4.8598	4.8832	5
c1cc2cc(-c3cc4sc5ccsc5c4s3)ccc2o1	3.5607	3.9753	4.154	4.376	4.4999	4.6074	4.6387	4.8899	4.9731	5.1225	5.185	5.2369	5.3388	5.4125	5.4675	2.2163	3.2006	3.4406	3.5012	3.6274	3.9171	4.2442	4.3305	4.3414	4.4649	4.5619	4.7648	4.8489	4.8831	4.9785	5
c1nc2cc(-c3cc4sc5ccsc5c4s3)ccc2[nH]1	3.5352	4.0127	4.166	4.4676	4.5198	4.619	4.6218	4.887	4.968	5.1277	5.1869	5.2327	5.4449	5.4779	5.4909	2.2118	3.2215	3.4547	3.6306	3.6859	4.0592	4.2571	4.3121	4.3428	4.4481	4.5865	4.8527	4.8678	4.935	4.9716	5
c1cc(-c2cc3sc4ccsc4c3s2)c2ncoc2c1	3.3658	3.8671	4.1576	4.5113	4.5437	4.6893	4.7241	4.8226	4.9352	5.0616	5.1951	5.2175	5.4076	5.4716	5.5372	2.108	3.1471	3.2683	3.7334	4.0153	4.0514	4.1366	4.382	4.4279	4.541	4.5448	4.6606	4.8654	4.8996	4.9499	5
c1cc2sc3cc(-c4ccc5[nH]nnc5c4)sc3c2s1	3.4425	3.7649	4.0042	4.5298	4.5429	4.5756	4.6802	4.7101	4.8349	4.8461	5.0335	5.1894	5.2397	5.3255	5.389	2.1839	3.0763	3.3504	3.3808	3.6055	4.0919	4.1876	4.2929	4.3804	4.3813	4.4636	4.5019	4.5464	4.7183	4.8505	5
CN(C)c1ccc(-c2cc3sc4ccsc4c3s2)cc1	3.3985	4.1245	4.2363	4.2814	4.4177	4.5158	4.6492	5.0656	5.1309	5.1681	5.1803	5.2187	5.3191	5.3786	5.4084	2.2408	3.1619	3.5288	3.5454	3.8675	4.0511	4.2346	4.312	4.352	4.4697	4.6193	4.8412	4.8816	4.9311	5.0207	4
c1cc2cc(-c3cc4sc5ccsc5c4s3)ccc2cn1	3.2966	3.7103	3.8329	4.0678	4.0813	4.4369	4.5736	4.6235	4.6755	4.7163	4.8156	4.8351	5.1158	5.1952	5.2104	2.0571	2.7661	3.2705	3.3642	3.6482	3.6582	3.7169	4.1081	4.1798	4.1901	4.3571	4.4114	4.4457	4.5398	4.7061	5
c1cnc2ncc(-c3cc4sc5ccsc5c4s3)cc2c1	3.1985	3.6862	3.7021	3.7501	4.3466	4.3488	4.3842	4.4183	4.51	4.5553	4.6549	4.7369	4.8064	5.0097	5.1071	2.0651	2.9091	3.2369	3.3148	3.3565	3.5424	3.8523	3.9872	4.0935	4.1631	4.2256	4.2466	4.3703	4.3912	4.472	5
c1cnc2ccc(-c3cc4sc5ccsc5c4s3)cc2c1	3.268	3.6655	3.8691	4.15	4.2154	4.3999	4.4857	4.5413	4.6355	4.6764	4.805	4.875	5.089	5.1907	5.2091	2.0664	2.788	3.3196	3.368	3.5208	3.6979	3.9411	4.0428	4.1496	4.2527	4.3403	4.3823	4.3884	4.5034	4.6574	5
c1cc2sc3cc(-c4cnc5cnncc5c4)sc3c2s1	3.0971	3.1122	3.5519	3.5766	3.674	4.0551	4.2011	4.3774	4.4969	4.5648	4.5748	4.6402	4.7014	4.7754	4.8014	2.0306	2.7617	2.8608	3.0756	3.1282	3.2804	3.5256	3.6264	3.9461	4.0582	4.0845	4.1288	4.2338	4.3918	4.4678	5
Fc1cc(-c2cc3sc4ccsc4c3s2)cc(F)c1F	3.5345	3.9856	4.4255	4.5549	4.562	4.735	4.8912	4.9426	5.1279	5.2006	5.2089	5.2699	5.4158	5.6051	5.6248	2.1795	3.2861	3.3291	4.0003	4.0377	4.18	4.3031	4.3908	4.4572	4.5364	4.5542	4.8589	4.8787	4.9568	5.1741	4
c1cc(-c2cc3sc4ccsc4c3s2)c2ccsc2c1	3.5364	4.0822	4.1332	4.2558	4.4423	4.5668	4.7105	4.8358	4.9158	5.0658	5.0825	5.1059	5.1324	5.1961	5.2303	2.3358	2.9892	3.4709	3.5902	3.8983	3.9573	4.1141	4.2145	4.2639	4.3619	4.5293	4.6377	4.7224	4.8158	4.8399	5
c1ccc2sc(-c3cc4sc5ccsc5c4s3)nc2c1	3.2782	3.7349	3.9228	4.2427	4.6066	4.6096	4.6463	4.7631	4.81	4.83	4.8715	5.1278	5.1808	5.2576	5.2835	2.0594	3.0605	3.1548	3.4209	3.8096	4.0223	4.0645	4.2206	4.2719	4.3226	4.4938	4.5903	4.6776	4.7408	4.825	5
O=c1ccn(-c2cc3sc4ccsc4c3s2)c2ccccc12	3.674	3.6883	4.1532	4.1924	4.282	4.3154	4.3903	4.7526	4.7888	4.8164	4.8209	4.8499	4.954	4.9659	5.1117	2.5792	3.0348	3.2582	3.5185	3.5241	3.6801	3.8893	3.9234	4.1898	4.2386	4.3426	4.365	4.6289	4.672	4.717	5
c1cnc2c(c1)ccc1cc(-c3cc4sc5ccsc5c4s3)cnc12	3.2587	3.473	3.8008	3.8224	3.9411	4.081	4.095	4.2419	4.2625	4.3451	4.4615	4.585	4.6354	4.707	4.7657	2.1102	2.8508	3.1536	3.2571	3.2898	3.4091	3.4304	3.6315	3.7854	3.974	4.0808	4.1207	4.1245	4.2221	4.2729	6
c1ccc2c(c1)-c1ccccc1C2c1cc2sc3ccsc3c2s1	3.9882	4.0945	4.3154	4.3761	4.4737	4.656	4.6779	4.7205	4.7418	4.8663	4.9343	4.9386	5.1163	5.1415	5.2048	2.5533	3.0613	3.6384	3.8229	3.9219	3.9743	4.0374	4.2131	4.3016	4.3946	4.4084	4.4378	4.5687	4.6345	4.6953	5
c1ccc2c(c1)Oc1ccc(-c3cc4sc5ccsc5c4s3)cc1O2	3.2639	3.7789	4.0674	4.1043	4.2878	4.4125	4.446	4.6042	4.7029	4.8331	4.9014	4.976	5.0123	5.0648	5.1865	2.1266	2.979	3.3924	3.4334	3.5707	3.7414	3.859	3.9899	4.2146	4.2243	4.3032	4.3187	4.4457	4.4515	4.7179	5
c1cc2sc3cc(-c4cc5c6c(c4)CCCN6CCC5)sc3c2s1	3.2648	3.9801	4.1478	4.2987	4.3037	4.4054	4.5282	4.8644	5.022	5.1474	5.1547	5.1767	5.2124	5.2876	5.3462	2.1841	3.0513	3.3776	3.5613	3.767	3.9285	4.1394	4.2649	4.2811	4.3322	4.3782	4.8337	4.8406	4.9222	4.9607	4
c1cc2sc3cc(-c4ccc(-c5cc6c7c(c5)CCCN7CCC6)cc4)sc3c2s1	3.0105	3.6841	4.0074	4.0942	4.1467	4.2019	4.4166	4.5247	4.5715	4.5876	4.6503	4.8556	4.9132	4.9797	4.9917	2.179	2.7376	3.3868	3.455	3.4655	3.4986	3.7493	4.0091	4.1302	4.2367	4.2719	4.2738	4.3115	4.3902	4.4225	5
c1cc2sc3cc(-c4ccc(-c5cc6c7c(c5)CCCN7CCC6)s4)sc3c2s1	2.8263	3.5385	3.9067	3.9626	3.9984	4.1281	4.364	4.4112	4.4633	4.49	4.6454	4.7151	4.8159	4.8575	4.9509	1.833	2.6134	3.2133	3.3599	3.3988	3.4183	3.9123	3.9439	4.0028	4.0419	4.1043	4.2046	4.2537	4.3124	4.3603	5
c1ccc2c(c1)CCc1ccccc1N2c1cc2sc3ccsc3c2s1	3.3812	3.6047	3.6784	3.8475	4.0616	4.2156	4.359	4.564	4.7664	4.8695	5.0182	5.1128	5.1418	5.1623	5.1887	2.388	3.2548	3.511	3.562	3.7041	3.7248	3.8077	3.8315	4.0081	4.0859	4.2004	4.4987	4.5571	4.593	4.6212	5
CC1(C)c2ccccc2-c2cc(-c3cc4sc5ccsc5c4s3)ccc21	3.6065	3.8292	4.1422	4.1895	4.4824	4.5958	4.6403	4.6951	4.7054	4.7784	4.8998	4.9951	5.059	5.1348	5.1687	2.3065	3.026	3.4463	3.4732	3.6109	3.7967	4.0277	4.1968	4.2774	4.2897	4.3968	4.5079	4.5182	4.6207	4.6477	5
c1ccc2cc3c(cc2c1)c1ccccc1n3-c1cc2sc3ccsc3c2s1	3.2769	3.4944	3.9818	4.0008	4.1014	4.1537	4.368	4.4813	4.5429	4.5591	4.6117	4.7106	4.7151	4.8826	4.9026	2.3583	2.574	3.2171	3.268	3.5315	3.5428	3.8172	3.8832	3.9757	4.0424	4.0981	4.1628	4.2709	4.3307	4.4653	7
c1cc(-c2cc3sc4ccsc4c3s2)cnn1	3.1807	3.4505	3.7695	4.061	4.2961	4.6593	4.688	4.7563	4.8332	4.9202	4.9463	5.1313	5.1891	5.2053	5.2391	2.1472	2.594	3.1854	3.2925	3.5636	3.9415	4.0578	4.1571	4.3445	4.4185	4.5138	4.6152	4.6418	4.6531	4.8601	4
c1c[nH]c(-c2cc3sc4ccsc4c3s2)n1	3.5607	4.1955	4.2018	4.5456	4.5963	4.9422	5.0382	5.0822	5.1617	5.2287	5.4147	5.5252	5.5259	5.6653	5.7215	2.1675	3.3451	3.4637	4.05	4.1778	4.2648	4.4382	4.5549	4.7416	4.7764	4.9034	4.9444	4.9659	5.1242	5.2523	4
c1ccc2[nH]c(-c3cc4sc5ccsc5c4s3)nc2c1	3.3866	3.9389	4.0719	4.2757	4.2904	4.6533	4.6876	4.8138	5.0407	5.049	5.1435	5.2308	5.3121	5.3768	5.3808	2.127	3.1211	3.357	3.4471	3.936	4.133	4.1608	4.2027	4.34	4.4962	4.504	4.6876	4.788	4.8971	4.9068	5
c1ccc(-c2ccc(-c3cc4sc5ccsc5c4s3)cn2)nc1	3.2237	3.8177	3.9878	4.057	4.144	4.4062	4.4084	4.5499	4.689	4.7268	4.8126	4.835	4.9147	4.9288	5.0129	2.0755	2.96	3.277	3.609	3.6482	3.6869	3.9589	4.0074	4.1181	4.1324	4.2854	4.386	4.3901	4.4483	4.511	5
c1ccc2c(c1)Cc1ccc(-c3cc4sc5ccsc5c4s3)cc1-2	3.4999	3.8141	4.0724	4.1466	4.4601	4.5172	4.6527	4.6996	4.7185	4.8041	4.8202	4.9951	5.0141	5.1259	5.1649	2.1817	3.0585	3.3861	3.4018	3.5561	3.7427	4.0325	4.1908	4.2594	4.3028	4.3595	4.4341	4.4783	4.6308	4.6775	5
c1cc2c(cn1)c1cnccc1n2-c1cc2sc3ccsc3c2s1	4.1305	4.2279	4.2662	4.3701	4.3765	4.5598	4.6508	4.673	4.7194	4.7631	4.8474	4.8792	4.9021	4.9578	4.9859	2.578	3.2806	3.5142	3.8713	3.8878	4.1863	4.2562	4.3087	4.335	4.3477	4.3631	4.4118	4.415	4.4617	4.5598	6
c1cc2c(-c3cc4sc5ccsc5c4s3)c3occc3cc2o1	3.2334	3.7794	3.8923	4.2061	4.3575	4.4544	4.6115	4.8192	4.8803	4.989	5.0324	5.107	5.1878	5.2477	5.3623	1.9941	2.8058	3.2833	3.3376	3.821	3.9001	4.077	4.151	4.2442	4.312	4.4536	4.4543	4.6642	4.8253	4.8548	6
c1ccc2c(c1)Sc1ccccc1N2c1ccc(-c2cc3sc4ccsc4c3s2)s1	2.9017	3.4189	3.7914	3.9357	3.9954	4.0808	4.1542	4.2186	4.3546	4.3843	4.4445	4.5455	4.6651	4.694	4.7708	2.1254	2.8785	3.0426	3.1424	3.3695	3.5014	3.6997	3.8508	3.8574	3.9172	4.0064	4.0662	4.0904	4.165	4.1956	6
c1ccc(N(c2ccccc2)c2cc3sc4ccsc4c3s2)cc1	3.3699	3.9992	4.0736	4.3195	4.4115	4.416	4.4587	4.5186	4.6771	4.9905	5.0486	5.1147	5.1245	5.1671	5.1875	2.3561	3.2116	3.3953	3.5906	3.7113	3.7955	4.01	4.0638	4.1004	4.302	4.3494	4.3734	4.5113	4.7532	4.7918	5
CN(C)c1ccc2cc(-c3cc4sc5ccsc5c4s3)ccc2c1	3.1708	3.5484	3.8887	4.1079	4.2141	4.3573	4.3812	4.5095	4.5229	4.7451	4.9236	5.0378	5.119	5.1761	5.1906	2.1119	2.6589	3.2537	3.3643	3.4663	3.5995	3.8301	4.0491	4.1349	4.2571	4.2713	4.3282	4.3859	4.6341	4.7891	5
c1cc2sc3cc(-c4ccc(N5CCC5)cc4)sc3c2s1	3.4123	4.1274	4.2462	4.2792	4.4318	4.5298	4.6581	5.0669	5.1251	5.1713	5.1811	5.2394	5.322	5.3765	5.414	2.2459	3.1653	3.5342	3.5467	3.8817	4.0589	4.2444	4.3115	4.3628	4.4757	4.6314	4.8409	4.8793	4.9295	5.0254	4
CN(C)c1cccc2cc(-c3cc4sc5ccsc5c4s3)ccc12	3.4067	3.5215	3.8304	4.083	4.1228	4.3604	4.4875	4.5565	4.6765	4.7077	4.7572	4.8119	5.0479	5.1566	5.1945	2.2004	2.6272	3.3684	3.3749	3.4439	3.6965	3.8735	4.0865	4.2275	4.2735	4.3764	4.4155	4.5006	4.5255	4.5499	5
CN1c2ccccc2N(C)c2cc(-c3cc4sc5ccsc5c4s3)ccc21	2.7023	3.5815	3.6333	3.8968	4.0828	4.1383	4.1568	4.2686	4.3959	4.4346	4.6886	4.766	4.8495	4.9423	5.0271	1.9552	2.6713	3.0384	3.3401	3.3684	3.4479	3.4705	3.8955	3.9664	4.0141	4.1891	4.2107	4.2608	4.3161	4.4659	5
CN(C)c1cc2sc3ccsc3c2s1	3.8329	4.0407	4.3696	4.6652	5.0207	5.0853	5.1771	5.2079	5.4189	5.4987	5.5508	5.906	5.9311	5.9812	6.1795	2.4397	3.7024	3.8466	3.8809	4.2072	4.5236	4.803	4.8181	4.8761	5.0232	5.0674	5.2932	5.5154	5.5307	5.6411	3
CCN(CC)c1cc2sc3ccsc3c2s1	3.7919	4.2834	4.5044	4.5485	4.9708	5.0865	5.1574	5.1871	5.3663	5.4293	5.6789	5.8269	5.9175	5.9657	6.0998	2.4287	3.663	3.7273	4.0909	4.3376	4.4319	4.6103	4.8427	4.9016	5.0318	5.1659	5.341	5.4693	5.52	5.575	3
c1cc2sc3cc(N4CCC4)sc3c2s1	3.8407	3.9724	4.3578	4.68	5.0148	5.0433	5.1537	5.2097	5.3423	5.4988	5.6051	5.8844	5.932	5.944	6.1844	2.442	3.7	3.8193	3.8614	4.1953	4.5279	4.78	4.8209	4.8768	4.998	5.0687	5.1983	5.5011	5.5147	5.6482	3
c1cc2sc3cc(N4CCOCC4)sc3c2s1	4.0928	4.3217	4.4475	4.6613	4.8265	5.1632	5.1855	5.2924	5.3116	5.3584	5.6074	5.7625	5.8381	5.9214	5.9471	2.5461	3.5896	3.8482	4.2129	4.3913	4.4676	4.6139	4.8446	4.9142	5.2519	5.2699	5.2861	5.3431	5.399	5.5192	3
CCN(CC)c1ccc(-c2cc3sc4ccsc4c3s2)cc1	3.3615	4.0676	4.2186	4.286	4.3884	4.4879	4.6188	5.035	5.1234	5.1576	5.1788	5.2022	5.2906	5.3601	5.3994	2.2277	3.1415	3.4596	3.548	3.85	4.0281	4.2124	4.3133	4.331	4.4472	4.6179	4.8393	4.8626	4.9207	5.0089	4
c1cc2sc3cc(N4CCNCC4)sc3c2s1	3.8307	4.1331	4.4284	4.616	5.0128	5.0978	5.1794	5.1958	5.2657	5.4163	5.4893	5.5368	5.885	5.9146	5.9834	2.4413	3.6965	3.8037	3.9713	4.2611	4.4965	4.7837	4.8247	4.8727	5.051	5.1062	5.1916	5.3768	5.5073	5.5345	3
O=S1(=O)c2ccccc2-c2cc(-c3cc4sc5ccsc5c4s3)ccc21	3.2531	3.6006	3.7561	4.0238	4.18	4.3507	4.4941	4.5693	4.6089	4.7101	4.7586	4.7592	4.8511	4.8561	4.9421	2.1054	2.9301	3.2286	3.3277	3.3733	3.7566	3.9089	4.0077	4.0954	4.1528	4.2657	4.303	4.4021	4.4424	4.5255	5
c1ccc2c(c1)c1ccccc1c1[nH]c(-c3cc4sc5ccsc5c4s3)nc21	3.1031	3.6304	3.8079	3.9647	4.0531	4.0731	4.1035	4.4042	4.5255	4.5783	4.6211	4.7664	4.9528	4.9654	5.0198	2.054	2.8352	3.1807	3.2619	3.3692	3.5094	3.6495	3.7481	3.8776	3.9872	4.1011	4.2019	4.269	4.3632	4.396	7
c1ccc2c(c1)c1ccccc1c1nc(-c3cc4sc5ccsc5c4s3)cnc21	3.0453	3.4496	3.6096	3.6366	3.6679	3.7785	3.9881	4.1765	4.1824	4.2412	4.2847	4.3088	4.4171	4.577	4.6983	2.0518	2.8434	2.8744	3.1101	3.1535	3.2022	3.4352	3.4635	3.6177	3.7608	3.8155	3.9536	3.9781	4.0334	4.0558	7
c1cc2sc3cc(-c4ccc(N5CCOCC5)cc4)sc3c2s1	3.4033	4.0808	4.233	4.275	4.4228	4.5258	4.6521	5.02	5.103	5.1652	5.1823	5.2324	5.3193	5.3657	5.3979	2.2446	3.1611	3.4825	3.5388	3.87	4.0534	4.2407	4.3087	4.3638	4.4674	4.6403	4.8371	4.8523	4.9102	5.0147	4
COc1ccc(N(c2ccc(OC)cc2)c2cc3sc4ccsc4c3s2)cc1	3.198	3.7495	3.9308	4.1403	4.2345	4.34	4.3504	4.4199	4.5396	4.6876	4.93	5.0208	5.0736	5.1164	5.1288	2.2814	3.1738	3.3056	3.3613	3.619	3.6389	3.7534	3.9056	3.9703	4.2036	4.3324	4.355	4.478	4.5765	4.6429	5
COc1ccc(N(c2ccc(OC)cc2)c2ccc(-c3cc4sc5ccsc5c4s3)cc2)cc1	3.0206	3.5723	3.8267	4.0232	4.0713	4.1025	4.1356	4.2001	4.3478	4.4495	4.5199	4.5484	4.7269	4.822	4.9248	2.1617	2.8865	3.1611	3.2451	3.4858	3.509	3.5883	3.6306	3.639	3.9525	4.1918	4.2652	4.2756	4.2922	4.3213	6
c1ccc(N(c2ccccc2)c2ccc(-c3cc4sc5ccsc5c4s3)cc2)cc1	3.1302	3.7633	3.8686	3.9834	4.1452	4.1741	4.2385	4.3859	4.4487	4.5436	4.6163	4.8144	4.8286	4.8961	4.9454	2.1863	2.934	3.1824	3.3997	3.4694	3.5616	3.6923	3.8302	3.9682	3.9946	4.2382	4.2505	4.2621	4.3157	4.3945	6
Cc1ccc(N(c2ccc(C)cc2)c2cc3sc4ccsc4c3s2)cc1	3.2988	3.9516	3.9908	4.2717	4.3691	4.389	4.4103	4.4566	4.6151	4.9862	5.0305	5.0779	5.1055	5.126	5.1336	2.3294	3.1671	3.348	3.5994	3.6121	3.7622	3.9169	3.9984	4.0517	4.2792	4.3252	4.3497	4.4805	4.7414	4.8012	5
c1ccn(-c2ccc(-c3cc4sc5ccsc5c4s3)cc2)c1	3.4878	3.753	4.1066	4.206	4.2464	4.5362	4.6097	4.6454	4.7028	4.9507	5.0134	5.0382	5.0737	5.1723	5.2109	2.2619	3.1984	3.3735	3.4365	3.7785	3.8817	4.1802	4.2444	4.2817	4.3479	4.441	4.5086	4.5617	4.6065	4.8125	5
c1ccn(-c2cc3sc4ccsc4c3s2)c1	3.911	4.0498	4.3847	4.4621	4.708	4.9428	5.0636	5.0874	5.2006	5.2153	5.3659	5.445	5.583	5.6129	5.7248	2.4924	3.4937	3.6359	3.7358	4.1888	4.4017	4.469	4.5194	4.668	4.8227	4.887	4.9216	5.1731	5.2149	5.3384	4
Cc1ccc(C)n1-c1cc2sc3ccsc3c2s1	3.3351	4.1855	4.373	4.4315	4.5405	4.6945	4.8935	4.9395	4.9442	5.1469	5.2017	5.3239	5.3335	5.628	5.6404	2.5742	3.3093	3.5713	3.644	3.8758	4.3506	4.371	4.5036	4.6529	4.6791	4.8484	4.9114	4.9259	4.9389	5.0378	4
Cc1ccc(C)n1-c1ccc(-c2cc3sc4ccsc4c3s2)cc1	3.025	3.5464	3.954	4.0589	4.0913	4.2529	4.2966	4.5181	4.6708	4.7469	4.867	4.9463	5.0102	5.0112	5.0625	2.2809	2.9489	3.2754	3.4183	3.8285	3.8817	3.9306	3.9539	4.0987	4.2269	4.3706	4.381	4.4513	4.5225	4.5725	5
c1ccc2cc(N(c3ccc4ccccc4c3)c3cc4sc5ccsc5c4s3)ccc2c1	3.2303	3.242	3.6024	3.8718	4.1665	4.193	4.2343	4.2611	4.2862	4.3677	4.3938	4.4291	4.4479	4.496	4.5267	2.3336	2.4673	2.6859	3.2585	3.3948	3.4886	3.5454	3.5799	3.8771	3.9434	3.9967	4.1162	4.1466	4.1764	4.1906	7
c1ccc2cc(-c3cc4sc5ccsc5c4s3)ccc2c1	3.3522	3.6898	3.9731	4.1019	4.383	4.5025	4.6077	4.6386	4.7123	4.9376	5.0776	5.1689	5.1866	5.2442	5.2482	2.0629	2.74	3.3651	3.4292	3.5983	3.7447	4.0251	4.189	4.2458	4.3358	4.3493	4.4713	4.559	4.7159	4.8497	5
c1ccc2c(-c3cc4sc5ccsc5c4s3)c3ccccc3cc2c1	3.1295	3.1839	3.6853	3.6942	3.877	4.1881	4.459	4.4637	4.6313	4.7406	4.7661	4.8626	4.9533	4.9739	4.9827	1.7486	2.5818	3.1211	3.2602	3.443	3.609	3.6755	3.7002	3.7534	3.8808	4.079	4.3883	4.4222	4.5133	4.5518	6
c1ccc(-c2nc(-c3cc4sc5ccsc5c4s3)[nH]c2-c2ccccc2)cc1	3.209	3.7355	4.0524	4.0955	4.1417	4.4523	4.485	4.5458	4.5637	4.6973	4.7052	4.7664	4.8296	4.8501	5.0063	2.1186	2.8189	3.2894	3.3858	3.5948	3.7819	3.8827	3.9611	4.1899	4.2935	4.3283	4.3734	4.4015	4.4382	4.472	6
Fc1ccc(-c2nc(-c3cc4sc5ccsc5c4s3)[nH]c2-c2ccc(F)cc2)cc1	3.2148	3.7595	3.8904	4.0279	4.0781	4.4484	4.4854	4.5252	4.5696	4.6712	4.7217	4.8458	4.8496	4.863	4.8914	2.1235	2.8385	3.293	3.3742	3.6025	3.6161	3.7702	3.9721	4.0694	4.183	4.3387	4.3571	4.4179	4.4629	4.4893	6
Nc1ccc(-c2nc(-c3cc4sc5ccsc5c4s3)[nH]c2-c2ccc(N)cc2)cc1	2.9175	3.6537	3.7472	3.841	4.0269	4.1457	4.2521	4.3003	4.3662	4.4113	4.5414	4.6465	4.7297	4.7897	4.8433	2.0471	2.7673	3.0585	3.407	3.4215	3.4358	3.4937	3.7471	3.7865	4.0818	4.1744	4.2168	4.2562	4.3295	4.3628	6
c1ccc(C(=C(c2ccccc2)c2ccc(-c3cc4sc5ccsc5c4s3)cc2)c2ccccc2)cc1	3.1289	3.5975	3.7625	3.9877	4.1495	4.2285	4.3368	4.3686	4.4282	4.4481	4.5046	4.575	4.5942	4.6348	4.6486	2.1368	2.4732	3.2067	3.4038	3.4733	3.5239	3.649	3.8227	3.8451	4.0017	4.0433	4.0987	4.1261	4.1699	4.2101	7
C(=C(/c1ccccc1)c1ccc(-c2cc3sc4ccsc4c3s2)cc1)\c1ccccc1	3.2519	3.6439	3.8393	4.0074	4.2121	4.2824	4.4357	4.51	4.5566	4.5857	4.6147	4.6758	4.6939	4.7993	4.8042	2.1826	2.4754	3.2138	3.4053	3.5784	3.6411	3.822	3.8794	4.0181	4.0916	4.149	4.1713	4.2176	4.2608	4.347	6
S=C1c2cccc3cccc(c23)C(=S)N1c1cc2sc3ccsc3c2s1	1.4464	2.2249	2.2258	2.3705	2.9	2.942	3.16	3.4453	3.6372	3.656	3.7097	3.7508	3.7845	3.9037	3.9295	1.2713	1.6199	1.9242	1.9541	2.1362	2.3919	2.4592	2.8766	3.06	3.2755	3.3367	3.4345	3.525	3.5903	3.6144	5
O=C1c2cccc3cccc(c23)C(=O)N1c1cc2sc3ccsc3c2s1	2.5327	3.0212	3.6958	3.7724	4.0211	4.0788	4.1045	4.2091	4.2269	4.2619	4.4311	4.5312	4.5564	4.5813	4.7252	2.3241	2.5255	2.5699	3.0213	3.3825	3.4075	3.5634	3.7291	3.867	3.8699	3.9585	4.011	4.0719	4.2593	4.3701	5
CCCCN1C(=O)c2cccc3c(-c4cc5sc6ccsc6c5s4)ccc(c23)C1=O	2.7865	3.3357	3.6045	3.6636	3.9274	3.9403	4.0491	4.1987	4.3593	4.4257	4.4805	4.5472	4.5899	4.732	4.791	2.055	2.5091	3.0132	3.1588	3.3382	3.3435	3.5657	3.6176	3.7647	3.7764	3.8894	4.0453	4.1234	4.3503	4.4461	5
O=C1NC(=O)c2ccc(-c3cc4sc5ccsc5c4s3)c3cccc1c23	2.7735	3.3195	3.5852	3.6778	3.9261	3.971	4.1514	4.3368	4.3467	4.4398	4.5331	4.5815	4.6299	4.7419	4.8178	1.9966	2.5303	3.0594	3.1101	3.3202	3.3801	3.5502	3.7891	3.8174	3.8471	3.9368	3.9794	4.0882	4.323	4.4254	5
CCCCN1C(=S)c2cccc3c(-c4cc5sc6ccsc6c5s4)ccc(c23)C1=S	1.788	2.1595	2.299	2.8713	2.9427	3.0188	3.3571	3.5283	3.617	3.7476	3.8873	3.9198	4.0352	4.0795	4.1508	1.4633	1.5505	1.8435	1.9789	2.2277	2.7029	2.767	3.0556	3.1989	3.299	3.3385	3.63	3.6525	3.7057	3.7891	5
S=C1NC(=S)c2ccc(-c3cc4sc5ccsc5c4s3)c3cccc1c23	1.9322	2.2085	2.2629	2.8579	2.9061	3.0432	3.4209	3.4285	3.5851	3.741	3.9171	3.9462	3.9875	4.0548	4.132	1.3201	1.6989	1.8048	1.97	2.1953	2.6692	2.7767	3.0885	3.1343	3.3188	3.3527	3.5875	3.6897	3.7015	3.7359	5
C(=C/c1ccc(-c2cc3sc4ccsc4c3s2)s1)\c1cccs1	2.7106	3.3349	3.6625	3.7447	3.8604	4.2203	4.4007	4.4165	4.4337	4.4691	4.6286	4.7184	4.7294	4.8062	4.8957	1.4453	2.2507	3.0407	3.2173	3.229	3.6305	3.6543	3.8238	3.8349	4.039	4.1138	4.1993	4.2797	4.2835	4.3625	5
c1ccc2c(c1)Sc1ccccc1N2c1cc2sc3ccsc3c2s1	3.2216	3.8523	4.1312	4.2155	4.2617	4.3863	4.3888	4.5664	4.7192	4.7741	4.8553	4.8732	4.8797	4.9895	5.0355	2.5653	3.0695	3.2965	3.4996	3.539	3.7077	3.8547	3.8736	4.1447	4.2527	4.259	4.3367	4.4971	4.5404	4.5757	5
c1ccc2c(c1)Sc1ccccc1N2c1ccc(-c2cc3sc4ccsc4c3s2)cc1	2.7977	3.5663	3.5852	3.8605	3.9002	4.0543	4.0737	4.1925	4.2859	4.2965	4.5251	4.6656	4.6881	4.7237	4.752	2.2771	2.7784	3.0334	3.3073	3.3947	3.4913	3.6459	3.6634	3.8518	3.8866	3.9478	3.992	4.0745	4.1462	4.2098	6
c1ccc2c(c1)Sc1ccccc1N2c1ccc(-c2cc3sc4ccsc4c3s2)o1	3.1257	3.4209	3.9886	4.0649	4.0765	4.3437	4.3669	4.4379	4.4595	4.503	4.5904	4.5999	4.6165	4.7684	4.7898	2.0381	3.0705	3.1666	3.2997	3.3829	3.5224	3.821	3.9532	4.0296	4.0519	4.1998	4.2069	4.2821	4.2915	4.3184	6
c1ccc2c(c1)Oc1ccccc1N2c1cc2sc3ccsc3c2s1	2.9054	3.8075	4.1243	4.1734	4.2449	4.3368	4.3845	4.4263	4.5623	4.575	4.7325	4.9182	4.9618	5.0677	5.1235	2.5652	2.8772	2.967	3.5214	3.5641	3.6487	3.6757	3.8748	4.202	4.2554	4.3273	4.3296	4.5244	4.5392	4.5497	5
c1ccc2c(c1)Oc1ccccc1N2c1ccc(-c2cc3sc4ccsc4c3s2)cc1	2.4474	3.3276	3.5664	3.7019	3.7324	3.9729	4.0477	4.1679	4.287	4.2951	4.3571	4.4999	4.529	4.6811	4.728	2.276	2.4401	2.8056	3.3028	3.3123	3.3896	3.495	3.6237	3.6964	3.7064	3.958	3.9707	3.9986	4.2071	4.2387	6
c1ccc2c(c1)Oc1ccccc1N2c1ccc(-c2cc3sc4ccsc4c3s2)s1	2.5691	3.4131	3.7246	3.8022	3.9751	3.9974	4.0707	4.1475	4.2312	4.3469	4.4046	4.649	4.6585	4.7132	4.7391	2.1165	2.5562	2.9402	3.0437	3.3592	3.5535	3.6287	3.6588	3.7492	3.8645	3.9892	3.9932	4.0574	4.1056	4.1899	6
c1ccc2c(c1)Oc1ccccc1N2c1ccc(-c2cc3sc4ccsc4c3s2)o1	2.81	3.4444	3.9313	4.0565	4.14	4.27	4.3319	4.3843	4.4406	4.4735	4.6144	4.6148	4.6253	4.8232	4.8389	2.0548	2.792	3.0515	3.1847	3.3721	3.6466	3.7022	3.7187	4.0478	4.1296	4.1933	4.2565	4.2888	4.3244	4.3569	6
CC1(C)c2ccccc2N(c2cc3sc4ccsc4c3s2)c2ccccc21	3.1915	4.1549	4.33	4.3696	4.3996	4.5257	4.663	4.6875	4.7258	4.8064	4.8421	4.8464	4.8963	4.9538	5.063	2.5575	3.1698	3.3387	3.5398	3.6568	3.7753	3.8615	3.9802	4.3193	4.3307	4.3536	4.5328	4.6293	4.6748	4.6792	5
CC1(C)c2ccccc2N(c2ccc(-c3cc4sc5ccsc5c4s3)cc2)c2ccccc21	2.7419	3.5771	3.6384	3.9956	4.0709	4.2154	4.2995	4.3224	4.3237	4.4445	4.5263	4.5788	4.5885	4.6501	4.6907	2.2789	2.7351	3.2099	3.3066	3.404	3.5632	3.5922	3.7464	3.9581	3.9846	3.9917	4.0099	4.2163	4.2811	4.3218	6
CC1(C)c2ccccc2N(c2ccc(-c3cc4sc5ccsc5c4s3)s2)c2ccccc21	2.848	3.4212	4.0031	4.0079	4.1465	4.3102	4.3212	4.3559	4.3863	4.4071	4.4311	4.5564	4.6572	4.6609	4.7842	2.1173	2.8356	3.0342	3.3212	3.3748	3.658	3.7589	3.8577	3.9524	3.9882	4.0124	4.0625	4.198	4.29	4.3074	6
CC1(C)c2ccccc2N(c2ccc(-c3cc4sc5ccsc5c4s3)o2)c2ccccc21	3.0601	3.4399	4.0749	4.3685	4.4309	4.4424	4.4521	4.4567	4.5357	4.5768	4.594	4.6606	4.7117	4.722	4.735	2.051	3.0446	3.179	3.3599	3.3856	3.6844	3.7999	4.0094	4.0416	4.201	4.3097	4.3214	4.3568	4.4344	4.4615	6
CN1c2ccccc2N(c2cc3sc4ccsc4c3s2)c2ccccc21	2.6376	3.5573	3.9134	4.0224	4.124	4.125	4.2292	4.2684	4.2831	4.3896	4.7227	4.9014	4.9472	4.9654	4.9891	2.5569	2.6197	2.837	3.393	3.4075	3.5207	3.5307	3.868	3.9789	4.1037	4.2318	4.2565	4.2811	4.3305	4.4328	5
CN1c2ccccc2N(c2ccc(-c3cc4sc5ccsc5c4s3)cc2)c2ccccc21	2.2244	3.1263	3.4623	3.5541	3.5808	3.7651	3.9886	4.0789	4.0836	4.1993	4.2195	4.3196	4.5245	4.5766	4.6169	2.2171	2.283	2.7442	3.1249	3.3101	3.3973	3.409	3.4207	3.4628	3.5573	3.7618	3.9705	4.0038	4.0758	4.2053	6
CN1c2ccccc2N(c2ccc(-c3cc4sc5ccsc5c4s3)s2)c2ccccc21	2.1996	3.3035	3.5453	3.5594	3.7082	3.9259	4.0227	4.0747	4.1599	4.2809	4.2864	4.3594	4.39	4.4875	4.5082	1.966	2.1869	2.836	3.0227	3.3115	3.3817	3.4222	3.5342	3.5448	3.7031	3.8679	3.9441	4.126	4.1678	4.191	6
CN1c2ccccc2N(c2ccc(-c3cc4sc5ccsc5c4s3)o2)c2ccccc21	2.51	3.4322	3.6874	3.9096	4.0058	4.0795	4.1143	4.2174	4.2918	4.4208	4.4489	4.478	4.5884	4.6744	4.7232	2.0474	2.4936	2.9615	3.1739	3.3899	3.4739	3.4783	3.5865	3.8928	3.9929	4.0419	4.2034	4.2538	4.2849	4.3029	6
Cc1cccc2c3cccc(C)c3n(-c3cc4sc5ccsc5c4s3)c12	3.4376	3.7963	4.1143	4.2171	4.3864	4.5798	4.6347	4.6614	4.7253	4.7792	4.8875	4.9104	5.0181	5.0888	5.1086	2.5354	3.174	3.423	3.4953	3.5289	3.7982	3.8296	3.9777	4.0799	4.3458	4.4317	4.4821	4.4894	4.6451	4.671	6
O=c1c2ccccc2n(-c2cc3sc4ccsc4c3s2)c2ccccc12	3.5554	3.582	3.6985	3.9241	4.1635	4.3759	4.3809	4.5101	4.5405	4.7461	4.8469	4.8721	4.8757	4.8959	4.9387	2.566	2.8809	3.1725	3.4156	3.4162	3.5263	3.5422	3.8725	3.9134	3.9686	4.1175	4.2954	4.3328	4.394	4.507	6
O=c1c2ccccc2n(-c2ccc(-c3cc4sc5ccsc5c4s3)cc2)c2ccccc12	3.1979	3.5271	3.588	3.6662	3.9046	4.0059	4.0474	4.1428	4.2306	4.4786	4.4964	4.5288	4.5675	4.5768	4.6243	2.268	2.7975	3.1899	3.192	3.3105	3.3642	3.3862	3.4335	3.8314	3.8998	3.9045	3.9958	4.0609	4.1422	4.1903	7
O=c1c2ccccc2n(-c2ccc(-c3cc4sc5ccsc5c4s3)s2)c2ccccc12	3.2457	3.394	3.5806	3.6494	3.7129	3.9361	4.1371	4.168	4.4086	4.4261	4.4978	4.5317	4.5469	4.5535	4.6646	2.1166	2.8688	3.0466	3.1747	3.2343	3.3358	3.4146	3.4175	3.6482	3.8638	3.9691	4.0128	4.0725	4.1142	4.1678	7
O=c1c2ccccc2n(-c2ccc(-c3cc4sc5ccsc5c4s3)o2)c2ccccc12	3.4418	3.4738	3.4801	3.5979	3.7562	4.0212	4.3251	4.424	4.4634	4.5005	4.5583	4.5708	4.6495	4.7121	4.7162	2.0609	2.9131	3.1835	3.1979	3.3463	3.4209	3.4212	3.4721	3.4778	3.999	4.0514	4.1293	4.1773	4.3232	4.3473	7
Cc1cccc2c3cccc(C)c3n(-c3ccc(-c4cc5sc6ccsc6c5s4)s3)c12	3.1083	3.396	3.4552	3.9751	4.1079	4.19	4.2769	4.3113	4.3746	4.4965	4.5801	4.6082	4.6395	4.6739	4.7569	2.1053	3.0121	3.095	3.1783	3.3593	3.4417	3.483	3.8417	3.9801	4.0029	4.062	4.0716	4.1894	4.2719	4.2932	7
c1ccc2c(c1)c1ccccc1n2-c1ccc(-c2cc3sc4ccsc4c3s2)cc1	3.2424	3.7171	3.7471	3.9742	4.0715	4.0831	4.3589	4.4728	4.5301	4.5446	4.6216	4.6991	4.7073	4.7579	4.7832	2.2527	3.0907	3.174	3.3549	3.4151	3.5112	3.7219	3.7489	4.0028	4.0216	4.1256	4.2231	4.3075	4.3736	4.4378	7
c1ccc2c(c1)c1ccccc1n2-c1ccc(-c2cc3sc4ccsc4c3s2)s1	3.1814	3.3078	3.5072	3.9022	4.1878	4.2396	4.2988	4.4053	4.5029	4.559	4.6124	4.6396	4.7228	4.7871	4.8504	1.9749	3.0422	3.17	3.1841	3.2955	3.4778	3.4989	3.9131	3.9667	4.0997	4.1114	4.1622	4.2092	4.2269	4.2551	7
Cc1cccc2c3cccc(C)c3n(-c3ccc(-c4cc5sc6ccsc6c5s4)cc3)c12	3.0003	3.4196	3.5488	3.9173	4.0361	4.1099	4.2592	4.2769	4.3061	4.4027	4.5109	4.6039	4.6616	4.6844	4.7641	2.2676	2.9929	3.1733	3.2902	3.3826	3.3837	3.4114	3.826	3.9317	3.9785	4.1047	4.1248	4.2032	4.2533	4.2569	7
c1ccc2c(c1)c1ccccc1n2-c1cc2sc3ccsc3c2s1	3.587	3.9605	4.1266	4.2063	4.3964	4.5433	4.6022	4.6806	4.8567	4.9726	4.9751	5.001	5.0994	5.1307	5.1987	2.555	3.1809	3.4654	3.5384	3.6021	3.8953	3.9417	4.0911	4.0993	4.3476	4.4276	4.5552	4.5715	4.6095	4.6619	6
c1ccc(-c2cc3sc4ccsc4c3s2)cc1	3.5722	4.0847	4.4751	4.5428	4.5913	4.6784	4.9703	5.0173	5.1866	5.1872	5.2454	5.3091	5.487	5.6019	5.6411	2.1976	3.2942	3.4003	4.0268	4.0627	4.2237	4.3771	4.3811	4.5001	4.5332	4.5696	4.8509	4.9521	4.9849	5.2101	4
COc1ccc(-c2cc3sc4ccsc4c3s2)cc1	3.6055	4.2378	4.2584	4.48	4.5785	4.6626	4.8813	5.082	5.1382	5.1826	5.189	5.377	5.4414	5.462	5.5792	2.2973	3.2947	3.5108	3.7677	3.9936	4.2785	4.3252	4.3558	4.4627	4.5847	4.6801	4.8423	4.8904	5.07	5.0827	4
Nc1ccc(-c2c3ccccc3cc3nsnc23)cc1	2.3625	2.5549	3.5476	3.8985	4.2351	4.3451	4.5024	4.5082	4.7924	4.8303	4.922	5.0578	5.1643	5.1769	5.2327	1.1742	2.3503	2.9266	2.9981	3.5533	3.5998	3.6712	3.8579	3.9261	3.9727	4.1206	4.4782	4.5128	4.525	4.6222	4
c1ccc2c(-n3ccc4ccccc43)c3nsnc3cc2c1	1.9332	2.3183	2.6743	3.7819	3.8915	4.0412	4.244	4.3801	4.4479	4.5358	4.7171	4.7283	4.943	4.9548	4.9999	1.1495	1.9593	2.3631	2.9198	3.0133	3.2491	3.5704	3.764	3.9139	3.9774	4.0524	4.104	4.1719	4.4238	4.4949	5
c1ccc2c(-c3ccc4occc4c3)c3nsnc3cc2c1	2.5634	2.8954	3.1504	3.8927	4.254	4.3354	4.4179	4.566	4.8437	4.8783	4.9879	5.0259	5.1138	5.2094	5.2552	1.1818	2.8436	2.9418	3.0416	3.1161	3.2999	3.7049	3.8634	3.9661	4.1161	4.1374	4.4441	4.4916	4.5226	4.6504	5
c1ccc2c(-c3ccc4[nH]cnc4c3)c3nsnc3cc2c1	2.4054	3.0588	3.2317	3.8734	4.2565	4.2708	4.3085	4.3974	4.4329	4.8647	4.9093	5.0627	5.1164	5.1299	5.2325	1.1285	2.9295	2.9419	3.0147	3.0535	3.4821	3.7091	3.8018	3.8883	3.9339	4.1052	4.4093	4.4419	4.5187	4.6208	5
c1ccc2c(-c3cccc4ocnc34)c3nsnc3cc2c1	2.5274	3.352	3.577	3.8714	4.0017	4.2304	4.3498	4.5281	4.6663	4.8309	4.9369	5.144	5.2081	5.2543	5.3272	1.1749	2.9271	3.0	3.194	3.4382	3.5166	3.6988	3.8053	3.968	4.0548	4.1569	4.309	4.4953	4.629	4.6469	5
c1ccc2c(-c3ccc4[nH]nnc4c3)c3nsnc3cc2c1	2.4395	3.3498	3.5441	3.7674	3.8738	4.1814	4.276	4.3376	4.4147	4.8421	4.8675	4.9085	4.9713	5.1425	5.1616	1.1411	2.9193	2.9946	3.0868	3.3076	3.4235	3.5546	3.7405	3.8592	3.9508	4.0379	4.0775	4.2311	4.2966	4.4739	5
CN(C)c1ccc(-c2c3ccccc3cc3nsnc23)cc1	2.0816	2.726	3.5415	3.8476	4.0051	4.236	4.3345	4.4607	4.5974	4.6708	4.7431	4.7775	4.8752	4.9223	5.0897	1.074	2.2288	2.939	2.9869	3.4147	3.4457	3.728	3.7569	3.8271	3.8557	4.0312	4.3326	4.4205	4.5069	4.5742	4
c1ccc2c(-c3ccc4cnccc4c3)c3nsnc3cc2c1	2.4551	2.9121	3.634	3.6417	3.7004	3.8726	4.2257	4.2619	4.3257	4.3525	4.4182	4.5985	4.7289	4.7525	4.8769	1.152	2.6361	2.906	2.9451	3.0102	3.4185	3.5269	3.5415	3.7727	3.881	3.9544	3.9595	4.012	4.109	4.222	5
c1cnc2ncc(-c3c4ccccc4cc4nsnc34)cc2c1	2.4349	3.3073	3.3582	3.5049	3.6697	3.8497	3.8644	3.9794	4.2524	4.2658	4.3669	4.4916	4.5176	4.6685	4.7602	1.1384	2.8275	2.9165	2.9886	3.2177	3.3333	3.3772	3.4945	3.5762	3.7315	3.8073	3.8299	3.9405	4.007	4.0334	5
c1cnc2ccc(-c3c4ccccc4cc4nsnc34)cc2c1	2.4403	3.086	3.495	3.593	3.7087	3.8714	4.2549	4.2679	4.3005	4.3681	4.462	4.5677	4.6732	4.8472	5.0867	1.1469	2.7168	2.9229	2.994	3.0595	3.3383	3.4843	3.6345	3.7294	3.8227	3.839	3.941	4.0031	4.1164	4.2747	5
c1ccc2c(-c3cnc4cnncc4c3)c3nsnc3cc2c1	2.4862	2.8931	3.2507	3.3396	3.7511	3.7613	3.8285	3.881	3.9289	3.9781	4.218	4.2795	4.4543	4.5384	4.7032	1.1668	2.736	2.8612	2.9065	3.0093	3.0568	3.2109	3.2709	3.5535	3.6383	3.6541	3.7343	3.8498	3.9294	3.9981	5
Fc1cc(-c2c3ccccc3cc3nsnc23)cc(F)c1F	2.4795	3.4529	3.5473	3.8707	4.2603	4.2892	4.3815	4.5863	4.7926	4.8782	5.1799	5.2228	5.3657	5.4806	5.5379	1.1576	2.9149	2.9981	3.2177	3.4348	3.6292	3.8023	3.8763	3.9596	4.0838	4.4611	4.5005	4.5194	4.6305	4.7947	4
c1ccc2c(-c3cccc4sccc34)c3nsnc3cc2c1	2.4536	2.712	3.1473	3.8845	4.1482	4.1786	4.3145	4.3961	4.4437	4.6367	4.7458	4.8246	4.8468	5.0149	5.1231	1.1663	2.5808	2.926	2.9889	3.096	3.142	3.6649	3.7852	3.9472	3.9803	4.0564	4.0983	4.2556	4.3539	4.4859	5
c1ccc2c(-c3nc4ccccc4s3)c3nsnc3cc2c1	2.5415	2.9977	3.1553	3.8368	3.8978	4.0385	4.1945	4.3369	4.5279	4.6476	4.7993	4.9413	5.0026	5.1231	5.133	1.1945	2.8761	2.9176	3.0254	3.0563	3.337	3.6353	3.7388	3.832	3.9459	3.9932	4.0773	4.1946	4.2939	4.56	5
O=c1ccn(-c2c3ccccc3cc3nsnc23)c2ccccc12	1.8906	2.3827	2.5974	3.0716	3.3649	3.7099	3.8928	4.0681	4.1788	4.2842	4.3523	4.474	4.5437	4.5732	4.6084	1.2249	1.8837	2.3818	2.8771	2.9886	3.0252	3.0834	3.3067	3.3947	3.5246	3.6252	3.8657	3.8745	4.0212	4.0765	5
c1ccc2c(-c3cnc4c(ccc5cccnc54)c3)c3nsnc3cc2c1	2.4193	2.9936	3.2425	3.3785	3.595	3.687	3.7046	3.8731	4.0862	4.1164	4.171	4.2022	4.3025	4.3663	4.4392	1.1359	2.7856	2.9128	2.9233	3.0023	3.1835	3.1978	3.3818	3.4912	3.5502	3.5798	3.6633	3.7045	3.7677	3.7906	6
c1ccc2c(c1)-c1ccccc1C2c1c2ccccc2cc2nsnc12	2.4337	2.6043	3.1987	3.4351	3.9055	4.1334	4.3129	4.3466	4.353	4.4819	4.6506	4.6807	4.7099	4.8471	4.9171	1.1947	2.4622	2.9403	3.018	3.0684	3.1506	3.4035	3.6751	3.8897	3.9324	3.9568	4.0884	4.1254	4.2385	4.2476	5
c1ccc2c(c1)Oc1ccc(-c3c4ccccc4cc4nsnc34)cc1O2	2.1734	2.5862	3.2989	3.8539	3.9451	4.0019	4.0364	4.1836	4.2868	4.3837	4.4274	4.4929	4.5524	4.6551	4.8003	1.1298	2.2239	2.928	2.9879	3.1111	3.2224	3.5969	3.6858	3.7764	3.8481	3.8857	3.8942	3.9719	4.0551	4.0802	5
c1ccc2c(-c3cc4c5c(c3)CCCN5CCC4)c3nsnc3cc2c1	1.9078	2.6612	3.2318	3.8032	3.8723	4.2274	4.2567	4.3375	4.4407	4.5834	4.6037	4.7427	4.7558	4.8998	5.0211	1.0411	2.0026	2.9324	2.9815	3.1644	3.2809	3.5546	3.6987	3.7695	3.8052	3.9863	4.1913	4.2771	4.4684	4.5163	4
c1ccc2c(-c3ccc(-c4cc5c6c(c4)CCCN6CCC5)cc3)c3nsnc3cc2c1	1.8183	2.4876	3.3743	3.406	3.487	3.716	3.8728	4.0167	4.1587	4.2694	4.2805	4.3316	4.3656	4.4381	4.5675	1.105	1.8343	2.8476	2.9437	2.9879	3.2217	3.3593	3.4007	3.482	3.6381	3.7774	3.8345	3.886	3.9196	4.0117	5
c1ccc2c(-c3ccc(-c4cc5c6c(c4)CCCN6CCC5)s3)c3nsnc3cc2c1	1.7784	2.4716	3.2542	3.3217	3.4073	3.4299	3.8172	3.9091	4.0572	4.0813	4.2729	4.3414	4.3965	4.6032	4.6634	0.9788	1.8471	2.5213	2.921	2.9664	3.013	3.151	3.3528	3.4392	3.4709	3.7166	3.7564	3.7968	3.8847	4.0324	5
c1ccc2c(c1)CCc1ccccc1N2c1c2ccccc2cc2nsnc12	1.6426	2.5116	2.9284	3.0519	3.3142	3.7845	3.8682	4.1718	4.1846	4.2903	4.4522	4.4761	4.5294	4.5777	4.754	1.1729	1.6294	2.8928	2.9133	2.9675	3.0665	3.2127	3.4325	3.603	3.6474	3.7692	3.8398	3.9622	3.9769	4.1247	5
CC1(C)c2ccccc2-c2cc(-c3c4ccccc4cc4nsnc34)ccc21	2.4186	2.717	3.473	3.6656	3.8691	4.0797	4.2001	4.2904	4.3449	4.5401	4.5928	4.6177	4.6755	4.8405	4.884	1.1394	2.6131	2.9329	2.9936	3.0535	3.3148	3.6573	3.666	3.7476	3.8996	3.925	3.9867	4.0573	4.1083	4.2917	5
c1ccc2cc3c(cc2c1)c1ccccc1n3-c1c2ccccc2cc2nsnc12	1.5586	2.2692	2.5945	2.8407	3.4308	3.6475	3.7176	3.8728	3.9795	4.1389	4.1892	4.2072	4.2343	4.3371	4.4246	1.1678	1.5813	2.2746	2.3368	2.7915	2.9073	3.0448	3.1904	3.5263	3.6218	3.6438	3.6841	3.7907	3.8937	3.953	7
c1ccc2c(-c3ccnnc3)c3nsnc3cc2c1	2.4707	2.7212	3.6118	3.8239	3.929	4.0702	4.151	4.2141	4.332	4.5065	4.5255	4.6836	4.7385	4.9354	4.9793	1.1583	2.5	2.8932	2.958	3.0439	3.3756	3.6188	3.7377	3.9006	3.9876	4.0041	4.0572	4.1939	4.3177	4.5452	4
c1ccc2c(-c3ncc[nH]3)c3nsnc3cc2c1	2.4012	3.142	3.6624	3.8807	4.0895	4.2271	4.3333	4.5174	4.9098	4.9262	5.0625	5.1887	5.2272	5.5362	5.5676	1.1492	2.7637	2.9459	3.0089	3.4824	3.7477	3.7618	3.9274	4.076	4.1643	4.2134	4.5538	4.64	4.8731	4.983	4
c1ccc2c(-c3nc4ccccc4[nH]3)c3nsnc3cc2c1	2.3951	2.7586	3.0035	3.6547	3.8735	4.162	4.2327	4.3904	4.5914	4.8076	4.8348	4.9028	4.9509	5.0425	5.1231	1.1709	2.5737	2.7694	2.9273	3.013	3.4474	3.5094	3.7482	3.7707	3.9558	4.0622	4.1001	4.5332	4.5707	4.6083	5
c1ccc(-c2ccc(-c3c4ccccc4cc4nsnc34)cn2)nc1	2.4119	3.2806	3.4352	3.644	3.7323	3.8785	4.093	4.2539	4.3199	4.3464	4.3657	4.4561	4.5305	4.573	4.683	1.1313	2.9085	2.9851	3.0176	3.3322	3.3677	3.588	3.637	3.6734	3.835	3.9108	3.9447	3.9686	4.0882	4.106	5
c1ccc2c(c1)Cc1ccc(-c3c4ccccc4cc4nsnc34)cc1-2	2.4245	2.7317	3.4591	3.711	3.8704	4.1079	4.2028	4.2893	4.3401	4.5337	4.5948	4.6644	4.6851	4.8461	4.8967	1.139	2.6342	2.933	2.9975	3.0745	3.3087	3.6624	3.685	3.7554	3.8992	3.9209	3.9976	4.0437	4.1081	4.295	5
c1ccc2c(-n3c4ccncc4c4cnccc43)c3nsnc3cc2c1	2.4066	2.5399	2.6671	3.1565	3.203	3.835	3.9356	4.166	4.2853	4.3785	4.4129	4.4817	4.6402	4.6858	4.7003	1.2119	2.4728	2.535	2.8853	3.0109	3.1533	3.2017	3.2855	3.611	3.8245	3.8372	3.9455	4.0151	4.1553	4.2566	6
c1ccc2c(-c3c4ccoc4cc4ccoc34)c3nsnc3cc2c1	2.2681	2.6074	2.9438	3.8681	3.9647	3.9986	4.2335	4.2984	4.4012	4.4635	4.6073	4.6732	4.8272	4.9024	5.0561	1.1662	2.296	2.7931	2.8631	2.9276	3.0175	3.636	3.679	3.809	3.9609	3.9933	4.0515	4.1556	4.2352	4.4066	6
c1ccc2c(c1)Sc1ccccc1N2c1ccc(-c2c3ccccc3cc3nsnc23)s1	1.8744	2.3675	2.8906	3.2408	3.4394	3.4502	3.6886	3.8015	3.8271	3.8398	4.0274	4.1395	4.2296	4.2691	4.3384	1.1083	1.875	2.8208	2.8873	2.9105	2.9889	3.0983	3.2906	3.2989	3.486	3.509	3.687	3.7001	3.7466	3.792	6
c1ccc(N(c2ccccc2)c2c3ccccc3cc3nsnc23)cc1	1.8386	2.6994	3.4048	3.4771	3.6144	3.7996	3.8677	4.1691	4.2213	4.314	4.3764	4.4935	4.6037	4.6934	4.7552	1.0263	2.0085	2.9181	2.9614	3.2592	3.3718	3.456	3.5545	3.6037	3.7091	3.7322	3.7927	3.8755	4.0676	4.0873	5
CN(C)c1ccc2cc(-c3c4ccccc4cc4nsnc34)ccc2c1	2.0001	2.5924	2.926	3.6309	3.8481	3.9549	3.9832	4.1283	4.2739	4.307	4.4091	4.5348	4.6163	4.7012	4.8469	1.1017	2.0531	2.5997	2.8583	2.9397	3.0081	3.4225	3.588	3.6267	3.7666	3.8618	3.9123	4.0005	4.1395	4.265	5
c1ccc2c(-c3ccc(N4CCC4)cc3)c3nsnc3cc2c1	2.1019	2.7385	3.5594	3.8493	4.0234	4.2399	4.335	4.4674	4.6053	4.6872	4.7611	4.7879	4.8824	4.9301	5.0916	1.0771	2.2621	2.9385	2.9863	3.4121	3.459	3.7335	3.7683	3.8282	3.861	4.0374	4.3455	4.4434	4.5087	4.5827	4
CN(C)c1cccc2cc(-c3c4ccccc4cc4nsnc34)ccc12	2.2149	2.4859	3.2472	3.3502	3.8347	3.8699	3.9369	4.1577	4.2587	4.3388	4.4082	4.4758	4.6007	4.7309	4.8144	1.1336	2.2026	2.6307	2.9304	2.9903	3.1243	3.2731	3.6055	3.7238	3.7465	3.8595	3.9267	3.9586	4.0991	4.2309	5
CN1c2ccccc2N(C)c2cc(-c3c4ccccc4cc4nsnc34)ccc21	1.4763	2.4525	2.9307	3.3601	3.5726	3.6689	3.7461	3.8159	3.9451	4.0872	4.2189	4.2885	4.3366	4.3837	4.4643	1.0188	1.5126	2.7725	2.8226	2.9364	2.9972	3.2314	3.3863	3.4344	3.5603	3.6254	3.6631	3.7646	3.8067	3.8953	5
CN(C)c1c2ccccc2cc2nsnc12	2.3627	2.4985	3.8757	4.2832	4.3025	4.5012	4.5404	5.0079	5.0694	5.1572	5.2014	5.4456	5.5657	5.6045	5.7465	1.1483	2.3333	2.9007	2.9972	3.7098	3.8043	3.9694	4.0986	4.4663	4.6102	4.7269	4.9772	5.0184	5.0343	5.1501	3
CCN(CC)c1c2ccccc2cc2nsnc12	2.1394	2.9355	3.8458	4.0462	4.2635	4.3742	4.7709	4.8477	5.0074	5.1112	5.3278	5.4447	5.5039	5.8217	5.8668	1.0042	2.4729	2.9276	2.9906	3.6887	3.7291	3.8131	4.1144	4.5152	4.622	4.6709	4.7454	4.9061	5.0814	5.2497	3
c1ccc2c(N3CCC3)c3nsnc3cc2c1	2.0862	3.7894	3.8272	4.06	4.4095	4.4375	4.7908	4.9618	5.1491	5.1851	5.727	5.8607	5.9563	5.9666	6.0217	0.9016	2.811	3.1705	3.3087	3.5161	3.8235	3.8484	4.1571	4.3199	4.7213	4.7582	4.8682	5.1993	5.3702	5.5297	3
c1ccc2c(N3CCOCC3)c3nsnc3cc2c1	2.0611	3.165	3.8264	3.8881	4.1247	4.3822	4.5439	4.6004	4.7471	5.1394	5.2412	5.2477	5.3932	5.5559	5.6344	0.9101	2.635	2.8971	3.0391	3.6329	3.6806	3.7694	4.0071	4.2046	4.5182	4.5717	4.7436	4.7893	4.8639	5.1526	3
CCN(CC)c1ccc(-c2c3ccccc3cc3nsnc23)cc1	2.0245	2.7104	3.5476	3.8368	3.9487	4.2396	4.3326	4.3648	4.5476	4.6518	4.6881	4.7653	4.8402	4.9202	5.0337	1.0594	2.1598	2.9366	2.9877	3.3828	3.4447	3.6469	3.7401	3.8128	3.835	4.0131	4.3083	4.3762	4.5021	4.5596	4
c1ccc2c(N3CCNCC3)c3nsnc3cc2c1	2.1179	2.7821	3.1631	3.8486	4.0128	4.2993	4.3877	4.7336	4.8075	4.8922	5.1006	5.2697	5.3128	5.3667	5.4988	0.9926	2.3973	2.9272	2.9878	3.0583	3.7098	3.7275	3.8092	4.1153	4.4843	4.5886	4.6543	4.7254	4.8936	5.0101	3
O=S1(=O)c2ccccc2-c2cc(-c3c4ccccc4cc4nsnc34)ccc21	2.4945	3.1712	3.5001	3.7882	3.8772	3.9719	4.0154	4.2176	4.2592	4.336	4.4402	4.4709	4.5611	4.6986	4.8178	1.1664	2.857	2.9191	2.9855	3.1647	3.3947	3.5768	3.6825	3.8033	3.8728	3.9233	3.9761	4.0029	4.0393	4.1425	5
c1ccc2c(-c3nc4c5ccccc5c5ccccc5c4[nH]3)c3nsnc3cc2c1	2.0694	2.7132	2.7691	3.375	3.7217	3.7642	3.8512	3.9481	4.0636	4.1755	4.2875	4.4099	4.4773	4.4915	4.6023	1.1257	2.1695	2.6823	2.8692	2.9349	3.0057	3.289	3.3583	3.4489	3.5204	3.6845	3.8043	3.8209	3.8969	3.974	7
c1ccc2c(-c3cnc4c5ccccc5c5ccccc5c4n3)c3nsnc3cc2c1	2.3602	2.8844	2.9193	3.1703	3.2924	3.6712	3.7379	3.8233	3.826	3.881	3.9531	4.1364	4.1599	4.2416	4.3105	1.1252	2.6274	2.8123	2.8721	2.8818	2.9544	2.9994	3.05	3.3409	3.4183	3.4684	3.586	3.6717	3.6871	3.7008	7
c1ccc2c(-c3ccc(N4CCOCC4)cc3)c3nsnc3cc2c1	2.0894	2.7249	3.5829	3.8488	4.0142	4.1278	4.2549	4.3459	4.4121	4.5986	4.6843	4.7486	4.7802	4.8907	4.9349	1.0776	2.2388	2.9383	2.9877	3.4138	3.4761	3.7041	3.7477	3.8257	3.8563	4.029	4.1452	4.3387	4.4335	4.5053	4
COc1ccc(N(c2ccc(OC)cc2)c2c3ccccc3cc3nsnc23)cc1	1.6409	2.6539	2.8823	3.5348	3.5986	3.708	3.7867	3.913	4.0563	4.2609	4.2691	4.2863	4.3308	4.4354	4.5794	0.9348	1.8373	2.769	2.9155	3.0466	3.2838	3.3552	3.4781	3.499	3.6345	3.6505	3.6913	3.7427	3.7599	3.9282	5
COc1ccc(N(c2ccc(OC)cc2)c2ccc(-c3c4ccccc4cc4nsnc34)cc2)cc1	1.7753	2.5195	3.2893	3.434	3.57	3.6657	3.6962	3.8618	3.9746	4.0185	4.0911	4.0945	4.1762	4.2663	4.2961	1.0788	1.8133	2.9271	2.9805	3.052	3.1961	3.2685	3.2889	3.3158	3.4867	3.6494	3.658	3.7254	3.7684	3.8233	6
c1ccc(N(c2ccccc2)c2ccc(-c3c4ccccc4cc4nsnc34)cc2)cc1	1.9608	2.5768	3.5372	3.7074	3.7643	3.873	3.8878	3.9175	3.9793	4.0531	4.1127	4.1194	4.292	4.3858	4.4108	1.0951	2.0174	2.9265	2.9822	3.0889	3.1947	3.4245	3.5151	3.5537	3.6887	3.7911	3.8396	3.8619	3.9084	3.959	6
Cc1ccc(N(c2ccc(C)cc2)c2c3ccccc3cc3nsnc23)cc1	1.7645	2.6844	3.2999	3.3958	3.5778	3.7362	3.833	4.0986	4.2047	4.2537	4.3555	4.4157	4.5183	4.5906	4.7178	0.9973	1.9414	2.9195	2.9411	3.199	3.3287	3.3624	3.5196	3.5655	3.6254	3.699	3.7304	3.8209	3.9809	4.0408	5
c1ccc2c(-c3ccc(-n4cccc4)cc3)c3nsnc3cc2c1	2.3713	2.6174	2.913	3.7043	3.862	4.1195	4.1741	4.2868	4.4162	4.4204	4.51	4.6022	4.6832	4.843	4.8753	1.1323	2.601	2.6957	2.927	2.995	3.4121	3.5542	3.6282	3.7748	3.8171	3.9183	4.0299	4.1274	4.1894	4.44	5
c1ccc2c(-n3cccc3)c3nsnc3cc2c1	2.168	2.3741	3.2241	3.8796	4.2445	4.2762	4.3337	4.4337	4.7587	5.0096	5.0395	5.1201	5.2849	5.3377	5.3736	1.1214	2.1157	2.9132	2.945	3.0372	3.6808	3.8212	3.908	3.9287	4.117	4.3798	4.6153	4.6184	4.7636	4.8466	4
Cc1ccc(C)n1-c1c2ccccc2cc2nsnc12	1.5517	2.4565	2.7352	3.7132	3.8806	4.1616	4.2106	4.3206	4.47	4.8061	4.8532	4.9215	4.9534	5.1269	5.2741	1.1821	1.5355	2.5936	2.9051	3.0092	3.6502	3.6775	3.8424	3.8719	3.9915	4.1256	4.1657	4.5638	4.6142	4.76	4
Cc1ccc(C)n1-c1ccc(-c2c3ccccc3cc3nsnc23)cc1	1.9212	2.4433	2.8827	3.6409	3.7056	3.7579	3.8747	4.011	4.203	4.2297	4.2776	4.3979	4.5171	4.5503	4.6724	1.146	1.9185	2.8022	2.9251	2.9968	3.3861	3.4619	3.5418	3.6866	3.8286	3.8866	3.956	3.9782	4.0779	4.0933	5
c1ccc2cc(N(c3ccc4ccccc4c3)c3c4ccccc4cc4nsnc34)ccc2c1	1.7224	2.5561	2.6747	2.9186	3.2928	3.3288	3.577	3.7661	3.8405	3.9939	4.0905	4.1233	4.206	4.3107	4.3353	1.0155	1.857	2.4279	2.6438	2.6841	2.8283	2.9177	2.9655	3.3094	3.3352	3.4362	3.6099	3.6416	3.6688	3.7893	7
c1ccc2cc(-c3c4ccccc4cc4nsnc34)ccc2c1	2.3868	2.7725	3.3802	3.8305	3.8723	4.2428	4.2607	4.3506	4.4295	4.5314	4.5642	4.7044	4.8502	4.9456	5.078	1.1375	2.5382	2.8085	2.9321	2.9951	3.2431	3.6203	3.7356	3.8558	3.9303	4.0164	4.1179	4.2175	4.2882	4.3595	5
c1ccc2c(-c3c4ccccc4cc4nsnc34)c3ccccc3cc2c1	1.954	2.5561	3.2135	3.2429	3.3094	3.6318	3.8719	3.9089	4.1107	4.1875	4.347	4.48	4.5177	4.5618	4.6448	1.1842	1.7614	1.9475	2.9152	2.9862	3.2557	3.2702	3.3082	3.4838	3.6386	3.6568	3.7145	3.8553	3.9791	4.1106	6
c1ccc(-c2nc(-c3c4ccccc4cc4nsnc34)[nH]c2-c2ccccc2)cc1	2.0659	2.7758	3.2982	3.383	3.715	3.8117	3.8598	3.9011	3.9863	4.1393	4.2941	4.3252	4.447	4.5062	4.5577	1.1	2.1942	2.8643	2.9405	2.9973	3.2415	3.326	3.5277	3.5606	3.6935	3.7506	3.8635	3.8703	3.981	4.003	6
Fc1ccc(-c2nc(-c3c4ccccc4cc4nsnc34)[nH]c2-c2ccc(F)cc2)cc1	1.8243	2.6002	3.1697	3.5217	3.6284	3.6938	3.7643	3.873	3.9102	3.9201	4.0202	4.3141	4.3779	4.4614	4.5044	0.856	2.1055	2.7626	2.8842	2.9013	3.1412	3.3432	3.4617	3.572	3.6252	3.6925	3.774	3.8205	3.8987	3.9134	6
Nc1ccc(-c2nc(-c3c4ccccc4cc4nsnc34)[nH]c2-c2ccc(N)cc2)cc1	1.6445	2.4301	2.6917	3.3126	3.4345	3.6026	3.6312	3.7983	3.8368	3.89	3.9213	4.0803	4.1725	4.2664	4.3396	1.0564	1.6918	2.4872	2.8254	2.945	2.9955	3.2291	3.3127	3.3895	3.4557	3.4855	3.5847	3.7452	3.7741	3.7872	6
c1ccc(C(=C(c2ccccc2)c2ccc(-c3c4ccccc4cc4nsnc34)cc2)c2ccccc2)cc1	2.222	2.5871	3.3962	3.4783	3.5205	3.5895	3.7547	3.8317	3.8685	3.8875	3.9023	4.0656	4.1652	4.2735	4.3378	1.1277	2.2547	2.494	2.9318	2.9882	3.2659	3.3342	3.4521	3.4944	3.5845	3.6119	3.6708	3.7663	3.7956	3.816	7
C(=C(/c1ccccc1)c1ccc(-c2c3ccccc3cc3nsnc23)cc1)\c1ccccc1	2.3114	2.5955	3.4262	3.5957	3.665	3.6959	3.7664	3.8761	3.9476	3.9759	4.2361	4.2844	4.3948	4.4439	4.517	1.1344	2.3418	2.525	2.9288	2.99	3.2615	3.3984	3.53	3.6227	3.6472	3.7556	3.7733	3.8141	3.8943	3.9378	6
S=C1c2cccc3cccc(c23)C(=S)N1c1c2ccccc2cc2nsnc12	1.5435	2.222	2.2526	2.2801	2.8262	2.8628	2.9148	3.0153	3.0542	3.1168	3.1861	3.3468	3.6581	3.8197	3.8356	1.0891	1.3655	1.6393	1.9248	1.9677	2.1973	2.4598	2.8113	2.8631	2.9293	3.0472	3.0626	3.0896	3.1519	3.2774	5
O=C1c2cccc3cccc(c23)C(=O)N1c1c2ccccc2cc2nsnc12	2.5843	2.7123	3.3261	3.6832	3.7185	3.786	3.8893	3.9292	4.0711	4.1039	4.1528	4.1991	4.2744	4.3112	4.314	1.1875	2.3286	2.7036	2.8833	3.0072	3.3324	3.3919	3.4001	3.6469	3.6728	3.7364	3.8653	3.8928	3.9199	3.9732	5
CCCCN1C(=O)c2cccc3c(-c4c5ccccc5cc5nsnc45)ccc(c23)C1=O	2.5283	2.8911	2.9514	3.5902	3.623	3.7212	3.7533	3.8554	3.8973	4.0061	4.0973	4.1787	4.22	4.3109	4.3291	1.1927	2.2788	2.8278	2.9207	2.9443	3.0279	3.3495	3.3665	3.5782	3.5962	3.6571	3.7241	3.7535	3.8408	3.8568	5
O=C1NC(=O)c2ccc(-c3c4ccccc4cc4nsnc34)c3cccc1c23	2.5706	2.9064	2.9228	3.6539	3.6764	3.727	3.7797	3.898	4.0829	4.1931	4.214	4.3179	4.3328	4.3465	4.3678	1.1999	2.3025	2.8645	2.8991	2.932	3.0371	3.3735	3.3819	3.6533	3.6848	3.7079	3.7761	3.8686	3.8938	3.9269	5
CCCCN1C(=S)c2cccc3c(-c4c5ccccc5cc5nsnc45)ccc(c23)C1=S	1.8213	2.2009	2.3603	2.4263	2.4935	2.6827	2.8187	2.876	3.0264	3.119	3.5329	3.587	3.713	3.7556	3.8963	1.1927	1.5526	1.621	1.8674	2.0017	2.3727	2.4277	2.5976	2.8165	2.91	2.9997	3.0134	3.0628	3.3526	3.3849	5
S=C1NC(=S)c2ccc(-c3c4ccccc4cc4nsnc34)c3cccc1c23	2.0147	2.2678	2.3384	2.5498	2.6676	2.7309	2.9307	2.9683	3.0123	3.1001	3.629	3.6913	3.7248	3.795	3.893	1.198	1.6597	1.7605	1.8462	2.0237	2.3246	2.6666	2.6908	2.911	2.9556	3.0013	3.0397	3.0617	3.3525	3.4278	5
C(=C/c1ccc(-c2c3ccccc3cc3nsnc23)s1)\c1cccs1	1.9551	2.6242	3.1216	3.4985	3.6436	3.7406	3.8092	3.8719	3.9591	4.2456	4.343	4.3875	4.5266	4.6395	4.6845	0.9927	1.7214	2.2053	2.8741	2.9519	3.0149	3.3246	3.5031	3.5412	3.6546	3.7096	3.7932	3.8382	3.9925	4.0445	5
c1ccc2c(c1)Sc1ccccc1N2c1c2ccccc2cc2nsnc12	1.4624	2.525	2.5392	3.3065	3.3507	3.6417	3.7815	3.8743	4.1153	4.1798	4.2463	4.3255	4.3452	4.4832	4.5456	1.1792	1.4552	2.531	2.8662	2.9636	3.1028	3.3123	3.3747	3.5274	3.6279	3.6448	3.7069	3.8181	3.8311	4.0092	5
c1ccc2c(c1)Sc1ccccc1N2c1ccc(-c2c3ccccc3cc3nsnc23)cc1	1.7552	2.4676	2.8294	3.4379	3.5013	3.6303	3.6486	3.7156	3.8101	3.8763	3.9074	4.0399	4.1884	4.2194	4.2785	1.1488	1.7547	2.8288	2.9201	2.9958	3.0069	3.2687	3.4754	3.4919	3.5296	3.6276	3.6601	3.6662	3.6856	3.7157	6
c1ccc2c(c1)Sc1ccccc1N2c1ccc(-c2c3ccccc3cc3nsnc23)o1	1.898	2.3003	2.8186	3.1532	3.5566	3.634	3.7971	3.847	4.0283	4.1498	4.1625	4.3407	4.366	4.4007	4.4222	1.0806	1.9004	2.7234	2.8192	2.9049	2.9943	3.2319	3.4459	3.5136	3.5671	3.6234	3.6622	3.8125	3.8648	3.8809	6
c1ccc2c(c1)Oc1ccccc1N2c1c2ccccc2cc2nsnc12	1.1192	2.5785	2.5941	3.2929	3.3432	3.3714	3.6453	3.8452	3.8966	4.1792	4.2156	4.3097	4.3472	4.4142	4.4902	1.1124	1.2104	2.591	2.8803	2.8843	2.9861	3.3026	3.3641	3.3853	3.5253	3.5412	3.629	3.7025	3.7896	3.8558	5
c1ccc2c(c1)Oc1ccccc1N2c1ccc(-c2c3ccccc3cc3nsnc23)cc1	1.4193	2.4745	2.8897	3.1197	3.3883	3.5535	3.6534	3.6585	3.6734	3.7594	3.8517	3.875	4.0466	4.1793	4.2121	1.1513	1.4191	2.8067	2.8894	2.9211	2.9971	3.1068	3.3021	3.3432	3.4926	3.5166	3.6102	3.6296	3.6715	3.7005	6
c1ccc2c(c1)Oc1ccccc1N2c1ccc(-c2c3ccccc3cc3nsnc23)s1	1.5478	2.3753	2.9262	3.1287	3.2672	3.397	3.6999	3.7665	3.7895	3.8156	3.8358	4.0278	4.1899	4.2155	4.2715	1.1109	1.5472	2.8377	2.9072	2.9213	2.9286	2.9888	3.1091	3.2709	3.3201	3.5622	3.6147	3.6832	3.6981	3.7086	6
c1ccc2c(c1)Oc1ccccc1N2c1ccc(-c2c3ccccc3cc3nsnc23)o1	1.6275	2.3536	2.9284	3.236	3.529	3.6524	3.6956	3.8381	3.8729	4.0233	4.1809	4.2096	4.2622	4.2877	4.4039	1.0529	1.6506	2.7692	2.9006	2.9764	2.9864	3.0356	3.321	3.5816	3.6405	3.6647	3.673	3.6985	3.7184	3.7711	6
CC1(C)c2ccccc2N(c2c3ccccc3cc3nsnc23)c2ccccc21	1.4014	2.5666	2.9471	3.0687	3.2169	3.5759	3.8941	3.9713	4.1839	4.2602	4.3255	4.3803	4.5495	4.6169	4.6941	1.195	1.394	2.87	2.9435	2.9633	3.0774	3.26	3.2763	3.5728	3.6332	3.6358	3.7504	3.8191	3.8397	3.9969	5
CC1(C)c2ccccc2N(c2ccc(-c3c4ccccc4cc4nsnc34)cc2)c2ccccc21	1.6953	2.47	3.2082	3.3285	3.4214	3.446	3.5857	3.7054	3.791	3.8738	3.9541	4.2091	4.2412	4.2773	4.3063	1.15	1.6947	2.9234	2.9958	3.2079	3.2093	3.2673	3.3296	3.4093	3.4372	3.5848	3.5929	3.6119	3.723	3.7466	6
CC1(C)c2ccccc2N(c2ccc(-c3c4ccccc4cc4nsnc34)s2)c2ccccc21	1.8499	2.3528	3.1293	3.2508	3.3547	3.4466	3.4587	3.7244	3.8312	4.0402	4.0565	4.2437	4.3055	4.3265	4.3723	1.0996	1.8478	2.7433	2.8994	2.9829	3.2319	3.2492	3.3024	3.3117	3.4233	3.4337	3.647	3.661	3.7395	3.7547	6
CC1(C)c2ccccc2N(c2ccc(-c3c4ccccc4cc4nsnc34)o2)c2ccccc21	1.862	2.3307	3.1501	3.1973	3.3544	3.5234	3.802	3.856	4.1529	4.1692	4.2652	4.363	4.4038	4.4495	4.4927	1.0897	1.8676	2.7503	2.9119	2.9972	3.1844	3.3408	3.3607	3.439	3.5381	3.6461	3.6712	3.7995	3.8427	3.8741	6
CN1c2ccccc2N(c2c3ccccc3cc3nsnc23)c2ccccc21	0.8723	2.3852	2.5645	3.0507	3.188	3.2192	3.4311	3.6046	3.8933	4.0141	4.1316	4.1796	4.2232	4.2707	4.3416	0.8666	1.1969	2.3807	2.8133	2.8722	2.9616	3.0477	3.1897	3.2984	3.3285	3.4324	3.5265	3.5696	3.6274	3.8395	5
CN1c2ccccc2N(c2ccc(-c3c4ccccc4cc4nsnc34)cc2)c2ccccc21	1.149	2.468	2.6571	2.9268	3.1828	3.4222	3.4467	3.4621	3.5746	3.6014	3.7592	3.7801	3.8737	3.9998	4.1893	1.1425	1.155	2.6567	2.7437	2.9232	2.9253	2.9954	3.1617	3.2694	3.3821	3.4003	3.4453	3.4595	3.4977	3.5558	6
CN1c2ccccc2N(c2ccc(-c3c4ccccc4cc4nsnc34)s2)c2ccccc21	1.2237	2.3598	2.6919	2.8784	3.2127	3.3126	3.4814	3.497	3.5534	3.668	3.8322	3.8755	4.0164	4.0448	4.1892	1.104	1.2272	2.6878	2.7998	2.8087	2.8822	2.9099	2.9831	3.2132	3.289	3.3716	3.4312	3.4829	3.5075	3.545	6
CN1c2ccccc2N(c2ccc(-c3c4ccccc4cc4nsnc34)o2)c2ccccc21	1.3201	2.2928	2.717	3.1671	3.2721	3.4336	3.5438	3.6473	3.809	3.8574	4.0096	4.0907	4.1396	4.161	4.2613	1.0472	1.3382	2.6327	2.8061	2.9045	2.9407	2.9937	3.2525	3.4166	3.4495	3.4724	3.5343	3.5577	3.5934	3.66	6
Cc1cccc2c3cccc(C)c3n(-c3c4ccccc4cc4nsnc34)c12	1.6469	2.054	2.5612	2.9327	3.6546	3.8149	3.8701	4.1486	4.1806	4.2166	4.2428	4.2905	4.5298	4.6086	4.6553	1.1831	1.6406	2.0455	2.8832	2.9362	3.0204	3.1823	3.4085	3.6016	3.6753	3.8073	3.8112	3.9902	4.0038	4.1041	6
O=c1c2ccccc2n(-c2c3ccccc3cc3nsnc23)c2ccccc12	1.7986	2.5834	2.7518	3.1472	3.1508	3.3208	3.5891	3.6701	3.8978	3.9758	4.122	4.1736	4.3431	4.36	4.5313	1.2153	1.7923	2.7481	2.8279	2.8749	2.9777	3.1443	3.1486	3.1887	3.3819	3.3993	3.4319	3.6229	3.8568	3.9096	6
O=c1c2ccccc2n(-c2ccc(-c3c4ccccc4cc4nsnc34)cc2)c2ccccc12	2.2055	2.4819	3.0666	3.4996	3.5394	3.5889	3.6175	3.6419	3.721	3.8481	3.8723	3.9466	4.0603	4.119	4.1786	1.156	2.205	2.793	2.9168	2.9993	3.0658	3.1916	3.3307	3.385	3.4337	3.4983	3.5373	3.5565	3.6615	3.8314	7
O=c1c2ccccc2n(-c2ccc(-c3c4ccccc4cc4nsnc34)s2)c2ccccc12	2.2979	2.3919	3.1245	3.2418	3.5115	3.5539	3.5844	3.5875	3.6821	3.8161	3.8306	3.8503	3.8945	4.0022	4.2437	1.1157	2.2985	2.8234	2.8602	2.8952	2.9879	3.1281	3.1795	3.2764	3.4107	3.4194	3.4576	3.5303	3.5696	3.7181	7
O=c1c2ccccc2n(-c2ccc(-c3c4ccccc4cc4nsnc34)o2)c2ccccc12	2.2196	2.4054	3.191	3.3245	3.5187	3.5862	3.5971	3.6225	3.732	3.793	3.8003	4.054	4.1971	4.2831	4.4014	0.999	2.3989	2.7677	2.8539	2.9033	2.9702	3.1742	3.2044	3.4184	3.4259	3.4584	3.5251	3.5856	3.6217	3.6963	7
Cc1cccc2c3cccc(C)c3n(-c3ccc(-c4c5ccccc5cc5nsnc45)s3)c12	2.1416	2.3475	2.4261	3.1352	3.3265	3.5858	3.7047	3.8249	4.0069	4.0154	4.0995	4.2039	4.2395	4.3056	4.3475	1.0996	2.1395	2.4205	2.7326	2.8956	2.9806	3.1773	3.2051	3.32	3.4515	3.4781	3.6784	3.7246	3.778	3.9154	7
c1ccc2c(-c3ccc(-n4c5ccccc5c5ccccc54)cc3)c3nsnc3cc2c1	2.1574	2.5319	2.6288	3.6166	3.683	3.7782	3.8592	3.9537	4.0152	4.2213	4.2787	4.2949	4.3668	4.408	4.4293	1.1376	2.1913	2.6258	2.9243	2.9948	3.181	3.2818	3.3605	3.4905	3.6275	3.6983	3.7725	3.883	3.9388	3.975	7
c1ccc2c(-c3ccc(-n4c5ccccc5c5ccccc54)s3)c3nsnc3cc2c1	2.0967	2.5205	2.5996	3.3478	3.4684	3.6706	3.7339	3.8597	4.0024	4.145	4.2342	4.2804	4.2865	4.3591	4.4011	1.0879	2.1836	2.5957	2.8705	2.9385	2.9892	3.1794	3.2383	3.3341	3.4078	3.6395	3.7396	3.8286	3.8888	3.9229	7
Cc1cccc2c3cccc(C)c3n(-c3ccc(-c4c5ccccc5cc5nsnc45)cc3)c12	1.991	2.3503	2.4721	3.246	3.5756	3.6617	3.7613	3.8707	3.9598	3.996	4.106	4.1352	4.1998	4.2464	4.2755	1.1518	1.9904	2.3498	2.9204	2.9973	3.1749	3.2349	3.2787	3.3815	3.5549	3.6489	3.6911	3.8385	3.8739	3.8797	7
c1ccc2c(-n3c4ccccc4c4ccccc43)c3nsnc3cc2c1	1.8726	2.2295	2.5988	3.2451	3.8795	3.9823	4.0073	4.1233	4.2048	4.3399	4.3986	4.4841	4.5876	4.6143	4.7263	1.1736	1.8988	2.2212	2.8987	2.9827	3.1769	3.2779	3.4294	3.635	3.8094	3.9622	4.006	4.0539	4.0692	4.1413	6
c1ccc(-c2c3ccccc3cc3nsnc23)cc1	2.5667	3.3883	3.5497	3.9008	4.2673	4.3524	4.5185	4.7681	4.8337	4.9249	5.2606	5.2715	5.4297	5.4918	5.5664	1.1834	2.9268	3.0014	3.3264	3.5586	3.7429	3.7538	3.8684	3.9757	4.1266	4.4881	4.622	4.7252	4.728	4.7553	4
COc1ccc(-c2c3ccccc3cc3nsnc23)cc1	2.3503	3.039	3.6119	3.8707	4.2256	4.2805	4.389	4.6001	4.8025	4.8552	5.043	5.0877	5.1096	5.3216	5.3787	1.1198	2.758	2.9392	2.9938	3.5009	3.5731	3.7761	3.8705	3.9061	4.0625	4.141	4.4861	4.5114	4.6193	4.8651	4
Nc1ccc(-c2scc3cc4ccccc4cc23)cc1	2.3857	3.3061	3.7772	3.8215	3.926	4.2372	4.3979	4.5763	4.8302	4.9198	4.9371	5.1373	5.2853	5.4522	5.6645	0.9276	2.5149	3.2197	3.2753	3.322	3.4414	3.7515	3.8813	4.0351	4.261	4.3146	4.4239	4.4807	4.6589	4.703	4
c1ccc2cc3c(-n4ccc5ccccc54)scc3cc2c1	2.512	2.8033	3.2314	3.9411	3.971	4.1723	4.4338	4.669	4.6866	4.8157	4.9061	4.9886	5.1076	5.1802	5.2703	0.9651	2.6324	2.8362	3.1649	3.2365	3.2788	3.8184	3.8512	3.9547	4.0134	4.1959	4.4818	4.5314	4.6427	4.6617	5
c1ccc2cc3c(-c4ccc5occc5c4)scc3cc2c1	2.4639	3.4644	3.6143	3.6892	3.8857	3.9883	4.4261	4.6647	4.8712	4.8874	5.0879	5.1367	5.2225	5.3191	5.4639	0.9515	2.5902	3.2216	3.2595	3.3075	3.5283	3.5888	3.7034	3.8035	4.0988	4.3314	4.378	4.6023	4.6887	4.7194	5
c1ccc2cc3c(-c4ccc5[nH]cnc5c4)scc3cc2c1	2.4527	3.455	3.6326	3.8278	3.8985	3.9961	4.4075	4.6592	4.8651	4.9172	5.0737	5.1017	5.2018	5.2442	5.325	0.9523	2.5864	3.211	3.2622	3.4674	3.553	3.668	3.7756	3.8102	4.1262	4.3325	4.3545	4.6293	4.7123	4.7471	5
c1ccc2cc3c(-c4cccc5ocnc45)scc3cc2c1	2.4454	3.2108	3.6967	3.8858	3.9594	4.1909	4.3671	4.6364	4.7849	4.8673	4.9383	5.0414	5.1159	5.1618	5.3451	0.951	2.4769	3.0603	3.2208	3.4562	3.693	3.8282	3.8383	3.9055	4.1367	4.2834	4.4141	4.6093	4.6579	4.7639	5
c1ccc2cc3c(-c4ccc5[nH]nnc5c4)scc3cc2c1	2.4572	2.9812	3.5995	3.8633	3.9715	4.2197	4.4748	4.5838	4.6719	4.7487	4.7797	4.818	5.0192	5.0941	5.1164	0.9434	2.5089	2.8087	3.2348	3.2959	3.5134	3.7197	3.8196	3.9829	4.089	4.0961	4.2327	4.3684	4.4939	4.6408	5
CN(C)c1ccc(-c2scc3cc4ccccc4cc23)cc1	2.329	3.1278	3.7238	3.8346	3.9104	4.1694	4.3407	4.5374	4.7332	4.7523	4.8156	5.0521	5.2132	5.3693	5.4494	0.9202	2.4618	3.0374	3.2715	3.2954	3.4041	3.7311	3.8719	3.9582	4.1912	4.2698	4.3902	4.4195	4.6387	4.6851	4
c1ccc2cc3c(-c4ccc5cnccc5c4)scc3cc2c1	2.4201	3.0095	3.4777	3.5673	3.8414	3.9085	4.0274	4.3729	4.4204	4.5082	4.5651	4.6868	4.7195	4.8103	4.9362	0.9412	2.362	2.8134	2.9841	3.2087	3.4039	3.4897	3.6729	3.7166	3.8236	3.9786	4.1242	4.1749	4.307	4.4209	5
c1ccc2cc3c(-c4cnc5ncccc5c4)scc3cc2c1	2.3808	2.7641	3.5058	3.6603	3.7564	3.9021	4.0863	4.1717	4.3167	4.3546	4.4009	4.4458	4.4861	4.6498	4.7445	0.9386	2.2794	2.7242	3.1103	3.2008	3.3407	3.3758	3.6462	3.8244	3.8331	3.8635	3.9695	4.043	4.1623	4.2111	5
c1ccc2cc3c(-c4ccc5ncccc5c4)scc3cc2c1	2.423	2.9011	3.5062	3.67	3.8975	3.9429	4.1139	4.325	4.3814	4.4862	4.5501	4.625	4.6681	4.7609	4.86	0.9397	2.3576	2.7789	3.0296	3.2253	3.3945	3.599	3.7042	3.7629	3.8122	3.9241	4.0523	4.2567	4.294	4.3414	5
c1ccc2cc3c(-c4cnc5cnncc5c4)scc3cc2c1	2.3412	2.7305	3.0807	3.2704	3.5777	3.7089	3.859	4.0221	4.0318	4.2549	4.3358	4.3709	4.4471	4.5006	4.5988	0.942	2.2275	2.6872	2.777	3.0703	3.0942	3.1484	3.1687	3.6118	3.733	3.7566	3.8615	3.9348	4.0534	4.1319	5
Fc1cc(-c2scc3cc4ccccc4cc23)cc(F)c1F	2.462	3.5041	3.8214	3.922	3.9558	4.2458	4.4446	4.6937	4.8785	5.0383	5.1957	5.2478	5.2946	5.5048	5.6521	0.9503	2.5434	3.2102	3.3132	3.5856	3.7172	3.8342	3.9246	4.0276	4.3212	4.3473	4.5655	4.653	4.7165	4.8846	4
c1ccc2cc3c(-c4cccc5sccc45)scc3cc2c1	2.4516	3.2729	3.4234	3.8095	3.9162	3.9467	4.0881	4.4924	4.5833	4.7814	4.8069	4.914	5.0002	5.0617	5.2206	0.9531	2.5253	2.9665	3.2306	3.2627	3.525	3.6412	3.7405	3.8134	3.9198	4.0514	4.1735	4.337	4.5243	4.6073	5
c1ccc2cc3c(-c4nc5ccccc5s4)scc3cc2c1	2.2839	3.1932	3.3544	3.5822	3.8551	3.8924	4.1134	4.2445	4.367	4.6665	4.7663	4.8282	4.9487	4.9947	5.0873	0.8571	2.3113	2.9915	3.1011	3.1409	3.3049	3.7705	3.7881	3.8621	3.8748	4.0265	4.0486	4.1717	4.3585	4.5056	5
O=c1ccn(-c2scc3cc4ccccc4cc23)c2ccccc12	2.5727	2.7905	3.275	3.5934	3.6891	3.8983	3.9475	3.9849	4.2459	4.3	4.3938	4.504	4.6722	4.8081	4.8466	0.9805	2.706	2.8043	3.0343	3.2049	3.2547	3.2934	3.5201	3.5883	3.8368	3.862	3.9154	3.9242	3.9729	4.2318	5
c1ccc2cc3c(-c4cnc5c(ccc6cccnc65)c4)scc3cc2c1	2.4019	2.9314	3.0662	3.6087	3.6267	3.725	3.8915	4.0595	4.0825	4.1435	4.1993	4.2635	4.2861	4.3274	4.4837	0.9413	2.4074	2.7864	2.8674	3.006	3.2133	3.3392	3.4332	3.5086	3.6299	3.7747	3.8295	3.8856	3.9073	3.9347	6
c1ccc2c(c1)-c1ccccc1C2c1scc2cc3ccccc3cc12	2.5392	3.4042	3.4072	3.8221	3.9331	3.9447	4.1558	4.3093	4.429	4.5407	4.663	4.7033	4.939	4.9629	5.1048	0.9767	2.7255	3.0448	3.252	3.3921	3.4257	3.7101	3.8128	3.846	3.9095	3.923	4.1147	4.1325	4.3233	4.349	5
c1ccc2c(c1)Oc1ccc(-c3scc4cc5ccccc5cc34)cc1O2	2.4045	2.9999	3.5033	3.7395	3.8793	3.9274	4.1474	4.1685	4.1757	4.4281	4.5269	4.6493	4.6819	4.759	4.8402	0.938	2.4658	2.9171	3.1349	3.2419	3.4208	3.5649	3.7065	3.7904	3.8179	3.8658	3.9606	4.0218	4.1939	4.2874	5
c1ccc2cc3c(-c4cc5c6c(c4)CCCN6CCC5)scc3cc2c1	2.2868	3.017	3.69	3.7391	3.9036	3.9818	4.1327	4.491	4.5459	4.6064	4.7773	4.97	5.1483	5.2852	5.3858	0.9155	2.4018	2.9315	3.2014	3.2787	3.3094	3.7089	3.8269	3.8288	3.8985	4.1657	4.1901	4.3596	4.5953	4.6658	4
c1ccc2cc3c(-c4ccc(-c5cc6c7c(c5)CCCN7CCC6)cc4)scc3cc2c1	2.3212	2.7192	3.3973	3.7606	3.8827	3.8905	3.9597	3.9943	4.1517	4.2299	4.3068	4.3667	4.5419	4.5804	4.759	0.9322	2.3523	2.6882	2.9406	3.2499	3.3996	3.483	3.6325	3.6503	3.7752	3.9011	3.9065	3.9994	4.0299	4.1444	5
c1ccc2cc3c(-c4ccc(-c5cc6c7c(c5)CCCN7CCC6)s4)scc3cc2c1	2.1014	2.6681	3.1452	3.5643	3.7852	3.8417	3.883	3.9547	4.0448	4.1029	4.278	4.4384	4.5149	4.6503	4.6554	0.8438	2.0402	2.55	2.689	3.23	3.3145	3.3577	3.4311	3.6874	3.7338	3.7851	3.8469	3.9328	3.9872	4.1395	5
c1ccc2c(c1)CCc1ccccc1N2c1scc2cc3ccccc3cc12	2.5344	2.6447	3.7861	3.8169	3.8853	3.9616	4.1189	4.2272	4.3501	4.4287	4.521	4.5337	4.6289	4.6599	4.852	0.9656	2.6173	2.6992	3.2189	3.5311	3.5602	3.7594	3.7904	3.8239	3.8286	3.9353	4.0456	4.1532	4.1817	4.3246	5
CC1(C)c2ccccc2-c2cc(-c3scc4cc5ccccc5cc34)ccc21	2.4481	3.2996	3.4046	3.578	3.8534	3.9428	4.2901	4.322	4.4409	4.5621	4.6549	4.6898	4.8586	4.8706	5.0131	0.9476	2.5475	2.9968	3.2472	3.2548	3.2991	3.4067	3.7048	3.7976	3.9516	4.0621	4.2326	4.2661	4.3054	4.3201	5
c1ccc2cc3c(-n4c5ccccc5c5cc6ccccc6cc54)scc3cc2c1	2.3895	2.5772	3.094	3.3556	3.4823	3.6496	3.9522	3.9768	3.9985	4.3263	4.4365	4.4636	4.4873	4.5194	4.6509	0.9841	2.3521	2.3826	2.7356	3.0887	3.2082	3.2092	3.3555	3.5431	3.6498	3.8146	3.8347	3.8758	3.9649	4.062	7
c1ccc2cc3c(-c4ccnnc4)scc3cc2c1	2.4235	3.0451	3.2979	3.6981	3.8394	3.883	3.94	4.2099	4.5892	4.7975	4.8141	4.8651	4.9382	4.981	5.0356	0.9468	2.4398	2.6141	3.0812	3.1628	3.4062	3.5446	3.6681	3.8661	3.8793	4.0074	4.2579	4.3776	4.4751	4.5917	4
c1ccc2cc3c(-c4ncc[nH]4)scc3cc2c1	2.3401	3.3114	3.8376	3.9642	4.2175	4.4249	4.5023	4.8668	4.9473	5.1395	5.3193	5.4384	5.518	5.6068	5.6265	0.8198	2.3894	3.1905	3.3327	3.5156	3.8127	4.0309	4.0994	4.2445	4.2811	4.6072	4.6384	4.6904	4.9687	5.192	4
c1ccc2cc3c(-c4nc5ccccc5[nH]4)scc3cc2c1	2.3095	3.143	3.355	3.6992	3.8946	4.2556	4.2572	4.3157	4.623	4.7841	4.8901	5.0101	5.0894	5.1594	5.3931	0.8454	2.3458	2.9831	3.1615	3.1996	3.3865	3.8287	3.8478	4.0165	4.075	4.1321	4.1322	4.3726	4.4513	4.6136	5
c1ccc(-c2ccc(-c3scc4cc5ccccc5cc34)cn2)nc1	2.4098	3.1243	3.5879	3.6621	3.8496	3.8974	3.9874	4.1004	4.1731	4.4135	4.491	4.6214	4.6912	4.7074	4.8051	0.9371	2.4423	2.9765	3.2155	3.315	3.3968	3.6351	3.7584	3.803	3.8245	3.8667	4.0082	4.0414	4.1091	4.1577	5
c1ccc2c(c1)Cc1ccc(-c3scc4cc5ccccc5cc34)cc1-2	2.4482	3.3255	3.4209	3.5686	3.845	3.9399	4.2649	4.331	4.4627	4.5996	4.6628	4.7295	4.862	4.8724	5.0223	0.9463	2.5471	3.0248	3.2467	3.2624	3.3164	3.4014	3.6952	3.7973	3.9396	4.0521	4.2348	4.2448	4.3033	4.3403	5
c1ccc2cc3c(-n4c5ccncc5c5cnccc54)scc3cc2c1	2.5746	3.3199	3.3771	3.6676	3.9416	3.9658	4.0106	4.015	4.2541	4.4792	4.5086	4.5405	4.6569	4.6816	4.7601	0.9902	2.7385	3.1982	3.2843	3.3069	3.3741	3.6614	3.8338	3.8611	3.884	3.9643	3.9963	4.0132	4.2372	4.316	6
c1ccc2cc3c(-c4c5ccoc5cc5ccoc45)scc3cc2c1	2.4384	3.0646	3.2508	3.6293	3.912	4.0676	4.2856	4.4149	4.5508	4.6867	4.7188	4.897	4.9695	5.0877	5.1484	0.9756	2.4037	2.821	3.014	3.2315	3.3786	3.441	3.7925	3.8768	3.946	4.0601	4.119	4.3261	4.537	4.5959	6
c1ccc2c(c1)Sc1ccccc1N2c1ccc(-c2scc3cc4ccccc4cc23)s1	2.3556	2.4597	3.2777	3.4652	3.5645	3.594	3.8387	3.881	4.0275	4.1313	4.2087	4.2638	4.2834	4.2979	4.3355	0.8825	2.3415	2.455	3.0458	3.1062	3.1968	3.3178	3.4653	3.5035	3.6018	3.6979	3.783	3.8393	3.8453	3.8517	6
c1ccc(N(c2ccccc2)c2scc3cc4ccccc4cc23)cc1	2.2804	2.9624	3.7723	3.8155	3.8953	3.9363	4.1532	4.2258	4.2993	4.3274	4.435	4.5023	4.6164	4.6974	4.7416	0.8989	2.4173	2.9885	3.1843	3.2441	3.5706	3.5748	3.7733	3.8157	3.9178	3.9803	4.0054	4.1964	4.2783	4.2948	5
CN(C)c1ccc2cc(-c3scc4cc5ccccc5cc34)ccc2c1	2.3245	2.9082	3.1595	3.6048	3.7234	3.8493	3.9081	4.0127	4.3693	4.4657	4.6406	4.8193	4.8743	4.9912	5.0219	0.929	2.2875	2.6886	2.8553	3.2163	3.2579	3.366	3.4479	3.6891	3.7591	3.8448	3.913	4.125	4.299	4.5051	5
c1ccc2cc3c(-c4ccc(N5CCC5)cc4)scc3cc2c1	2.3418	3.156	3.7218	3.8279	3.9137	4.1702	4.3626	4.5349	4.7535	4.7722	4.8185	5.0671	5.2114	5.3816	5.4555	0.9225	2.4757	3.0675	3.2703	3.2919	3.4117	3.7362	3.8695	3.9637	4.2156	4.2707	4.4031	4.4105	4.6379	4.6878	4
CN(C)c1cccc2cc(-c3scc4cc5ccccc5cc34)ccc12	2.4162	2.9247	3.2175	3.583	3.792	3.8565	3.9243	4.0175	4.2467	4.3586	4.5977	4.6922	4.7046	4.907	4.9719	0.9413	2.3547	2.7023	2.9347	3.1581	3.2422	3.4937	3.5837	3.7731	3.7881	3.8337	3.9802	4.1208	4.2221	4.3357	5
CN1c2ccccc2N(C)c2cc(-c3scc4cc5ccccc5cc34)ccc21	2.0939	2.5687	3.3307	3.5505	3.7338	3.7785	3.9026	4.0176	4.0869	4.176	4.2772	4.4581	4.5262	4.5667	4.6324	0.9146	2.0604	2.621	2.8583	3.1734	3.264	3.3767	3.4183	3.5178	3.6506	3.7631	3.8507	3.8836	4.0936	4.2924	5
CN(C)c1scc2cc3ccccc3cc12	2.4322	3.5688	3.9207	4.1379	4.5235	4.5471	5.0771	5.1367	5.6281	5.6442	5.7309	5.8462	5.9066	6.0472	6.1827	0.9017	2.6106	3.2807	3.5324	3.7151	3.8179	4.1404	4.2777	4.735	4.9241	5.0375	5.2791	5.4361	5.5644	5.763	3
CCN(CC)c1scc2cc3ccccc3cc12	2.4144	3.4264	3.9087	4.0495	4.4542	4.5801	5.0611	5.1089	5.4724	5.6011	5.7053	5.812	5.8863	6.0538	6.1233	0.8906	2.5951	3.2656	3.3947	3.7188	3.8128	4.0297	4.3212	4.7212	4.9042	5.0244	5.2601	5.3985	5.5237	5.743	3
c1ccc2cc3c(N4CCC4)scc3cc2c1	2.2927	3.7302	3.9143	4.0682	4.1828	4.9583	5.0051	5.2102	5.4589	5.6736	5.7337	5.7862	5.8836	5.9585	5.978	0.873	2.5959	3.3294	3.5838	3.6061	3.7846	3.8496	4.6156	4.769	4.9744	5.0882	5.2263	5.366	5.4563	5.6581	3
c1ccc2cc3c(N4CCOCC4)scc3cc2c1	2.3099	3.6738	3.9027	4.1261	4.3091	4.705	4.9361	4.9855	5.1089	5.6345	5.6813	5.7412	5.7648	5.8676	5.9066	0.8712	2.5839	3.322	3.553	3.613	3.7817	4.0309	4.4181	4.7469	4.7929	4.9448	5.0331	5.2999	5.4348	5.4736	3
CCN(CC)c1ccc(-c2scc3cc4ccccc4cc23)cc1	2.3033	3.0851	3.722	3.7829	3.9065	4.1656	4.3444	4.5177	4.659	4.6997	4.7935	5.0207	5.1947	5.3548	5.4475	0.9151	2.4378	2.9945	3.2672	3.2843	3.3257	3.7211	3.8664	3.9475	4.1747	4.245	4.3628	4.3996	4.6195	4.6808	4
c1ccc2cc3c(N4CCNCC4)scc3cc2c1	2.2872	3.6735	3.8915	3.9756	4.1042	4.2938	4.8585	4.9643	5.0749	5.4195	5.6307	5.7069	5.7488	5.8596	5.9224	0.8667	2.5764	3.3162	3.5342	3.5949	3.7766	3.9673	4.0142	4.4136	4.7485	4.9484	5.0081	5.2801	5.3381	5.4244	3
O=S1(=O)c2ccccc2-c2cc(-c3scc4cc5ccccc5cc34)ccc21	2.4164	2.8484	3.2773	3.6314	3.8548	3.885	3.9928	4.2742	4.4109	4.4751	4.5217	4.5803	4.6357	4.737	4.8132	0.9484	2.4011	2.7729	3.0299	3.1361	3.1985	3.5718	3.7086	3.7609	3.8477	3.9102	4.0454	4.1447	4.2229	4.2575	5
c1ccc2cc3c(-c4nc5c6ccccc6c6ccccc6c5[nH]4)scc3cc2c1	2.146	2.9427	3.1916	3.377	3.4834	3.743	3.8173	3.9051	4.1344	4.2556	4.3628	4.3771	4.5555	4.6228	4.6958	0.8673	2.2568	2.7959	2.8757	3.0797	3.1188	3.1781	3.332	3.5301	3.6837	3.7408	3.8197	3.9625	3.9875	4.0022	7
c1ccc2cc3c(-c4cnc5c6ccccc6c6ccccc6c5n4)scc3cc2c1	2.2914	2.8545	3.1585	3.2535	3.3671	3.4781	3.6534	3.8163	3.8621	3.9363	3.9902	4.0433	4.1227	4.2993	4.3822	0.9309	2.2437	2.6492	2.8948	2.9995	3.0341	3.0905	3.1415	3.2892	3.4939	3.5192	3.6824	3.6996	3.7974	3.8308	7
c1ccc2cc3c(-c4ccc(N5CCOCC5)cc4)scc3cc2c1	2.3385	3.1387	3.7185	3.7749	3.9123	4.1632	4.3842	4.5342	4.6942	4.7386	4.8119	4.8358	5.0623	5.2153	5.3731	0.9231	2.4702	3.0477	3.2699	3.2917	3.3547	3.7366	3.8693	3.956	4.2023	4.2635	4.3849	4.3971	4.6333	4.6848	4
COc1ccc(N(c2ccc(OC)cc2)c2scc3cc4ccccc4cc23)cc1	2.1269	2.8651	3.571	3.6736	3.8261	3.8855	3.9246	3.9853	4.177	4.3311	4.4084	4.4411	4.5073	4.6161	4.7343	0.866	2.268	2.893	3.1583	3.2583	3.276	3.4927	3.5708	3.6506	3.7261	3.8153	3.9322	4.0984	4.1592	4.2903	5
COc1ccc(N(c2ccc(OC)cc2)c2ccc(-c3scc4cc5ccccc5cc34)cc2)cc1	2.24	2.7382	3.4541	3.4822	3.8073	3.8914	3.9007	3.9711	3.9945	4.0005	4.0703	4.0859	4.2748	4.322	4.469	0.9204	2.2976	2.725	3.0395	3.1494	3.2079	3.2609	3.5163	3.5551	3.6145	3.7036	3.752	3.8528	3.9111	3.9648	6
c1ccc(N(c2ccccc2)c2ccc(-c3scc4cc5ccccc5cc34)cc2)cc1	2.3144	2.8777	3.4311	3.5768	3.7962	3.8984	3.9031	4.0422	4.143	4.1795	4.2369	4.3303	4.3631	4.3705	4.4697	0.9285	2.3841	2.8201	3.0635	3.158	3.2556	3.2966	3.572	3.7332	3.7663	3.7749	3.8726	3.9308	3.9912	4.019	6
Cc1ccc(N(c2ccc(C)cc2)c2scc3cc4ccccc4cc23)cc1	2.223	2.9251	3.7414	3.8017	3.86	3.9121	4.1179	4.1597	4.1798	4.2944	4.3508	4.467	4.5707	4.661	4.6902	0.8864	2.3628	2.9495	3.1441	3.2491	3.4952	3.5172	3.7381	3.7921	3.8422	3.9526	4.0005	4.147	4.1889	4.2734	5
c1ccc2cc3c(-c4ccc(-n5cccc5)cc4)scc3cc2c1	2.4269	3.2498	3.35	3.5887	3.7623	3.9214	4.0883	4.4467	4.4601	4.516	4.6212	4.7634	4.8189	4.9027	4.9788	0.9412	2.5169	3.1696	3.2083	3.2489	3.3205	3.5074	3.7367	3.7916	3.8612	3.965	4.2131	4.277	4.4238	4.459	5
c1ccc2cc3c(-n4cccc4)scc3cc2c1	2.5	3.0334	3.6343	3.9421	4.1492	4.3921	4.5355	5.0379	5.1105	5.184	5.3698	5.5258	5.5332	5.6996	5.7534	0.9396	2.6676	2.9506	3.2663	3.643	3.7801	3.8241	3.954	4.1346	4.2159	4.7286	4.8894	4.9558	5.1317	5.1878	4
Cc1ccc(C)n1-c1scc2cc3ccccc3cc12	2.4053	2.5773	3.4566	3.9451	3.9666	4.4808	4.5111	4.6656	4.9212	5.0597	5.1177	5.2472	5.3199	5.5595	5.7293	0.9709	2.3928	2.7305	3.2313	3.4385	3.7083	3.834	3.8567	3.9607	4.4545	4.4906	4.7339	4.9159	5.0078	5.0833	4
Cc1ccc(C)n1-c1ccc(-c2scc3cc4ccccc4cc23)cc1	2.4466	2.5352	3.4057	3.5628	3.7349	3.8137	3.8776	3.9523	3.9675	4.4133	4.4934	4.6786	4.7794	4.866	4.891	0.9469	2.5201	2.5338	3.222	3.2767	3.3835	3.5123	3.591	3.755	3.8151	3.9024	3.9635	4.1133	4.1916	4.2808	5
c1ccc2cc(N(c3ccc4ccccc4c3)c3scc4cc5ccccc5cc34)ccc2c1	2.2298	2.8341	2.9881	3.2918	3.43	3.5348	3.6982	3.7161	3.8739	3.9127	3.9813	4.1364	4.1668	4.2785	4.3697	0.9012	2.3293	2.4263	2.6882	2.8642	3.05	3.2305	3.2426	3.4287	3.4788	3.541	3.6208	3.6667	3.7732	3.8357	7
c1ccc2cc(-c3scc4cc5ccccc5cc34)ccc2c1	2.4222	3.1132	3.3845	3.6267	3.8645	3.935	4.3013	4.3958	4.5377	4.604	4.6727	4.8559	5.023	5.0554	5.2143	0.9423	2.3845	2.7894	3.0761	3.2363	3.372	3.5144	3.706	3.8031	3.9474	4.1485	4.1836	4.2094	4.4066	4.5096	5
c1ccc2cc3c(-c4c5ccccc5cc5ccccc45)scc3cc2c1	2.4106	2.5794	2.7815	3.1842	3.8672	3.8694	3.9551	3.9827	4.0748	4.1701	4.2714	4.4426	4.464	4.4907	4.5005	0.983	1.7511	2.4012	2.7401	2.7739	3.2571	3.2685	3.4548	3.7389	3.7787	3.849	3.9117	3.9651	4.0655	4.0872	6
c1ccc(-c2nc(-c3scc4cc5ccccc5cc34)[nH]c2-c2ccccc2)cc1	2.2257	2.96	3.3355	3.6617	3.8486	3.8691	3.9154	3.9897	4.1955	4.2177	4.265	4.3855	4.4191	4.4637	4.4931	0.8052	2.2502	2.7759	2.9677	3.1784	3.4213	3.5963	3.6525	3.6902	3.759	3.8151	3.9644	4.0185	4.0529	4.0917	6
Fc1ccc(-c2nc(-c3scc4cc5ccccc5cc34)[nH]c2-c2ccc(F)cc2)cc1	2.2475	3.0287	3.4652	3.7184	3.8105	3.8778	3.9078	3.9811	4.1125	4.2197	4.367	4.3917	4.4981	4.5239	4.6129	0.8097	2.2695	2.9328	3.0432	3.1743	3.4948	3.5694	3.6919	3.7963	3.8114	3.8504	3.8979	3.9825	4.0053	4.1172	6
Nc1ccc(-c2nc(-c3scc4cc5ccccc5cc34)[nH]c2-c2ccc(N)cc2)cc1	2.0123	2.6569	3.1192	3.4173	3.6628	3.7092	3.8021	3.8379	3.9388	4.0919	4.2734	4.3525	4.3958	4.4122	4.4896	0.8486	2.097	2.6066	2.7712	3.0462	3.2033	3.2961	3.3657	3.4736	3.6504	3.7133	3.7344	3.8714	3.9062	3.9291	6
c1ccc(C(=C(c2ccccc2)c2ccc(-c3scc4cc5ccccc5cc34)cc2)c2ccccc2)cc1	2.3697	2.953	3.049	3.6381	3.726	3.8332	3.8606	3.9255	4.084	4.1726	4.1925	4.207	4.2636	4.3885	4.412	0.9344	2.2611	2.5882	2.9211	3.128	3.2384	3.4299	3.4773	3.6088	3.636	3.6625	3.7842	3.8282	3.9088	3.9901	7
C(=C(/c1ccccc1)c1ccc(-c2scc3cc4ccccc4cc23)cc1)\c1ccccc1	2.4043	3.0164	3.1135	3.6278	3.8439	3.8695	3.8978	3.9652	4.1422	4.2924	4.3558	4.4171	4.4429	4.4881	4.5198	0.939	2.3306	2.577	2.9917	3.1428	3.2368	3.4499	3.61	3.6333	3.6651	3.7958	3.8517	3.9598	4.068	4.0869	6
S=C1c2cccc3cccc(c23)C(=S)N1c1scc2cc3ccccc3cc12	1.0352	1.8657	2.2071	2.4584	2.4781	2.7953	3.0242	3.1449	3.1453	3.174	3.3555	3.4338	3.4766	3.6158	3.6685	0.9099	0.9783	1.6128	1.703	1.9127	1.9429	2.4635	2.5622	2.8772	3.0686	3.1065	3.1764	3.2546	3.2982	3.2985	5
O=C1c2cccc3cccc(c23)C(=O)N1c1scc2cc3ccccc3cc12	1.8163	2.5953	3.3402	3.522	3.5345	3.6017	3.7478	3.7875	3.9431	3.9829	4.1063	4.1817	4.2101	4.4693	4.4949	0.9815	1.8114	2.3272	2.7335	3.2194	3.3264	3.3678	3.388	3.5337	3.5354	3.6782	3.7314	3.827	3.8605	3.8687	5
CCCCN1C(=O)c2cccc3c(-c4scc5cc6ccccc6cc45)ccc(c23)C1=O	2.1932	2.5533	3.3668	3.5863	3.7269	3.7388	3.757	3.8516	3.9065	3.9886	4.0735	4.1032	4.2376	4.3022	4.3613	0.9566	1.9208	2.5074	2.6978	3.1882	3.3274	3.3419	3.4696	3.5336	3.597	3.6426	3.7394	3.8021	3.8586	3.896	5
O=C1NC(=O)c2ccc(-c3scc4cc5ccccc5cc34)c3cccc1c23	2.1399	2.5677	3.3816	3.5985	3.6811	3.7061	3.779	3.8644	3.9601	4.0448	4.0608	4.1623	4.2648	4.4175	4.4311	0.9819	1.9431	2.4142	2.7208	3.1948	3.3331	3.3706	3.484	3.5703	3.6603	3.7317	3.8224	3.8586	3.8737	3.9086	5
CCCCN1C(=S)c2cccc3c(-c4scc5cc6ccccc6cc45)ccc(c23)C1=S	1.7088	1.7958	2.1837	2.4989	2.7628	2.9713	3.013	3.2249	3.3411	3.3615	3.4137	3.5088	3.5532	3.5918	3.6451	0.9545	1.4486	1.5558	1.8102	1.8593	2.0017	2.6329	2.9627	3.0439	3.1063	3.1681	3.2154	3.2657	3.3345	3.3935	5
S=C1NC(=S)c2ccc(-c3scc4cc5ccccc5cc34)c3cccc1c23	1.7714	1.9823	2.2572	2.4661	2.844	2.9662	3.1258	3.2935	3.3332	3.4072	3.4135	3.526	3.5714	3.6121	3.6968	0.9257	1.4495	1.7422	1.8424	1.9311	2.0135	2.609	3.0837	3.1061	3.1121	3.1307	3.2265	3.2703	3.3749	3.3855	5
C(=C/c1ccc(-c2scc3cc4ccccc4cc23)s1)\c1cccs1	2.1657	2.6379	2.9597	3.6152	3.6498	3.8253	3.926	4.0397	4.1533	4.2788	4.3565	4.5077	4.5352	4.6211	4.6828	0.8195	1.6562	2.4416	2.5943	3.0644	3.1988	3.2697	3.5445	3.7353	3.7401	3.7914	3.8337	3.846	4.1166	4.2532	5
c1ccc2c(c1)Sc1ccccc1N2c1scc2cc3ccccc3cc12	2.2891	2.5698	3.3379	3.8115	3.9061	3.9279	4.1306	4.154	4.2079	4.2371	4.2967	4.3502	4.3924	4.4911	4.5037	0.9893	2.2766	2.7261	3.128	3.2157	3.3299	3.5007	3.6982	3.7843	3.8515	3.8546	3.9349	4.1211	4.1276	4.1486	5
c1ccc2c(c1)Sc1ccccc1N2c1ccc(-c2scc3cc4ccccc4cc23)cc1	2.3528	2.453	3.4244	3.4624	3.4773	3.6484	3.7515	3.8209	3.8812	3.9368	4.1869	4.23	4.252	4.2839	4.2858	0.9496	2.3497	2.536	3.0059	3.2149	3.2678	3.427	3.4907	3.517	3.5664	3.6054	3.6586	3.6724	3.8227	3.8693	6
c1ccc2c(c1)Sc1ccccc1N2c1ccc(-c2scc3cc4ccccc4cc23)o1	2.3213	2.5456	3.3	3.4926	3.7179	3.8917	3.8955	4.064	4.1509	4.2102	4.2169	4.2681	4.348	4.3848	4.4422	0.8471	2.3419	2.5394	3.1858	3.2238	3.2423	3.3488	3.4879	3.5214	3.7819	3.8065	3.9254	3.9319	4.0351	4.0808	6
c1ccc2c(c1)Oc1ccccc1N2c1scc2cc3ccccc3cc12	2.0	2.5679	3.4342	3.7868	3.9107	3.9673	4.0969	4.2144	4.2168	4.2236	4.2516	4.2838	4.4739	4.5093	4.5757	0.9734	1.9872	2.7245	2.9447	3.2043	3.4312	3.5662	3.6267	3.6865	3.8154	3.8529	3.9565	4.081	4.194	4.2141	5
c1ccc2c(c1)Oc1ccccc1N2c1ccc(-c2scc3cc4ccccc4cc23)cc1	2.017	2.4534	3.1621	3.3489	3.4651	3.5013	3.7325	3.7644	3.8172	3.9363	4.1714	4.2199	4.281	4.2863	4.3916	0.949	2.0149	2.5354	2.8058	3.152	3.2133	3.2704	3.3173	3.4928	3.5009	3.5685	3.6153	3.6352	3.7002	3.8258	6
c1ccc2c(c1)Oc1ccccc1N2c1ccc(-c2scc3cc4ccccc4cc23)s1	2.128	2.3798	3.2223	3.3065	3.5223	3.6084	3.7764	3.8927	4.0556	4.0997	4.1853	4.2218	4.2663	4.2928	4.3225	0.8979	2.1276	2.3689	2.9323	3.0446	3.2021	3.2197	3.337	3.5216	3.559	3.62	3.6761	3.7932	3.8283	3.8318	6
c1ccc2c(c1)Oc1ccccc1N2c1ccc(-c2scc3cc4ccccc4cc23)o1	2.2275	2.3356	3.3271	3.5524	3.7203	3.7536	3.9108	3.9145	4.1949	4.2709	4.2807	4.3073	4.3744	4.4572	4.4849	0.8605	2.223	2.3586	3.0176	3.184	3.2627	3.3751	3.5502	3.6277	3.6794	3.7032	3.739	3.788	3.9527	4.1865	6
CC1(C)c2ccccc2N(c2scc3cc4ccccc4cc23)c2ccccc21	2.2874	2.5619	3.7709	3.8636	3.9279	3.956	4.0918	4.3159	4.3323	4.3569	4.3859	4.4112	4.4671	4.6452	4.678	0.963	2.2743	2.7154	3.2094	3.3259	3.6604	3.7671	3.7692	3.8008	3.8396	3.9043	3.9479	3.9612	4.0666	4.286	5
CC1(C)c2ccccc2N(c2ccc(-c3scc4cc5ccccc5cc34)cc2)c2ccccc21	2.2979	2.4529	3.4574	3.4814	3.6597	3.7824	3.8169	3.8302	3.9385	3.9462	4.0854	4.2101	4.3201	4.4763	4.4807	0.9475	2.2959	2.5381	3.2082	3.2189	3.2789	3.4497	3.5701	3.5867	3.5886	3.6041	3.7465	3.8203	3.8297	3.9101	6
CC1(C)c2ccccc2N(c2ccc(-c3scc4cc5ccccc5cc34)s2)c2ccccc21	2.3454	2.4219	3.2904	3.5165	3.6106	3.8199	3.8912	3.9167	4.0291	4.0687	4.2947	4.3378	4.352	4.3683	4.4136	0.8936	2.3602	2.3954	3.0456	3.2065	3.3125	3.3172	3.5075	3.6596	3.7548	3.7778	3.7856	3.8192	3.8303	3.9531	6
CC1(C)c2ccccc2N(c2ccc(-c3scc4cc5ccccc5cc34)o2)c2ccccc21	2.3241	2.4768	3.3197	3.7535	3.8433	3.9085	3.9654	3.988	4.1285	4.2513	4.3162	4.3556	4.4516	4.4651	4.6014	0.8545	2.3523	2.471	3.1889	3.2589	3.3431	3.3661	3.6769	3.7787	3.7925	3.8419	3.9461	3.9598	3.966	4.0119	6
CN1c2ccccc2N(c2scc3cc4ccccc4cc23)c2ccccc21	1.7296	2.5529	3.2358	3.5241	3.8251	3.8907	3.9545	4.0028	4.069	4.1416	4.1674	4.2896	4.3171	4.441	4.4678	0.9507	1.7172	2.7133	2.8106	3.199	3.2276	3.3651	3.4206	3.5529	3.8133	3.8212	3.8421	3.9405	4.0655	4.126	5
CN1c2ccccc2N(c2ccc(-c3scc4cc5ccccc5cc34)cc2)c2ccccc21	1.7572	2.4541	2.9456	3.1533	3.2793	3.4831	3.5501	3.8055	3.8183	3.9382	3.9879	4.0817	4.1141	4.1218	4.1986	0.948	1.7555	2.5411	2.7342	2.9451	3.14	3.2216	3.2783	3.2847	3.393	3.431	3.5568	3.6043	3.6096	3.8189	6
CN1c2ccccc2N(c2ccc(-c3scc4cc5ccccc5cc34)s2)c2ccccc21	1.8138	2.3697	2.9608	3.2936	3.309	3.5441	3.6043	3.8819	3.8966	3.9923	4.0439	4.082	4.0988	4.126	4.3038	0.8935	1.8115	2.3679	2.8107	2.9771	3.0536	3.207	3.2955	3.3323	3.3673	3.371	3.5603	3.7819	3.8124	3.8323	6
CN1c2ccccc2N(c2ccc(-c3scc4cc5ccccc5cc34)o2)c2ccccc21	1.8816	2.3292	3.3117	3.348	3.4104	3.608	3.7549	3.9072	4.029	4.1152	4.1538	4.1958	4.2764	4.3733	4.4607	0.8609	1.8782	2.3616	2.863	3.1915	3.263	3.3185	3.3743	3.3826	3.4103	3.4489	3.5795	3.7771	3.9473	4.1127	6
Cc1cccc2c3cccc(C)c3n(-c3scc4cc5ccccc5cc34)c12	2.52	2.5317	2.8855	3.7221	3.9142	3.9298	3.993	4.2071	4.4451	4.4536	4.6072	4.6191	4.6437	4.7683	4.9831	0.9482	2.5074	2.6925	2.8661	3.1791	3.2087	3.4807	3.7182	3.8176	3.8482	3.9308	3.9697	4.0225	4.0944	4.4241	6
O=c1c2ccccc2n(-c2scc3cc4ccccc4cc23)c2ccccc12	2.5636	2.6634	3.1949	3.5871	3.6016	3.6924	3.9102	3.9678	3.972	3.9798	4.1843	4.2756	4.4778	4.5297	4.6631	0.971	2.6524	2.7233	2.8691	3.1625	3.1979	3.2021	3.4164	3.4188	3.6016	3.825	3.8531	3.9607	3.9678	3.9739	6
O=c1c2ccccc2n(-c2ccc(-c3scc4cc5ccccc5cc34)cc2)c2ccccc12	2.4503	2.7898	3.3131	3.4375	3.5888	3.6397	3.6675	3.6808	3.8193	3.9059	3.934	4.072	4.1121	4.1254	4.2678	0.9497	2.5257	2.7865	2.7948	3.1912	3.1996	3.2498	3.3132	3.3854	3.4336	3.4887	3.6146	3.6719	3.8355	3.8375	7
O=c1c2ccccc2n(-c2ccc(-c3scc4cc5ccccc5cc34)s2)c2ccccc12	2.3743	2.8384	3.1659	3.276	3.5851	3.5899	3.6858	3.7097	3.8893	3.9174	4.0478	4.0876	4.0902	4.1632	4.2487	0.9006	2.3642	2.8302	2.8586	3.0312	3.1638	3.1847	3.1919	3.3416	3.4132	3.418	3.6867	3.809	3.8249	3.8815	7
O=c1c2ccccc2n(-c2ccc(-c3scc4cc5ccccc5cc34)o2)c2ccccc12	2.3423	2.9201	3.0506	3.3362	3.5966	3.7016	3.725	3.788	3.921	4.1238	4.1327	4.1348	4.3184	4.4066	4.4255	0.8632	2.3598	2.9041	2.9166	3.0483	3.1716	3.1875	3.2642	3.3988	3.4208	3.426	3.7256	3.8017	3.9529	3.9907	7
Cc1cccc2c3cccc(C)c3n(-c3ccc(-c4scc5cc6ccccc6cc45)s3)c12	2.3464	2.6701	2.9727	3.2597	3.5698	3.7944	3.855	3.8745	3.9497	4.1565	4.2032	4.2181	4.2693	4.49	4.5322	0.8738	2.3187	2.6644	2.9673	3.0301	3.1786	3.1906	3.2897	3.4741	3.7753	3.7769	3.8393	3.8505	3.8645	3.9455	7
c1ccc2cc3c(-c4ccc(-n5c6ccccc6c6ccccc65)cc4)scc3cc2c1	2.4059	2.8878	3.2458	3.4537	3.747	3.7669	3.8425	3.9182	4.1044	4.1435	4.2665	4.2887	4.4555	4.4645	4.48	0.9421	2.4859	2.8488	3.1576	3.2016	3.2409	3.262	3.3334	3.5047	3.6556	3.7825	3.8229	3.8887	4.0095	4.0452	7
c1ccc2cc3c(-c4ccc(-n5c6ccccc6c6ccccc65)s4)scc3cc2c1	2.3345	2.8375	3.1659	3.2958	3.6258	3.7042	3.8734	4.0019	4.1358	4.1661	4.2544	4.3089	4.355	4.5136	4.5439	0.883	2.3211	2.8046	3.0299	3.1428	3.1963	3.1995	3.3976	3.4034	3.7392	3.7595	3.8242	3.8702	3.9684	4.0634	7
Cc1cccc2c3cccc(C)c3n(-c3ccc(-c4scc5cc6ccccc6cc45)cc3)c12	2.4502	2.5802	2.9554	3.4459	3.7024	3.7498	3.8016	3.8499	3.9318	3.9418	4.1083	4.1547	4.1855	4.4293	4.4537	0.9485	2.528	2.5785	2.9529	3.1743	3.208	3.2535	3.3785	3.5466	3.5904	3.6926	3.826	3.841	3.8466	3.9043	7
c1ccc2cc3c(-n4c5ccccc5c5ccccc54)scc3cc2c1	2.5487	2.7414	3.0523	3.7979	3.9276	3.9764	4.0934	4.1974	4.4618	4.5968	4.6561	4.7475	4.7971	4.8152	5.1171	0.9801	2.6524	2.7855	3.0428	3.1853	3.2186	3.46	3.8119	3.83	3.8624	3.9633	4.065	4.1102	4.1285	4.4664	6
c1ccc(-c2scc3cc4ccccc4cc23)cc1	2.4655	3.5531	3.8598	3.957	3.9718	4.2906	4.4756	4.7396	4.9051	5.0778	5.216	5.3414	5.3793	5.5404	5.7081	0.9487	2.5663	3.2425	3.3514	3.6238	3.7415	3.8033	3.9198	4.0984	4.3371	4.4085	4.6058	4.6777	4.7532	4.9548	4
COc1ccc(-c2scc3cc4ccccc4cc23)cc1	2.4285	3.4545	3.7856	3.859	3.9425	4.2916	4.4262	4.6232	4.8554	5.0194	5.1226	5.1889	5.3428	5.5148	5.6712	0.9383	2.5532	3.2586	3.3545	3.4177	3.5488	3.7771	3.904	4.126	4.2732	4.3504	4.5484	4.5739	4.6809	4.7182	4
Nc1ccc(-c2scc3ccccc23)cc1	3.2073	4.0744	4.1281	4.4143	4.6223	4.8541	5.0698	5.188	5.3137	5.5398	5.6888	5.7614	5.8991	5.9978	6.1843	1.7454	3.1841	3.5831	3.6658	3.8344	3.8937	4.3044	4.4768	4.6	4.6388	4.8646	5.0315	5.2429	5.3306	5.6115	3
c1ccc2c(-n3ccc4ccccc43)scc2c1	3.1776	3.6093	3.8141	4.4389	4.639	4.9247	4.9544	5.0669	5.1516	5.2264	5.5175	5.5417	5.6198	5.7049	5.8058	1.8373	3.1921	3.2618	3.6061	3.6748	3.8695	4.0755	4.2975	4.4812	4.6466	4.7141	4.8929	4.9114	5.1196	5.1877	4
c1ccc2c(-c3ccc4occc4c3)scc2c1	3.3656	3.861	4.1557	4.3496	4.6385	4.6564	5.1159	5.1749	5.2646	5.3738	5.3955	5.7729	5.8185	5.925	6.0328	1.7848	3.2224	3.5023	3.6393	3.654	3.9418	4.1217	4.3091	4.5028	4.6745	4.8263	4.9174	5.0356	5.2077	5.2996	4
c1ccc2c(-c3ccc4[nH]cnc4c3)scc2c1	3.3412	3.8596	4.3181	4.3667	4.5846	4.6516	5.1242	5.2226	5.3609	5.3687	5.4073	5.5061	5.8045	5.8183	5.8216	1.7755	3.2683	3.5907	3.6515	3.6829	4.0782	4.2004	4.2533	4.522	4.6704	4.8531	5.1655	5.1857	5.2112	5.266	4
c1ccc2c(-c3cccc4ocnc34)scc2c1	3.2229	3.847	4.3015	4.4755	4.5322	4.7218	5.1596	5.2446	5.3108	5.4166	5.4643	5.5449	5.5723	5.8349	5.92	1.7465	3.0374	3.5303	3.7304	3.9022	3.9922	4.1937	4.4194	4.5557	4.8403	4.8768	4.9643	5.0782	5.2139	5.2565	4
c1ccc2c(-c3ccc4[nH]nnc4c3)scc2c1	3.2938	3.4738	4.3339	4.5636	4.6043	4.7074	4.8639	4.8945	5.0442	5.1023	5.3109	5.3493	5.3917	5.5994	5.759	1.7714	2.947	3.3558	3.6164	3.63	4.0949	4.1575	4.1848	4.3782	4.5515	4.5825	4.7826	4.8268	4.9935	5.2215	4
CN(C)c1ccc(-c2scc3ccccc23)cc1	3.0955	3.9199	4.0959	4.3416	4.6031	4.8031	4.9791	5.0431	5.2196	5.3539	5.567	5.7724	5.8107	5.937	6.0943	1.7306	3.099	3.5173	3.666	3.7107	3.8225	4.293	4.4337	4.524	4.6021	4.8172	4.9572	5.1922	5.3119	5.5511	3
c1ccc2c(-c3ccc4cnccc4c3)scc2c1	3.182	3.5501	3.9179	4.0947	4.1485	4.4427	4.5651	4.704	4.7771	4.9586	5.0	5.1302	5.2518	5.314	5.3872	1.734	2.6614	3.248	3.5651	3.6218	3.7145	3.7219	3.9566	4.1592	4.2749	4.4423	4.5474	4.6906	4.771	4.8363	4
c1cnc2ncc(-c3scc4ccccc34)cc2c1	3.0374	3.422	3.7289	4.092	4.3329	4.3443	4.4269	4.4797	4.529	4.7473	4.9077	4.9619	5.0081	5.0606	5.1158	1.7392	2.6678	3.2267	3.3715	3.5508	3.5668	3.8198	3.9309	3.9794	4.2448	4.3096	4.4109	4.4698	4.5845	4.6038	4
c1cnc2ccc(-c3scc4ccccc34)cc2c1	3.1424	3.4839	4.1025	4.1548	4.1858	4.462	4.4909	4.7452	4.8124	4.8646	4.9094	4.9425	5.2152	5.4196	5.4354	1.7428	2.6684	3.2535	3.5509	3.5912	3.7104	3.9434	3.9789	4.0629	4.3172	4.4783	4.5111	4.7042	4.7234	4.7349	4
c1ccc2c(-c3cnc4cnncc4c3)scc2c1	2.9816	3.1565	3.3566	3.6788	3.9037	4.0972	4.2729	4.3833	4.4934	4.553	4.6261	4.6924	4.9734	5.0285	5.071	1.7224	2.6658	2.8156	3.0764	3.1946	3.4309	3.4957	3.6592	3.8673	4.1077	4.1973	4.2716	4.4012	4.4128	4.4648	4
Fc1cc(-c2scc3ccccc23)cc(F)c1F	3.3516	4.1955	4.2951	4.5864	4.6855	4.7025	5.1822	5.3652	5.5542	5.5909	5.8055	5.8885	5.978	6.1224	6.209	1.7694	3.283	3.5917	3.8948	3.9887	4.1731	4.3038	4.4515	4.5793	4.8924	5.0996	5.1959	5.3167	5.3288	5.3937	3
c1ccc2c(-c3cccc4sccc34)scc2c1	3.298	3.7866	4.039	4.2354	4.4325	4.5735	4.8022	4.9939	5.0575	5.177	5.205	5.2468	5.4975	5.5996	5.7282	1.7935	2.9162	3.5615	3.6327	3.7607	3.8677	3.9707	4.1006	4.3237	4.4525	4.6368	4.7557	4.8676	4.9528	5.0058	4
c1ccc2c(-c3nc4ccccc4s3)scc2c1	2.9934	3.6783	3.9716	4.2235	4.4021	4.4471	4.679	4.7909	5.0892	5.1799	5.2187	5.3625	5.4371	5.5326	5.5394	1.5613	2.9663	3.3072	3.3626	3.7632	3.8691	4.0846	4.105	4.1918	4.5131	4.6819	4.7752	4.8816	4.9131	4.9616	4
O=c1ccn(-c2scc3ccccc23)c2ccccc12	3.2219	3.6461	3.6848	3.7435	4.1389	4.3045	4.3692	4.5964	4.7433	4.8073	4.8434	4.9572	5.1416	5.2584	5.2678	1.885	3.0352	3.2052	3.2721	3.5249	3.6164	3.7399	3.7893	3.9169	4.1183	4.3662	4.3791	4.5318	4.693	4.7114	4
c1ccc2c(-c3cnc4c(ccc5cccnc54)c3)scc2c1	3.133	3.3375	3.685	3.8767	3.9072	4.0868	4.2379	4.3119	4.4025	4.4511	4.4986	4.5498	4.6179	4.7321	4.8371	1.7447	2.764	3.0614	3.1925	3.4275	3.4739	3.5742	3.639	3.7556	3.8411	4.0307	4.1268	4.2008	4.2393	4.3207	5
c1ccc2c(c1)-c1ccccc1C2c1scc2ccccc12	3.5224	3.8384	3.9559	4.2425	4.6083	4.6567	4.6953	4.7369	4.8518	4.8864	4.9934	5.2259	5.2364	5.3256	5.5855	1.8635	3.0587	3.6578	3.7636	3.8142	3.9056	3.9499	4.0006	4.2293	4.3463	4.4123	4.4752	4.6354	4.6956	4.7483	4
c1ccc2c(c1)Oc1ccc(-c3scc4ccccc34)cc1O2	3.162	3.6339	3.9478	4.08	4.3962	4.4355	4.5461	4.6014	4.7151	4.8996	4.9539	5.0996	5.1597	5.2112	5.4181	1.7527	2.9313	3.4227	3.5293	3.6274	3.6965	3.8415	3.8601	4.041	4.2821	4.3231	4.4423	4.5476	4.701	4.7457	4
c1ccc2c(-c3cc4c5c(c3)CCCN5CCC4)scc2c1	3.0085	3.8287	3.9501	4.2696	4.4723	4.584	4.7861	4.9886	5.0838	5.2677	5.4857	5.5896	5.775	5.9004	5.9204	1.7187	2.9679	3.3908	3.5625	3.6733	3.7808	4.1371	4.1964	4.3378	4.4929	4.7498	4.9042	5.1237	5.268	5.2973	3
c1ccc2c(-c3ccc(-c4cc5c6c(c4)CCCN6CCC5)cc3)scc2c1	2.877	3.4517	3.8438	4.0099	4.2016	4.2784	4.4878	4.5399	4.5574	4.6635	4.6873	4.9068	5.0077	5.1041	5.2799	1.7323	2.6601	3.2172	3.4257	3.4506	3.6395	3.7379	3.8869	4.1033	4.1611	4.2736	4.3176	4.4247	4.4426	4.487	4
c1ccc2c(-c3ccc(-c4cc5c6c(c4)CCCN6CCC5)s3)scc2c1	2.6297	3.3421	3.5777	3.9601	4.1908	4.3291	4.3783	4.4187	4.4513	4.566	4.7032	4.7858	4.8564	5.1183	5.2672	1.5275	2.3719	3.0137	3.2532	3.3672	3.582	3.8075	3.9523	3.972	4.1042	4.172	4.2136	4.2901	4.476	4.5799	4
c1ccc2c(c1)CCc1ccccc1N2c1scc2ccccc12	3.1295	3.5244	4.3079	4.443	4.4767	4.5469	4.6244	4.6753	4.6964	4.8022	4.8667	4.9248	5.0356	5.1134	5.2524	1.8402	3.0864	3.5459	3.5913	3.6259	3.7319	4.0558	4.2682	4.3052	4.3655	4.4203	4.447	4.4773	4.5551	4.6209	4
CC1(C)c2ccccc2-c2cc(-c3scc4ccccc34)ccc21	3.3204	3.6818	3.9337	4.1697	4.5708	4.6211	4.6764	4.7493	4.8015	4.8673	4.993	5.1302	5.2152	5.3344	5.4666	1.7735	2.9849	3.4255	3.5232	3.6383	3.7223	3.9372	4.0712	4.2704	4.3109	4.4611	4.5585	4.6358	4.6913	4.7821	4
c1ccc2cc3c(cc2c1)c1ccccc1n3-c1scc2ccccc12	2.8526	3.4719	3.5714	3.6319	3.8836	3.9978	4.1368	4.5233	4.632	4.6926	4.8416	4.8721	4.9294	5.0901	5.1271	1.8794	2.3514	2.8452	3.2082	3.5355	3.567	3.614	3.7853	3.8079	3.8781	4.0647	4.1342	4.1803	4.2797	4.4724	6
c1ccc2c(-c3ccnnc3)scc2c1	3.0274	3.1635	4.0642	4.1311	4.2597	4.5222	4.5302	4.7759	4.9737	5.0272	5.1334	5.394	5.7121	5.8695	5.9719	1.6189	2.5496	3.1643	3.3937	3.5384	3.8799	4.0213	4.1861	4.2399	4.2999	4.6393	4.7096	4.8649	4.8874	5.0343	3
c1ccc2c(-c3ncc[nH]3)scc2c1	3.1329	4.1913	4.4886	4.4911	4.7683	4.8787	5.2809	5.6209	5.797	5.8915	6.0567	6.0659	6.1629	6.2287	6.3454	1.5647	3.242	3.5524	4.1083	4.1494	4.2888	4.5175	4.5253	4.7963	5.0534	5.1537	5.5845	5.725	5.7274	5.7625	3
c1ccc2c(-c3nc4ccccc4[nH]3)scc2c1	3.0483	3.6773	3.9643	4.3466	4.553	4.5702	4.6043	5.0686	5.1647	5.4648	5.5568	5.642	5.7312	5.808	5.8471	1.5728	3.0035	3.3294	3.4905	3.8681	3.9078	4.1454	4.312	4.4032	4.4646	4.5917	4.8881	4.966	5.0594	5.2485	4
c1ccc(-c2ccc(-c3scc4ccccc34)cn2)nc1	3.1248	3.6692	3.9389	4.0648	4.2429	4.4301	4.4784	4.5265	4.8406	4.8991	4.9318	4.9574	5.0087	5.0333	5.0684	1.7318	2.8159	3.5008	3.574	3.5846	3.744	3.7997	4.0362	4.0813	4.1887	4.3297	4.4636	4.4765	4.5232	4.5931	4
c1ccc2c(c1)Cc1ccc(-c3scc4ccccc34)cc1-2	3.329	3.6975	3.9466	4.1579	4.561	4.6433	4.6978	4.7496	4.835	4.8629	5.001	5.0571	5.2305	5.2889	5.5204	1.7737	3.0085	3.4292	3.5309	3.6374	3.7355	3.9233	4.063	4.2773	4.3189	4.4613	4.558	4.6596	4.6733	4.788	4
c1ccc2c(-n3c4ccncc4c4cnccc43)scc2c1	3.6445	3.7426	3.83	4.223	4.4534	4.4773	4.5379	4.6431	4.6581	4.6802	4.7667	4.8072	4.9887	5.2044	5.2272	1.8934	3.2838	3.6064	3.7263	3.7877	3.8261	3.8606	4.2131	4.3102	4.3552	4.4212	4.4235	4.4503	4.4658	4.4754	5
c1ccc2c(-c3c4ccoc4cc4ccoc34)scc2c1	3.2068	3.5884	3.8708	4.1678	4.5144	4.536	4.7376	5.009	5.0661	5.1097	5.1116	5.231	5.563	5.6235	5.7335	1.7767	2.6448	3.3888	3.554	3.617	3.7568	3.9157	4.1395	4.3601	4.4269	4.5577	4.7482	4.8371	4.9159	5.0277	5
c1ccc2c(c1)Sc1ccccc1N2c1ccc(-c2scc3ccccc23)s1	2.7957	3.1624	3.7222	3.8154	3.8805	3.9376	4.2484	4.3288	4.3774	4.4409	4.4748	4.5451	4.5528	4.6089	4.6156	1.6605	2.7778	2.8763	3.1536	3.4895	3.5573	3.7191	3.7534	3.7651	3.8195	3.9028	3.9254	4.0322	4.1683	4.2588	5
c1ccc(N(c2ccccc2)c2scc3ccccc23)cc1	2.9221	3.8626	4.0177	4.0741	4.4226	4.5095	4.6215	4.6842	4.7837	4.8616	4.9093	4.9677	5.0091	5.2814	5.3194	1.7215	3.1284	3.2211	3.635	3.6863	3.7195	3.8272	4.0022	4.241	4.3137	4.4362	4.5929	4.6294	4.696	4.7253	4
CN(C)c1ccc2cc(-c3scc4ccccc34)ccc2c1	3.0056	3.4155	3.6636	4.0197	4.1357	4.2385	4.5309	4.7196	4.8909	5.0062	5.1063	5.1179	5.3109	5.3624	5.4087	1.723	2.4937	3.1933	3.3394	3.5158	3.6415	3.7191	3.8457	4.0333	4.2162	4.3429	4.6441	4.7538	4.7992	4.872	4
c1ccc2c(-c3ccc(N4CCC4)cc3)scc2c1	3.1132	3.9356	4.0979	4.3343	4.602	4.8154	4.9984	5.0566	5.2268	5.3509	5.5835	5.767	5.8026	5.9264	6.091	1.7354	3.1079	3.5272	3.6671	3.7269	3.8221	4.294	4.4392	4.5366	4.6089	4.8215	4.9606	5.1854	5.309	5.5583	3
CN(C)c1cccc2cc(-c3scc4ccccc34)ccc12	3.21	3.3779	3.6476	3.9546	4.1282	4.3617	4.4764	4.5604	4.6013	4.9685	5.0864	5.1272	5.1902	5.2621	5.4111	1.7409	2.537	3.2827	3.3018	3.607	3.6227	3.8538	3.9316	4.1247	4.1568	4.3681	4.4782	4.5577	4.6549	4.8315	4
CN1c2ccccc2N(C)c2cc(-c3scc4ccccc34)ccc21	2.6049	3.4177	3.5266	3.8264	4.1483	4.2129	4.3366	4.5038	4.5492	4.6039	4.8354	4.9399	4.9714	4.9791	5.0394	1.7166	2.4836	3.0022	3.2824	3.3835	3.4228	3.6539	3.702	3.9518	4.119	4.1995	4.3252	4.4484	4.556	4.686	4
CN(C)c1scc2ccccc12	3.3595	4.3109	4.6147	4.8862	5.2078	5.8611	5.8903	6.2903	6.3494	6.448	6.5695	6.6354	6.6522	6.8347	6.8833	1.7667	3.6179	3.7037	4.159	4.3685	4.5978	5.1038	5.536	5.6176	5.989	6.0798	6.1593	6.2613	6.332	6.3495	2
CCN(CC)c1scc2ccccc12	3.2959	4.2418	4.5899	4.8818	5.1795	5.7974	5.8319	6.2621	6.3082	6.3386	6.5524	6.5609	6.5911	6.6195	6.8098	1.7573	3.5758	3.7055	4.083	4.3408	4.5901	5.0738	5.5192	5.6092	5.9749	6.0602	6.1706	6.2238	6.2493	6.34	2
c1ccc2c(N3CCC3)scc2c1	3.1877	4.2873	4.5978	5.0079	5.3019	5.6964	5.7583	5.9908	6.12	6.244	6.3804	6.5912	6.7009	6.7825	6.8859	1.7005	3.6242	3.8142	4.0387	4.1924	4.5617	5.4272	5.4496	5.6281	5.6899	5.8257	5.9053	6.1711	6.4154	6.4602	2
c1ccc2c(N3CCOCC3)scc2c1	3.5913	3.9507	4.6408	5.0796	5.1337	5.2273	5.927	6.0576	6.2974	6.3115	6.3739	6.454	6.4849	6.616	6.6888	1.8332	3.6613	3.7637	3.9019	4.4873	4.8034	5.1191	5.163	5.5975	5.6441	5.8901	5.9926	6.2598	6.2608	6.3051	2
CCN(CC)c1ccc(-c2scc3ccccc23)cc1	3.06	3.8976	4.0395	4.3272	4.5978	4.7935	4.9297	5.0138	5.1896	5.3375	5.5381	5.728	5.7821	5.9357	6.0126	1.7245	3.0674	3.4468	3.6587	3.6826	3.8158	4.2854	4.4148	4.4984	4.5992	4.7926	4.9484	5.1781	5.3145	5.5533	3
c1ccc2c(N3CCNCC3)scc2c1	3.3093	4.206	4.4191	4.6138	4.8703	5.1893	5.821	5.8424	6.0339	6.2723	6.3216	6.444	6.481	6.521	6.5656	1.7547	3.605	3.7099	4.0873	4.3333	4.3628	4.583	5.0885	5.5234	5.6102	5.886	5.9846	6.0874	6.2241	6.249	2
O=S1(=O)c2ccccc2-c2cc(-c3scc4ccccc34)ccc21	3.138	3.3953	3.8317	4.0494	4.3442	4.4659	4.4901	4.6239	4.715	4.7752	4.9045	4.9153	4.993	5.1148	5.1837	1.7518	2.7995	3.2102	3.3493	3.5553	3.8117	3.8241	3.8959	4.1264	4.2707	4.303	4.4236	4.5163	4.5429	4.6567	4
c1ccc2c(-c3nc4c5ccccc5c5ccccc5c4[nH]3)scc2c1	2.7605	3.5124	3.5872	3.7317	3.8421	4.1922	4.3353	4.4773	4.5368	4.6512	4.705	4.8979	4.927	4.9957	5.0675	1.56	2.7434	3.0547	3.1947	3.3885	3.4921	3.5163	3.6415	3.7955	4.0349	4.097	4.1355	4.2941	4.4328	4.4724	6
c1ccc2c(-c3cnc4c5ccccc5c5ccccc5c4n3)scc2c1	2.8848	3.3302	3.4939	3.6058	3.6459	3.8364	3.9621	4.1136	4.1492	4.2119	4.2332	4.3322	4.5807	4.684	4.7532	1.6417	2.6863	2.8213	3.1048	3.134	3.3438	3.4001	3.4315	3.5998	3.7031	3.771	3.8236	3.9359	3.991	4.1709	6
c1ccc2c(-c3ccc(N4CCOCC4)cc3)scc2c1	3.1014	3.9164	4.0481	4.3347	4.6024	4.8087	4.9568	5.0309	5.2099	5.3149	5.3636	5.5855	5.7449	5.7835	5.9249	1.7338	3.0985	3.4725	3.6639	3.7135	3.8188	4.2913	4.428	4.5054	4.62	4.7953	4.9484	5.1763	5.3077	5.3315	3
COc1ccc(N(c2ccc(OC)cc2)c2scc3ccccc23)cc1	2.7184	3.74	3.7924	4.0407	4.162	4.2078	4.4769	4.5597	4.733	4.7715	4.8176	4.9629	5.0224	5.1446	5.1729	1.6681	2.9496	3.2017	3.2942	3.6191	3.6449	3.657	3.787	4.1391	4.2485	4.2874	4.3987	4.524	4.579	4.6853	4
COc1ccc(N(c2ccc(OC)cc2)c2ccc(-c3scc4ccccc34)cc2)cc1	2.8492	3.554	3.5629	3.8526	3.9962	4.063	4.1188	4.3426	4.4329	4.4676	4.6023	4.6536	4.7752	4.7881	4.8567	1.713	2.7599	3.1735	3.2167	3.3144	3.5189	3.6169	3.6323	3.6518	3.8316	4.1915	4.218	4.2799	4.291	4.3991	5
c1ccc(N(c2ccccc2)c2ccc(-c3scc4ccccc34)cc2)cc1	2.9592	3.5915	3.7498	3.8853	3.9666	4.2313	4.3687	4.4348	4.4428	4.5917	4.6691	4.756	4.8133	4.8948	4.9338	1.7283	2.8246	3.1749	3.3932	3.4148	3.5767	3.637	3.8135	3.8509	3.9716	4.2115	4.2199	4.2951	4.3046	4.4284	5
Cc1ccc(N(c2ccc(C)cc2)c2scc3ccccc23)cc1	2.8434	3.8345	3.9607	4.0434	4.35	4.4716	4.5722	4.648	4.6724	4.817	4.8295	4.9374	4.971	5.2355	5.2746	1.705	3.0537	3.1781	3.5863	3.644	3.6582	3.8082	3.8992	4.2398	4.2821	4.4083	4.5584	4.583	4.6202	4.7196	4
c1ccc2c(-c3ccc(-n4cccc4)cc3)scc2c1	3.2537	3.6674	3.9941	4.0995	4.207	4.5647	4.6261	4.7098	4.8435	5.0746	5.1171	5.1405	5.1765	5.4538	5.5287	1.755	3.1404	3.3872	3.6193	3.7226	3.8053	3.9168	4.0528	4.2607	4.4653	4.5212	4.618	4.6666	4.7608	4.9014	4
c1ccc2c(-n3cccc3)scc2c1	3.4322	3.5117	4.4399	4.6512	4.7553	5.1853	5.4911	5.6373	5.7783	5.943	5.9838	6.0248	6.1496	6.3225	6.5673	1.8149	3.333	3.6671	3.7	4.0803	4.2992	4.4301	4.4891	5.0067	5.2875	5.5175	5.5569	5.6129	5.7219	5.8559	3
Cc1ccc(C)n1-c1scc2ccccc12	2.8774	3.6293	3.9059	4.6441	5.0404	5.0748	5.2094	5.2433	5.3341	5.7847	5.9684	5.9798	6.0023	6.2379	6.2494	1.8676	2.8587	3.6434	3.7078	3.7799	3.8839	4.5195	4.8127	5.1077	5.1503	5.1838	5.1951	5.3321	5.5948	5.6159	3
Cc1ccc(C)n1-c1ccc(-c2scc3ccccc23)cc1	2.9527	3.3125	3.9424	3.9672	3.9988	4.1487	4.1786	4.5733	4.8204	4.8392	4.9645	4.9785	5.189	5.3874	5.5108	1.7671	2.9095	3.2307	3.6111	3.6902	3.8163	3.8578	3.9351	3.9638	4.2058	4.2444	4.4489	4.5114	4.6134	4.7556	4
c1ccc2cc(N(c3ccc4ccccc4c3)c3scc4ccccc34)ccc2c1	2.8635	3.3538	3.4003	3.73	3.8082	3.9743	4.1376	4.1665	4.2069	4.302	4.3781	4.4545	4.5216	4.5873	4.6496	1.7278	2.547	2.6526	3.0987	3.2312	3.2979	3.6252	3.6468	3.7474	3.8166	3.8646	3.9968	4.0885	4.0998	4.1798	6
c1ccc2cc(-c3scc4ccccc34)ccc2c1	3.2299	3.5426	3.92	4.1268	4.4461	4.5287	4.7133	4.847	5.0616	5.0788	5.219	5.3651	5.5426	5.6317	5.6985	1.7384	2.628	3.3698	3.5647	3.6133	3.7352	3.9568	4.0978	4.223	4.409	4.5283	4.6749	4.8438	4.9095	5.1127	4
c1ccc2c(-c3c4ccccc4cc4ccccc34)scc2c1	2.8755	3.1836	3.2838	3.6355	3.8684	4.2128	4.3571	4.514	4.5623	4.6651	4.918	4.9759	5.0051	5.0973	5.1957	1.7501	1.882	2.8637	3.2601	3.2822	3.4564	3.6768	3.7356	3.7818	4.0879	4.2247	4.3208	4.4246	4.5084	4.5355	5
c1ccc(-c2nc(-c3scc4ccccc34)[nH]c2-c2ccccc2)cc1	2.8995	3.7374	3.9783	4.1965	4.349	4.3849	4.4722	4.4945	4.5333	4.7142	4.7447	4.8114	4.9107	4.9966	5.1392	1.6198	2.799	3.3151	3.5458	3.6599	3.6898	3.9289	3.9926	4.1265	4.2793	4.3729	4.406	4.455	4.4947	4.5265	5
Fc1ccc(-c2nc(-c3scc4ccccc34)[nH]c2-c2ccc(F)cc2)cc1	2.8599	3.6335	3.7523	3.8418	4.2562	4.3801	4.4357	4.527	4.5853	4.6207	4.7719	4.8438	4.8657	5.0057	5.0714	1.6191	2.7462	3.137	3.5232	3.5707	3.5975	3.6158	3.9074	4.0274	4.1004	4.2034	4.396	4.4603	4.5117	4.5608	5
Nc1ccc(-c2nc(-c3scc4ccccc34)[nH]c2-c2ccc(N)cc2)cc1	2.6086	3.3552	3.6478	3.714	3.7928	4.2092	4.294	4.3147	4.4134	4.4364	4.5129	4.5517	4.6955	4.7262	4.7406	1.4709	2.6228	2.8939	3.3368	3.4019	3.438	3.5584	3.5942	3.7326	3.9936	4.0794	4.1492	4.3022	4.3309	4.3622	5
c1ccc(C(=C(c2ccccc2)c2ccc(-c3scc4ccccc34)cc2)c2ccccc2)cc1	3.0429	3.422	3.5775	3.9872	4.0977	4.1379	4.3469	4.41	4.4553	4.4773	4.518	4.5398	4.6139	4.6693	4.6926	1.7341	2.3743	3.137	3.3921	3.4824	3.6057	3.6175	3.7619	3.8057	3.8222	3.9859	4.0873	4.1159	4.1802	4.2278	6
C(=C(/c1ccccc1)c1ccc(-c2scc3ccccc23)cc1)\c1ccccc1	3.1452	3.4744	3.6324	4.0929	4.1453	4.1999	4.4847	4.5325	4.5544	4.6354	4.6684	4.7386	4.7463	4.7817	4.8382	1.7459	2.4145	3.1359	3.4671	3.6101	3.6168	3.7455	3.8366	3.8529	4.0815	4.1043	4.1915	4.2079	4.2621	4.4106	5
S=C1c2cccc3cccc(c23)C(=S)N1c1scc2ccccc12	1.3149	2.1444	2.215	2.7711	2.8096	3.062	3.1479	3.269	3.6009	3.6619	3.6966	3.7566	3.8146	3.9465	3.9574	1.1711	1.6317	1.7719	1.9157	1.9406	2.0173	2.7533	2.9238	3.0693	3.3023	3.3606	3.4428	3.5546	3.5726	3.5801	4
O=C1c2cccc3cccc(c23)C(=O)N1c1scc2ccccc12	2.3057	3.5693	3.6382	3.6864	3.8082	3.8135	4.0389	4.1061	4.2071	4.5102	4.5403	4.6234	4.7175	4.9288	4.9553	1.873	2.2981	2.3275	3.3831	3.3887	3.5845	3.626	3.7313	3.7774	3.7793	3.8816	3.9319	4.0376	4.3658	4.4112	4
CCCCN1C(=O)c2cccc3c(-c4scc5ccccc45)ccc(c23)C1=O	2.6365	3.4675	3.6109	3.6775	3.9354	3.9866	4.0551	4.1601	4.1861	4.3633	4.3749	4.6846	4.7714	4.8176	4.8596	1.7854	2.2071	2.7458	3.3442	3.3553	3.5428	3.5743	3.6007	3.7935	3.8367	3.9702	4.0571	4.1482	4.2921	4.4002	4
O=C1NC(=O)c2ccc(-c3scc4ccccc34)c3cccc1c23	2.6146	3.435	3.607	3.7116	3.939	3.9727	4.1715	4.2439	4.2747	4.3157	4.6087	4.6624	4.7347	4.8681	4.8764	1.7448	2.1845	2.784	3.3382	3.3787	3.5086	3.5588	3.7661	3.8629	3.9027	3.9157	4.0503	4.1593	4.2898	4.4015	4
CCCCN1C(=S)c2cccc3c(-c4scc5ccccc45)ccc(c23)C1=S	1.7984	2.1334	2.2104	2.9062	3.0233	3.2832	3.3061	3.5032	3.5874	3.6817	3.7179	3.7828	3.8945	4.0413	4.105	1.4214	1.5584	1.8412	1.8728	1.9908	2.2918	3.0491	3.178	3.2654	3.3	3.3423	3.6172	3.6594	3.6805	3.7239	4
S=C1NC(=S)c2ccc(-c3scc4ccccc34)c3cccc1c23	1.9945	2.1243	2.2739	2.9355	3.0325	3.3661	3.4493	3.5029	3.638	3.787	3.8149	3.887	3.9258	4.032	4.1736	1.4978	1.7464	1.828	1.8815	2.0125	2.245	3.0898	3.2236	3.2982	3.3431	3.4565	3.6733	3.7092	3.7453	3.7606	4
C(=C/c1ccc(-c2scc3ccccc23)s1)\c1cccs1	2.522	3.0985	3.5387	3.8508	4.0133	4.1879	4.2493	4.3182	4.361	4.5813	4.8395	4.9131	4.9841	4.9977	5.0896	1.1809	1.968	2.9388	3.008	3.3984	3.6619	3.7179	3.7302	3.8063	3.8645	3.9922	4.1943	4.4793	4.6403	4.7027	4
c1ccc2c(c1)Sc1ccccc1N2c1scc2ccccc12	2.7478	3.5988	3.8069	3.828	4.2199	4.3437	4.5323	4.6318	4.6583	4.7259	4.7838	4.8414	4.9816	4.9879	5.1056	1.8757	2.7256	3.1324	3.5023	3.616	3.6942	3.7709	3.7961	3.8558	4.1624	4.2544	4.4056	4.4537	4.6023	4.6432	4
c1ccc2c(c1)Sc1ccccc1N2c1ccc(-c2scc3ccccc23)cc1	2.7542	3.328	3.5594	3.7879	3.8635	3.8991	4.0982	4.1545	4.1893	4.2923	4.5614	4.6327	4.6762	4.694	4.8006	1.7675	2.7435	3.015	3.2488	3.4908	3.6005	3.6333	3.66	3.7749	3.8495	3.8533	3.8811	3.8985	4.1381	4.1382	5
c1ccc2c(c1)Sc1ccccc1N2c1ccc(-c2scc3ccccc23)o1	2.9299	3.0833	3.8831	3.9472	4.0988	4.3135	4.3444	4.4284	4.4624	4.4894	4.5001	4.6024	4.6428	4.6773	4.7201	1.5689	2.9097	3.0638	3.2435	3.5221	3.5408	3.807	3.8689	3.9026	3.939	4.0286	4.1883	4.279	4.3331	4.392	5
c1ccc2c(c1)Oc1ccccc1N2c1scc2ccccc12	2.4587	3.6156	3.7873	3.9147	4.2278	4.2751	4.5435	4.7019	4.7247	4.7524	4.7934	4.8233	4.9769	4.9949	5.0886	1.868	2.4417	2.9444	3.5627	3.6023	3.6271	3.6862	3.7739	3.9108	4.2527	4.4431	4.475	4.6472	4.687	4.6996	4
c1ccc2c(c1)Oc1ccccc1N2c1ccc(-c2scc3ccccc23)cc1	2.4093	3.3288	3.3457	3.4323	3.73	3.9161	4.1267	4.1481	4.1705	4.2859	4.5654	4.6395	4.7015	4.7876	4.8616	1.7683	2.4044	2.8039	3.2542	3.3142	3.4213	3.4937	3.5982	3.6336	3.7009	3.8638	3.8846	3.9154	4.1434	4.2399	5
c1ccc2c(c1)Oc1ccccc1N2c1ccc(-c2scc3ccccc23)s1	2.484	3.1735	3.4798	3.7797	3.8968	3.9059	4.2225	4.2228	4.3741	4.4245	4.4914	4.51	4.558	4.6195	4.6747	1.665	2.4766	2.9029	2.933	3.4671	3.5567	3.558	3.6198	3.681	3.7673	3.8921	3.9119	4.0467	4.2549	4.2861	5
c1ccc2c(c1)Oc1ccccc1N2c1ccc(-c2scc3ccccc23)o1	2.6135	3.1082	3.8981	3.9468	4.1121	4.1474	4.3107	4.3661	4.478	4.5074	4.6133	4.6719	4.6864	4.7651	4.7973	1.5849	2.6045	3.0235	3.0888	3.5346	3.631	3.6978	3.7033	3.9242	3.9414	4.0674	4.0925	4.2805	4.3689	4.4774	5
CC1(C)c2ccccc2N(c2scc3ccccc23)c2ccccc21	2.7458	3.603	4.2615	4.3148	4.3761	4.3812	4.4847	4.6541	4.6868	4.8301	4.881	4.9775	5.0802	5.108	5.1628	1.8541	2.7292	3.3227	3.6095	3.6607	3.7611	3.7661	3.9609	4.259	4.3147	4.3786	4.4439	4.4699	4.5866	4.8085	4
CC1(C)c2ccccc2N(c2ccc(-c3scc4ccccc34)cc2)c2ccccc21	2.7008	3.3308	3.6606	3.7307	4.142	4.1619	4.211	4.2596	4.3209	4.3768	4.5141	4.5725	4.5971	4.7602	4.9029	1.7682	2.6962	3.2084	3.2544	3.5777	3.588	3.6048	3.7212	3.7463	3.8676	3.8802	4.0117	4.1528	4.2583	4.281	5
CC1(C)c2ccccc2N(c2ccc(-c3scc4ccccc34)s2)c2ccccc21	2.7573	3.1446	3.8073	3.9385	4.2095	4.3008	4.3104	4.3737	4.3779	4.4265	4.4723	4.6476	4.6891	4.7071	4.7433	1.6395	2.7481	2.8865	3.3158	3.5478	3.657	3.7584	3.7758	3.8051	3.8995	3.9568	4.0278	4.2078	4.3129	4.3357	5
CC1(C)c2ccccc2N(c2ccc(-c3scc4ccccc34)o2)c2ccccc21	2.8641	3.0983	4.1508	4.251	4.3419	4.3607	4.3733	4.4508	4.4871	4.5386	4.549	4.5849	4.6261	4.7062	4.8878	1.5814	2.8565	3.0867	3.3431	3.5413	3.6761	3.7938	3.9239	3.9906	4.0578	4.2436	4.3308	4.3439	4.3585	4.3712	5
CN1c2ccccc2N(c2scc3ccccc23)c2ccccc21	2.1934	3.5492	3.6119	3.7064	4.0009	4.0902	4.4993	4.521	4.5408	4.5782	4.687	4.6918	4.8779	4.9664	5.0393	1.8712	2.179	2.8444	3.3743	3.3861	3.5648	3.6187	3.6979	3.7721	4.221	4.3662	4.4478	4.4985	4.5117	4.5298	4
CN1c2ccccc2N(c2ccc(-c3scc4ccccc34)cc2)c2ccccc21	2.1702	3.1385	3.2333	3.3308	3.551	3.7018	3.991	4.1321	4.1919	4.2065	4.5112	4.5429	4.5755	4.7313	4.7418	1.7684	2.1659	2.7405	3.1294	3.2227	3.2598	3.3939	3.4327	3.5571	3.6062	3.6996	3.8716	3.9024	4.1572	4.2057	5
CN1c2ccccc2N(c2ccc(-c3scc4ccccc34)s2)c2ccccc21	2.2009	3.1744	3.1939	3.5599	3.6985	3.9127	3.9887	4.0005	4.2479	4.3528	4.48	4.4998	4.504	4.5742	4.7008	1.6681	2.1972	2.8296	2.9079	3.2036	3.3729	3.3762	3.5609	3.5671	3.6955	3.7622	3.9138	4.0519	4.0946	4.2199	5
CN1c2ccccc2N(c2ccc(-c3scc4ccccc34)o2)c2ccccc21	2.3246	3.086	3.6514	3.745	3.9103	4.1092	4.1331	4.22	4.4443	4.4914	4.5472	4.5889	4.6851	4.826	4.8798	1.5742	2.3159	2.9517	3.0745	3.4677	3.4762	3.5444	3.5839	3.7292	3.8682	3.918	4.0401	4.2519	4.359	4.4113	5
Cc1cccc2c3cccc(C)c3n(-c3scc4ccccc34)c12	2.9702	3.3375	3.5835	4.2046	4.2063	4.4689	4.5958	4.6487	4.9266	5.0121	5.0873	5.1095	5.1653	5.2478	5.2532	1.8287	2.953	3.1819	3.3344	3.4797	3.6189	3.7354	4.018	4.0732	4.2003	4.4428	4.4857	4.5053	4.5232	4.7664	5
O=c1c2ccccc2n(-c2scc3ccccc23)c2ccccc12	3.1014	3.5825	3.6105	3.7063	3.7388	4.0778	4.4346	4.4365	4.5253	4.5293	4.7299	4.815	4.8329	4.9642	4.9934	1.8696	2.8683	3.0878	3.1769	3.4155	3.417	3.6044	3.7226	3.7705	3.9764	4.076	4.115	4.3199	4.4325	4.4343	5
O=c1c2ccccc2n(-c2ccc(-c3scc4ccccc34)cc2)c2ccccc12	3.1647	3.3179	3.5881	3.6468	3.7454	4.063	4.0766	4.0802	4.1087	4.1807	4.4935	4.5136	4.5244	4.5505	4.6675	1.7663	2.794	3.1604	3.1911	3.2399	3.3855	3.4336	3.5856	3.7439	3.7978	3.8367	3.8853	4.0619	4.078	4.1254	6
O=c1c2ccccc2n(-c2ccc(-c3scc4ccccc34)s2)c2ccccc12	3.137	3.2026	3.5318	3.5884	3.7002	3.8783	4.0585	4.1584	4.3968	4.4497	4.4513	4.4831	4.5148	4.5181	4.5551	1.6664	2.8614	2.8972	3.1602	3.177	3.4129	3.4183	3.5403	3.5447	3.766	3.9167	3.9648	4.0566	4.0724	4.1113	6
O=c1c2ccccc2n(-c2ccc(-c3scc4ccccc34)o2)c2ccccc12	3.0572	3.2524	3.2909	3.5967	3.7393	4.1155	4.1463	4.3328	4.4572	4.5129	4.5177	4.5645	4.6511	4.7117	4.7168	1.5013	2.9063	3.0788	3.1815	3.2526	3.2836	3.4202	3.4279	3.4917	3.8989	3.994	4.0865	4.1267	4.1334	4.3114	6
Cc1cccc2c3cccc(C)c3n(-c3ccc(-c4scc5ccccc45)s3)c12	3.0226	3.1678	3.3583	3.8611	4.0256	4.1854	4.2197	4.3231	4.3766	4.3894	4.4758	4.5398	4.6237	4.6482	4.8481	1.6599	2.8627	3.0232	3.178	3.3501	3.4762	3.5565	3.7496	3.8884	3.9724	4.0139	4.0694	4.0967	4.2291	4.263	6
c1ccc2c(-c3ccc(-n4c5ccccc5c5ccccc54)cc3)scc2c1	3.1177	3.498	3.6705	3.9479	4.022	4.0297	4.386	4.3978	4.4084	4.5382	4.5798	4.6994	4.7133	4.7209	4.8128	1.755	3.0297	3.1753	3.3469	3.418	3.6088	3.658	3.7071	3.8165	4.0177	4.0754	4.1822	4.2888	4.2963	4.4229	6
c1ccc2c(-c3ccc(-n4c5ccccc5c5ccccc54)s3)scc2c1	3.0709	3.3095	3.512	3.8531	4.0527	4.2249	4.2973	4.4035	4.4799	4.4906	4.5376	4.5452	4.5974	4.7263	5.04	1.6632	2.8839	3.183	3.2126	3.4534	3.5048	3.5628	3.753	3.9357	4.0516	4.0839	4.0883	4.1717	4.2467	4.355	6
Cc1cccc2c3cccc(C)c3n(-c3ccc(-c4scc5ccccc45)cc3)c12	2.9644	3.3174	3.3655	3.9387	3.9741	4.0999	4.113	4.1321	4.2524	4.4194	4.4272	4.5566	4.6009	4.6052	4.7432	1.765	2.9594	3.1742	3.2253	3.3599	3.379	3.5953	3.8353	3.8413	3.8704	3.9645	4.1059	4.1184	4.1309	4.2431	6
c1ccc2c(-n3c4ccccc4c4ccccc43)scc2c1	3.1599	3.5209	3.6396	4.1835	4.3397	4.5105	4.611	4.6847	5.1004	5.2489	5.2607	5.263	5.2716	5.2932	5.4371	1.884	3.1453	3.186	3.471	3.5094	3.6255	3.7839	4.0951	4.1255	4.3302	4.5017	4.5634	4.5886	4.5912	4.85	5
c1ccc(-c2scc3ccccc23)cc1	3.3669	4.2389	4.3248	4.6128	4.754	4.7796	5.2121	5.4033	5.6358	5.6739	5.8411	5.9388	6.0494	6.2135	6.4022	1.7765	3.3213	3.6314	3.8913	4.0059	4.2176	4.398	4.488	4.5852	4.9139	5.1583	5.2806	5.3308	5.3947	5.4773	3
COc1ccc(-c2scc3ccccc23)cc1	3.2898	4.1718	4.2163	4.4709	4.6299	4.8721	5.1341	5.3532	5.3964	5.6991	5.7406	5.755	5.9375	6.0945	6.4525	1.7629	3.2795	3.6564	3.7244	3.8737	4.0853	4.3205	4.53	4.6216	4.7346	4.9514	5.1114	5.2786	5.3467	5.617	3
Nc1ccc(-c2ccc(-c3cccs3)s2)cc1	3.4513	4.1463	4.2877	4.4829	4.755	4.9367	5.0615	5.1241	5.282	5.3304	5.4512	5.6196	5.7094	5.7462	5.8682	2.1829	3.1084	3.6071	3.7965	3.9971	4.1059	4.2091	4.3263	4.4685	4.6473	4.9801	5.0357	5.0797	5.169	5.3046	3
c1csc(-c2ccc(-n3ccc4ccccc43)s2)c1	3.492	3.9605	4.274	4.4186	4.7345	4.8441	4.9678	5.0616	5.0887	5.1054	5.2218	5.3168	5.4751	5.5443	5.6959	2.3147	3.1605	3.4322	3.7629	4.0041	4.1017	4.1334	4.2301	4.3034	4.5715	4.7231	4.8371	4.8842	4.9509	5.0064	4
c1csc(-c2ccc(-c3ccc4occc4c3)s2)c1	3.3961	3.9628	4.2619	4.4034	4.6481	4.8357	4.8756	4.9751	5.0233	5.3123	5.3611	5.5866	5.6841	5.7559	5.8659	2.0089	3.1098	3.4417	3.5734	3.8383	3.9317	4.0892	4.2435	4.3293	4.706	4.7807	4.807	5.0658	5.1414	5.1794	4
c1csc(-c2ccc(-c3ccc4[nH]cnc4c3)s2)c1	3.3666	4.0191	4.2799	4.3592	4.439	4.609	4.8579	5.0663	5.3938	5.4002	5.4787	5.5696	5.6123	5.6985	5.7713	1.9836	3.1505	3.5853	3.6312	3.8672	4.0467	4.1136	4.1273	4.274	4.3409	4.9305	5.0427	5.1757	5.229	5.3065	4
c1csc(-c2ccc(-c3cccc4ocnc34)s2)c1	3.2458	4.0958	4.2988	4.4929	4.6105	4.7272	4.8728	5.0151	5.2409	5.3496	5.4068	5.4946	5.5701	5.6102	5.6623	1.9415	2.9865	3.6584	3.7411	3.9797	3.9814	4.0234	4.2028	4.5035	4.8429	4.8885	5.0244	5.0478	5.0546	5.2048	4
c1csc(-c2ccc(-c3ccc4[nH]nnc4c3)s2)c1	3.3214	3.6899	4.3232	4.4032	4.4668	4.6654	4.778	4.8173	4.9962	5.1661	5.2598	5.3612	5.4595	5.5329	5.5894	1.9688	2.9816	3.3141	3.5303	3.8368	4.0534	4.092	4.1659	4.2286	4.3325	4.3671	4.6347	4.9125	5.0845	5.1389	4
CN(C)c1ccc(-c2ccc(-c3cccs3)s2)cc1	3.3121	4.0746	4.1914	4.3557	4.6692	4.9019	5.0286	5.0921	5.1301	5.2313	5.3092	5.4838	5.6193	5.7123	5.7729	2.1508	3.0605	3.535	3.7269	3.8877	4.0888	4.2096	4.2523	4.4247	4.591	4.9192	4.9591	4.9755	5.1073	5.2599	3
c1csc(-c2ccc(-c3ccc4cnccc4c3)s2)c1	3.2066	3.6879	4.003	4.0749	4.2362	4.355	4.4252	4.6188	4.7294	4.8126	4.9544	5.1089	5.2857	5.3868	5.4351	1.8983	2.7023	3.282	3.6162	3.6393	3.6666	3.7899	3.9924	4.0469	4.1619	4.1971	4.291	4.7065	4.7141	4.9659	4
c1csc(-c2ccc(-c3cnc4ncccc4c3)s2)c1	3.1003	3.5401	3.6888	4.2546	4.296	4.3687	4.3705	4.3877	4.4422	4.6191	4.7154	4.9032	4.9591	5.0275	5.1237	1.9059	2.6896	3.2944	3.3411	3.4517	3.7624	3.8376	3.9264	4.0246	4.063	4.1803	4.2087	4.3152	4.4044	4.5944	4
c1csc(-c2ccc(-c3ccc4ncccc4c3)s2)c1	3.1883	3.6257	4.109	4.1491	4.2223	4.3141	4.4506	4.6025	4.7693	4.7807	4.9945	5.0762	5.1839	5.2504	5.4486	1.8972	2.727	3.3349	3.4159	3.7125	3.7556	3.9194	4.0199	4.0588	4.0923	4.1593	4.3756	4.6065	4.6148	4.9295	4
c1csc(-c2ccc(-c3cnc4cnncc4c3)s2)c1	3.0465	3.1026	3.4643	3.6557	4.0558	4.1881	4.3122	4.4555	4.4767	4.5327	4.6178	4.6264	4.8715	4.9679	4.9756	1.897	2.712	2.7676	3.0756	3.2414	3.4155	3.6304	3.7015	3.8866	3.9279	4.0653	4.207	4.3499	4.3648	4.4548	4
Fc1cc(-c2ccc(-c3cccs3)s2)cc(F)c1F	3.3956	4.3033	4.4223	4.6183	4.7379	4.8342	4.871	5.0482	5.07	5.5196	5.7134	5.8232	5.8796	5.9527	6.0777	1.9892	3.106	3.798	3.9488	3.9787	4.0518	4.2124	4.3358	4.5003	4.7037	4.8893	5.0864	5.2333	5.3943	5.4664	3
c1csc(-c2ccc(-c3cccc4sccc34)s2)c1	3.4989	4.069	4.2277	4.3581	4.5425	4.7959	4.8717	4.9692	5.0484	5.0881	5.1544	5.2024	5.4228	5.5215	5.5899	2.2604	2.9496	3.4702	3.8344	3.9453	4.0094	4.0792	4.1618	4.2097	4.346	4.6345	4.8003	4.8816	4.9731	5.0064	4
c1csc(-c2ccc(-c3nc4ccccc4s3)s2)c1	3.1747	3.8473	4.0834	4.3167	4.4464	4.5525	4.5669	4.7467	4.7719	4.8445	5.1951	5.2615	5.4273	5.4682	5.476	1.8884	2.9413	3.3548	3.6541	3.7631	3.9078	3.9773	4.1654	4.1841	4.293	4.296	4.7227	4.7778	4.889	4.932	4
O=c1ccn(-c2ccc(-c3cccs3)s2)c2ccccc12	3.5766	3.6828	4.0766	4.0884	4.3086	4.3673	4.7186	4.7484	4.7976	4.8425	4.8638	4.9536	5.0165	5.1782	5.205	2.4995	3.0302	3.2695	3.5225	3.5558	3.6146	3.917	4.0816	4.0986	4.2005	4.3277	4.3712	4.6512	4.71	4.7235	4
c1csc(-c2ccc(-c3cnc4c(ccc5cccnc54)c3)s2)c1	3.1715	3.4533	3.7769	3.8733	3.9865	4.08	4.2151	4.2235	4.4617	4.4647	4.5648	4.6495	4.6779	4.8451	4.8468	1.9359	2.7934	3.1455	3.1797	3.3844	3.4323	3.6363	3.7068	3.7666	3.9171	3.9972	4.0714	4.1004	4.2144	4.2306	5
c1csc(-c2ccc(C3c4ccccc4-c4ccccc43)s2)c1	3.8584	4.0135	4.143	4.3899	4.656	4.7004	4.8341	4.8961	4.9316	4.9823	5.0902	5.112	5.2201	5.247	5.3001	2.2812	3.0652	3.6604	3.9188	3.9814	3.9847	4.046	4.1308	4.2037	4.2896	4.3636	4.4716	4.6568	4.7629	4.8157	4
c1csc(-c2ccc(-c3ccc4c(c3)Oc3ccccc3O4)s2)c1	3.1392	3.6698	3.9875	4.2279	4.2328	4.3746	4.5399	4.5959	4.7347	4.8721	4.9388	4.9773	5.0231	5.1118	5.1591	1.9216	2.8535	3.3925	3.4598	3.7318	3.8339	3.8504	3.96	4.0464	4.0873	4.1398	4.2824	4.411	4.6202	4.726	4
c1csc(-c2ccc(-c3cc4c5c(c3)CCCN5CCC4)s2)c1	3.2136	3.9682	4.0698	4.25	4.5761	4.7092	4.8972	4.9858	5.0543	5.1432	5.1864	5.4102	5.5071	5.6837	5.7073	2.1165	2.9756	3.4086	3.6431	3.7634	4.0634	4.1324	4.2082	4.2501	4.306	4.8277	4.8803	4.9228	5.0103	5.2109	3
c1csc(-c2ccc(-c3ccc(-c4cc5c6c(c4)CCCN6CCC5)cc3)s2)c1	2.9721	3.6484	3.9581	4.0674	4.2197	4.3678	4.4728	4.556	4.656	4.7343	4.8058	4.9057	4.9533	4.9581	5.0307	2.1122	2.7081	3.2771	3.4014	3.4597	3.7768	3.8771	3.994	4.0993	4.165	4.26	4.2819	4.3158	4.3305	4.4644	4
c1csc(-c2ccc(-c3ccc(-c4cc5c6c(c4)CCCN6CCC5)s3)s2)c1	2.7448	3.4608	3.7195	3.9646	4.1545	4.3068	4.4643	4.4733	4.5437	4.6669	4.7388	4.7629	4.8433	4.8993	5.0037	1.7814	2.4824	3.1201	3.2368	3.3714	3.7839	3.8819	3.9622	3.998	4.0486	4.1025	4.1757	4.231	4.323	4.5814	4
c1csc(-c2ccc(N3c4ccccc4CCc4ccccc43)s2)c1	3.3391	3.5184	3.6756	3.85	4.0273	4.5386	4.6851	4.8667	5.0168	5.0839	5.2036	5.2159	5.2652	5.3004	5.363	2.1694	3.242	3.4942	3.5358	3.616	3.722	3.8084	4.0072	4.2221	4.2769	4.3936	4.4815	4.544	4.6192	4.638	4
CC1(C)c2ccccc2-c2cc(-c3ccc(-c4cccs4)s3)ccc21	3.4988	3.8105	4.0831	4.3708	4.6495	4.7213	4.7932	4.8515	4.8811	4.9467	4.9721	5.0272	5.0658	5.1165	5.3559	2.1544	2.9834	3.3405	3.5912	3.7391	3.9437	3.9954	4.1102	4.1688	4.2839	4.3613	4.6016	4.6534	4.7907	4.8238	4
c1csc(-c2ccc(-n3c4ccccc4c4cc5ccccc5cc43)s2)c1	3.1498	3.41	3.8349	3.9831	4.0281	4.1056	4.454	4.558	4.616	4.6726	4.7498	4.9219	4.9599	5.0697	5.1055	2.3323	2.3613	3.13	3.2116	3.5158	3.6395	3.7799	3.8871	4.027	4.0657	4.0884	4.1656	4.1857	4.29	4.4508	6
c1csc(-c2ccc(-c3ccnnc3)s2)c1	3.1612	3.3372	4.0323	4.1651	4.4445	4.528	4.6457	4.7443	5.0228	5.0323	5.1099	5.1598	5.2105	5.5278	5.6336	1.9723	2.5969	3.0906	3.5351	3.7174	3.8636	3.9217	4.0974	4.2505	4.3703	4.5079	4.8071	4.8172	4.8481	4.9637	3
c1csc(-c2ccc(-c3ncc[nH]3)s2)c1	3.3714	4.0174	4.3529	4.6578	4.8762	4.9615	5.1439	5.3311	5.5237	5.5641	5.6153	5.7396	5.8067	5.8862	5.9426	1.9292	3.1854	3.8752	3.9133	4.0722	4.1604	4.3067	4.6604	4.8555	4.8963	5.1334	5.1599	5.3177	5.3724	5.4645	3
c1csc(-c2ccc(-c3nc4ccccc4[nH]3)s2)c1	3.2732	3.9129	4.1329	4.4749	4.6838	4.7861	4.8932	5.0277	5.0808	5.091	5.2318	5.4067	5.5227	5.6996	5.8627	1.9988	3.0031	3.3629	3.7492	3.8844	3.9908	4.1064	4.2583	4.4955	4.6095	4.8369	4.8602	4.9244	4.9627	5.0144	4
c1ccc(-c2ccc(-c3ccc(-c4cccs4)s3)cn2)nc1	3.1309	3.9164	3.9669	4.1079	4.3127	4.3857	4.4742	4.6097	4.7222	4.8401	4.8865	4.9245	4.9724	5.0232	5.0428	1.9081	2.8251	3.5092	3.6387	3.6845	3.7436	3.854	3.9962	4.0061	4.0965	4.2271	4.3783	4.4433	4.5011	4.6195	4
c1csc(-c2ccc(-c3ccc4c(c3)-c3ccccc3C4)s2)c1	3.3583	3.7644	4.0207	4.289	4.6384	4.6687	4.7099	4.7781	4.8585	4.8978	4.9473	4.9845	5.0278	5.0689	5.339	1.9887	2.968	3.2941	3.5089	3.6781	3.8846	3.9907	4.067	4.1563	4.2571	4.3096	4.6014	4.6672	4.7294	4.7528	4
c1csc(-c2ccc(-n3c4ccncc4c4cnccc43)s2)c1	3.885	4.1419	4.1662	4.2993	4.5958	4.6558	4.6754	4.7267	4.7488	4.7709	4.8954	4.9603	5.006	5.0763	5.1504	2.3898	3.2807	3.6046	3.8283	4.0126	4.094	4.1191	4.1681	4.3085	4.3249	4.3372	4.4027	4.4104	4.514	4.6151	5
c1csc(-c2ccc(-c3c4ccoc4cc4ccoc34)s2)c1	3.1125	3.6739	4.0473	4.2483	4.2528	4.5245	4.7091	4.8024	4.9768	5.0278	5.1975	5.2977	5.3154	5.4308	5.5549	1.8334	2.6721	3.2303	3.7174	3.7591	3.8229	4.0507	4.0565	4.107	4.1838	4.346	4.7364	4.8331	4.9604	4.9956	5
c1csc(-c2ccc(-c3ccc(N4c5ccccc5Sc5ccccc54)s3)s2)c1	2.8525	3.3173	3.7846	3.8889	4.0839	4.1317	4.2308	4.3537	4.421	4.4663	4.5688	4.6656	4.692	4.7124	4.7206	1.9825	2.8317	2.9188	3.1369	3.5024	3.7009	3.7071	3.8436	3.8489	3.8752	4.0175	4.0612	4.067	4.1025	4.163	5
c1ccc(N(c2ccccc2)c2ccc(-c3cccs3)s2)cc1	3.2635	3.9729	4.052	4.2331	4.3441	4.4306	4.6296	4.9492	5.0253	5.0572	5.0875	5.1149	5.1474	5.2725	5.3037	2.2373	3.1956	3.2544	3.6715	3.7142	3.8805	4.0023	4.1306	4.1523	4.2387	4.3143	4.4477	4.7533	4.7895	4.8342	4
CN(C)c1ccc2cc(-c3ccc(-c4cccs4)s3)ccc2c1	2.9988	3.4091	3.765	4.0811	4.2442	4.3091	4.7127	4.7236	4.8107	4.8296	4.8898	5.0342	5.1004	5.2435	5.3169	1.8689	2.5081	3.1056	3.3442	3.4254	3.7216	3.8582	3.9738	4.0614	4.1151	4.2549	4.5867	4.621	4.6813	4.7907	4
c1csc(-c2ccc(-c3ccc(N4CCC4)cc3)s2)c1	3.3278	4.0816	4.2003	4.3713	4.6757	4.9056	5.0334	5.0974	5.1483	5.2343	5.3101	5.4994	5.6271	5.7081	5.7837	2.1558	3.0648	3.544	3.7389	3.8969	4.089	4.2091	4.2648	4.432	4.6044	4.9219	4.9655	4.9838	5.1034	5.2646	3
CN(C)c1cccc2cc(-c3ccc(-c4cccs4)s3)ccc12	3.3234	3.482	3.7843	4.1038	4.252	4.4205	4.6286	4.6751	4.7725	4.8964	4.9852	5.0217	5.128	5.1871	5.3201	2.0761	2.5709	3.2715	3.3438	3.6294	3.85	3.9385	4.0018	4.1067	4.1773	4.312	4.4649	4.5532	4.6803	4.8308	4
CN1c2ccccc2N(C)c2cc(-c3ccc(-c4cccs4)s3)ccc21	2.7013	3.5433	3.6259	3.8028	4.123	4.3456	4.4013	4.5596	4.6297	4.6916	4.7492	4.8728	4.9235	4.9918	5.0977	1.9791	2.5992	3.0164	3.2979	3.332	3.4209	3.6984	3.9184	4.0245	4.1445	4.2048	4.3079	4.4181	4.47	4.5573	4
CN(C)c1ccc(-c2cccs2)s1	3.6353	4.3169	4.7061	4.9009	5.1722	5.3021	5.3554	5.8273	5.9378	6.1279	6.196	6.277	6.3904	6.4206	6.5044	2.223	3.5033	4.1283	4.2407	4.4338	4.5187	4.5834	5.0257	5.4858	5.5327	5.6771	5.771	5.9149	5.9906	6.0743	2
CCN(CC)c1ccc(-c2cccs2)s1	3.6009	3.8835	4.8262	5.1746	5.2747	5.3242	5.3696	5.5953	5.6873	5.7554	5.8258	5.9514	6.1462	6.5088	6.6279	2.2829	3.3809	3.8052	4.3243	4.4331	4.5625	4.8487	5.0011	5.2219	5.3689	5.5078	5.5981	5.7613	5.8328	6.0024	2
c1csc(-c2ccc(N3CCC3)s2)c1	3.5875	4.2085	4.6862	4.8524	5.1405	5.2926	5.3899	5.6322	5.8883	6.1329	6.191	6.2046	6.3113	6.4387	6.499	2.1273	3.5323	4.0337	4.2065	4.4318	4.5093	4.5476	4.9674	5.4293	5.4788	5.7013	5.7961	5.8772	6.0013	6.0553	2
c1csc(-c2ccc(N3CCOCC3)s2)c1	3.6476	3.9789	4.8355	5.1938	5.3256	5.3478	5.3854	5.7088	5.7206	5.7832	5.8623	5.8874	5.9974	6.1419	6.5186	2.3169	3.4187	3.8501	4.3153	4.4753	4.5639	4.8874	5.0595	5.3299	5.4033	5.5109	5.6369	5.7387	5.821	5.9216	2
CCN(CC)c1ccc(-c2ccc(-c3cccs3)s2)cc1	3.1909	4.0567	4.1014	4.4494	4.7471	4.8127	4.8696	4.9869	5.0087	5.1091	5.2342	5.3707	5.5831	5.8062	5.8653	2.0224	2.9933	3.4601	3.7085	3.8493	4.0163	4.1614	4.3525	4.5464	4.5782	4.6771	4.859	4.9731	5.0229	5.203	3
c1csc(-c2ccc(N3CCNCC3)s2)c1	3.6277	4.0316	4.8276	4.9988	5.1489	5.2783	5.3287	5.3446	5.6421	5.7048	5.7939	5.8668	5.9533	6.1105	6.1854	2.2993	3.4255	3.8788	4.2948	4.4568	4.5301	4.8818	4.9925	5.0677	5.337	5.3743	5.5229	5.6386	5.7218	5.8321	2
O=S1(=O)c2ccccc2-c2cc(-c3ccc(-c4cccs4)s3)ccc21	3.1635	3.5529	3.9571	4.0465	4.3772	4.4496	4.5332	4.6089	4.6823	4.8421	4.8506	4.9257	4.9439	5.043	5.0982	1.9408	2.8375	3.2358	3.3139	3.6777	3.8055	3.8609	3.9226	3.9706	4.0869	4.2901	4.3547	4.4619	4.586	4.6664	4
c1csc(-c2ccc(-c3nc4c5ccccc5c5ccccc5c4[nH]3)s2)c1	3.0245	3.6066	3.7422	3.8781	3.9794	4.3252	4.4981	4.5199	4.6299	4.7045	4.8665	4.8878	4.9228	4.9324	4.9451	1.9394	2.7501	3.0833	3.2469	3.4761	3.5645	3.6881	3.7939	3.8663	4.0145	4.0933	4.2265	4.3233	4.3468	4.5132	6
c1csc(-c2ccc(-c3cnc4c5ccccc5c5ccccc5c4n3)s2)c1	2.9908	3.4061	3.5584	3.6223	3.714	3.9496	4.0927	4.1337	4.1788	4.2282	4.352	4.3765	4.3973	4.6106	4.6536	1.8853	2.7248	2.8634	3.1059	3.1583	3.3568	3.4417	3.6114	3.6898	3.7573	3.7711	3.8826	3.9396	3.978	3.9829	6
c1csc(-c2ccc(-c3ccc(N4CCOCC4)cc3)s2)c1	3.2675	4.1086	4.1217	4.4602	4.7983	4.8385	4.9183	5.0146	5.0448	5.1482	5.2486	5.3964	5.4158	5.5885	5.8498	2.0825	3.0412	3.4831	3.7402	3.8661	4.0525	4.1659	4.3569	4.5878	4.626	4.699	4.8826	4.9759	5.0862	5.1713	3
COc1ccc(N(c2ccc(OC)cc2)c2ccc(-c3cccs3)s2)cc1	3.1326	3.6842	3.9068	4.0687	4.1463	4.2819	4.4798	4.6783	4.8957	4.9757	5.0306	5.0836	5.1472	5.172	5.2677	2.1663	3.1524	3.1865	3.3233	3.5734	3.6942	3.763	4.0079	4.1701	4.2653	4.3037	4.4071	4.5781	4.6229	4.6767	4
COc1ccc(N(c2ccc(OC)cc2)c2ccc(-c3ccc(-c4cccs4)s3)cc2)cc1	2.9174	3.5664	3.7126	3.9716	4.0136	4.094	4.1392	4.4663	4.4879	4.5819	4.6967	4.7506	4.7765	4.8351	4.891	2.0205	2.782	3.1568	3.2297	3.364	3.5093	3.6182	3.6424	3.8297	3.9859	4.1374	4.2141	4.2657	4.3296	4.3906	5
c1ccc(N(c2ccccc2)c2ccc(-c3ccc(-c4cccs4)s3)cc2)cc1	3.084	3.7668	3.8218	3.9721	4.0488	4.2488	4.3729	4.4487	4.6286	4.7065	4.7913	4.8327	4.8485	4.9116	4.9421	2.116	2.8713	3.1744	3.4019	3.4465	3.6289	3.82	3.8642	3.9702	4.0268	4.1552	4.2069	4.2386	4.3434	4.4054	5
Cc1ccc(N(c2ccc(C)cc2)c2ccc(-c3cccs3)s2)cc1	3.1588	3.906	3.9666	4.2348	4.3047	4.4448	4.5913	4.8004	4.8896	5.0091	5.0213	5.0409	5.068	5.1455	5.2289	2.1466	3.1439	3.1901	3.5662	3.6847	3.8267	3.8982	4.1043	4.1892	4.2096	4.387	4.4148	4.6364	4.7308	4.7964	4
c1csc(-c2ccc(-c3ccc(-n4cccc4)cc3)s2)c1	3.3951	3.704	4.1465	4.2303	4.4391	4.6421	4.7785	4.8248	4.8934	4.9202	5.0122	5.0761	5.1616	5.2528	5.2901	2.1176	3.0802	3.3692	3.7561	3.7887	3.927	4.0693	4.1203	4.1942	4.3349	4.516	4.6351	4.7338	4.7373	4.8669	4
c1csc(-c2ccc(-n3cccc3)s2)c1	3.7366	3.9049	4.6762	4.7307	4.9405	5.0439	5.0906	5.2663	5.4094	5.4472	5.8024	5.9582	6.0326	6.0493	6.1465	2.311	3.4289	3.4937	4.1094	4.2461	4.3983	4.4383	4.5312	4.7481	4.8757	5.2564	5.3358	5.5004	5.5719	5.6636	3
Cc1ccc(C)n1-c1ccc(-c2cccs2)s1	3.2211	4.0976	4.254	4.4539	4.6773	4.9039	5.0341	5.1202	5.2979	5.5186	5.7635	5.8137	5.8396	5.8894	5.8952	2.4903	3.1985	3.6006	3.6892	4.1321	4.2117	4.2375	4.4911	4.5494	4.9488	5.0681	5.0968	5.1681	5.4557	5.482	3
Cc1ccc(C)n1-c1ccc(-c2ccc(-c3cccs3)s2)cc1	2.9774	3.4533	3.9874	4.006	4.1288	4.324	4.3804	4.7573	4.8165	4.917	5.0016	5.0306	5.0741	5.111	5.1945	2.131	2.9143	3.1422	3.7813	3.793	3.9016	3.9561	3.9885	4.0226	4.0848	4.2884	4.3153	4.4394	4.5676	4.7912	4
c1csc(-c2ccc(N(c3ccc4ccccc4c3)c3ccc4ccccc4c3)s2)c1	3.1012	3.1784	3.5527	3.836	4.0859	4.1284	4.1771	4.2623	4.3003	4.3971	4.4304	4.5338	4.5553	4.6634	4.7206	2.1536	2.4472	2.6638	3.2278	3.2442	3.4129	3.5173	3.7592	3.8775	3.9694	4.0194	4.1274	4.1458	4.1717	4.2025	6
c1csc(-c2ccc(-c3ccc4ccccc4c3)s2)c1	3.2442	3.6117	4.0031	4.2527	4.2859	4.4868	4.6129	4.841	4.9804	5.0471	5.1956	5.3426	5.4413	5.4797	5.4844	1.899	2.6292	3.3385	3.5301	3.6767	3.8459	4.0055	4.0773	4.1347	4.1672	4.2383	4.6087	4.8735	4.9367	5.0832	4
c1csc(-c2ccc(-c3c4ccccc4cc4ccccc34)s2)c1	3.1597	3.2264	3.5678	3.8703	4.0934	4.3455	4.5772	4.6742	4.6965	4.7378	4.8347	4.8536	4.9123	4.9719	5.036	1.7496	2.4819	3.1864	3.2718	3.4587	3.558	3.6126	3.7363	4.0886	4.1461	4.2331	4.383	4.4228	4.5632	4.569	5
c1ccc(-c2nc(-c3ccc(-c4cccs4)s3)[nH]c2-c2ccccc2)cc1	3.1752	3.7214	4.0121	4.1311	4.292	4.5239	4.5623	4.6532	4.6653	4.703	4.8108	4.8376	4.9281	5.0321	5.038	2.0766	2.7827	3.1808	3.5647	3.7052	3.8692	3.9051	3.9874	4.1005	4.2496	4.3075	4.3153	4.4057	4.4559	4.4766	5
Fc1ccc(-c2nc(-c3ccc(-c4cccs4)s3)[nH]c2-c2ccc(F)cc2)cc1	3.1298	3.7769	3.9035	3.9816	4.0536	4.4146	4.4843	4.6344	4.7003	4.7752	4.7957	4.8401	4.9217	4.9573	4.9839	2.0155	2.8217	3.1719	3.5522	3.6235	3.6501	3.9702	3.972	4.0329	4.0658	4.1121	4.2961	4.3268	4.4749	4.5199	5
Nc1ccc(-c2nc(-c3ccc(-c4cccs4)s3)[nH]c2-c2ccc(N)cc2)cc1	2.8371	3.5808	3.7169	3.8212	3.9453	4.1752	4.3875	4.4834	4.5909	4.6725	4.7146	4.7316	4.7501	4.7889	4.8053	1.9443	2.6992	2.9771	3.3518	3.4091	3.4303	3.6641	3.7587	3.9364	4.0168	4.1019	4.176	4.3411	4.3609	4.4035	5
c1ccc(C(=C(c2ccccc2)c2ccc(-c3ccc(-c4cccs4)s3)cc2)c2ccccc2)cc1	3.0831	3.5456	3.7	4.1413	4.1718	4.245	4.3547	4.4199	4.4454	4.5097	4.5562	4.6757	4.6865	4.7302	4.7523	2.034	2.4215	3.1007	3.4548	3.4947	3.6161	3.7341	3.8428	3.9239	3.9414	4.004	4.0816	4.0938	4.1299	4.1739	6
C(=C(/c1ccccc1)c1ccc(-c2ccc(-c3cccs3)s2)cc1)\c1ccccc1	3.2434	3.621	3.7939	4.2039	4.234	4.3783	4.4784	4.5507	4.5626	4.6732	4.6949	4.7774	4.7943	4.8203	4.8492	2.1339	2.4452	3.0966	3.5503	3.6321	3.7284	3.8838	3.949	3.9626	4.0828	4.1189	4.1294	4.187	4.2531	4.3301	5
S=C1c2cccc3cccc(c23)C(=S)N1c1ccc(-c2cccs2)s1	1.4187	2.1741	2.218	2.851	2.8884	3.1504	3.1656	3.4246	3.5683	3.625	3.6579	3.7118	3.866	3.8824	3.9599	1.2504	1.6304	1.9182	1.9447	2.0718	2.1716	2.866	3.0543	3.0646	3.3112	3.3587	3.4215	3.4799	3.5875	3.5904	4
O=C1c2cccc3cccc(c23)C(=O)N1c1ccc(-c2cccs2)s1	2.4652	3.6501	3.7257	3.7941	3.9717	3.9743	4.0631	4.1044	4.1866	4.2141	4.4645	4.4942	4.5472	4.8448	4.9197	2.2559	2.325	2.4606	3.3866	3.3868	3.7206	3.7303	3.7314	3.8574	3.9324	3.9605	3.9745	4.0607	4.1832	4.1872	4
CCCCN1C(=O)c2cccc3c(-c4ccc(-c5cccs5)s4)ccc(c23)C1=O	2.7858	3.5935	3.6198	3.8345	3.9206	4.0181	4.1336	4.1786	4.2988	4.4284	4.4962	4.5263	4.6814	4.9807	5.0054	1.9475	2.4178	3.0376	3.3315	3.3451	3.4686	3.5747	3.757	3.7812	3.8138	3.9446	3.9772	4.2719	4.365	4.4106	4
O=C1NC(=O)c2ccc(-c3ccc(-c4cccs4)s3)c3cccc1c23	2.6441	3.4951	3.5013	3.7544	3.8395	4.0265	4.077	4.2006	4.2852	4.3566	4.5547	4.579	4.7823	4.8886	5.004	1.602	2.4127	3.0591	3.2592	3.3103	3.342	3.5855	3.7127	3.7942	3.8001	3.8686	3.9434	4.1734	4.2932	4.4286	4
CCCCN1C(=S)c2cccc3c(-c4ccc(-c5cccs5)s4)ccc(c23)C1=S	1.7988	2.1288	2.3096	2.9172	2.9903	3.3364	3.5108	3.6035	3.6625	3.6903	3.7834	3.8671	3.962	4.0114	4.0784	1.4893	1.5651	1.831	1.9511	2.1951	2.603	3.0418	3.1565	3.2799	3.3205	3.4932	3.568	3.6294	3.6801	3.7902	4
S=C1NC(=S)c2ccc(-c3ccc(-c4cccs4)s3)c3cccc1c23	1.9865	2.2411	2.2815	2.9628	3.0197	3.4955	3.5182	3.6189	3.6462	3.7673	3.8114	4.0036	4.0194	4.047	4.091	1.5192	1.7408	1.8337	2.0065	2.1425	2.5403	3.094	3.1881	3.3331	3.4594	3.4682	3.5879	3.6595	3.7367	3.8257	4
C(=C/c1ccc(-c2ccc(-c3cccs3)s2)s1)\c1cccs1	2.6645	3.2248	3.7435	4.1159	4.2445	4.3486	4.4287	4.4462	4.4745	4.545	4.5587	4.7578	4.8099	4.9193	4.9226	1.4218	2.0997	2.8942	3.12	3.5817	3.7219	3.8178	3.8329	3.9023	3.9808	4.0987	4.2664	4.3217	4.4178	4.6858	4
c1csc(-c2ccc(N3c4ccccc4Sc4ccccc43)s2)c1	3.0691	3.8129	3.9726	4.1289	4.2295	4.3539	4.6911	4.7268	4.7778	4.907	4.9434	4.9554	4.9777	5.0588	5.0755	2.3746	3.0084	3.1802	3.5027	3.6253	3.7002	3.8518	4.034	4.0952	4.1544	4.1803	4.2655	4.4594	4.6606	4.7002	4
c1csc(-c2ccc(-c3ccc(N4c5ccccc5Sc5ccccc54)cc3)s2)c1	2.8008	3.5328	3.6031	3.8392	3.899	4.0051	4.1886	4.2977	4.3049	4.4193	4.6178	4.6278	4.6902	4.7322	4.7636	2.21	2.781	3.0357	3.1633	3.4913	3.6577	3.6675	3.831	3.8589	3.881	3.9455	3.9941	4.0049	4.1033	4.1472	5
c1csc(-c2ccc(-c3ccc(N4c5ccccc5Sc5ccccc54)o3)s2)c1	3.092	3.3238	3.9563	4.0494	4.2189	4.3381	4.416	4.4338	4.4621	4.583	4.6259	4.6918	4.7584	4.7894	4.8033	1.9434	2.9953	3.0488	3.2704	3.5223	3.8091	3.8758	3.9035	3.937	4.0279	4.055	4.1562	4.1986	4.303	4.4003	5
c1csc(-c2ccc(N3c4ccccc4Oc4ccccc43)s2)c1	2.7345	3.7782	3.9789	4.1741	4.2252	4.2799	4.3828	4.599	4.828	4.9568	4.9683	4.9721	5.0096	5.0665	5.1494	2.3706	2.7175	2.9378	3.5628	3.6237	3.6368	3.6819	4.0153	4.1381	4.1698	4.2539	4.3495	4.4252	4.6242	4.6445	4
c1csc(-c2ccc(-c3ccc(N4c5ccccc5Oc5ccccc54)cc3)s2)c1	2.4487	3.357	3.5355	3.5941	3.7317	3.9692	4.1679	4.2799	4.2955	4.3754	4.3941	4.705	4.7189	4.7506	4.7576	2.2057	2.4414	2.8055	3.1809	3.3207	3.4882	3.5912	3.6389	3.7011	3.858	3.9579	3.968	4.0028	4.0973	4.2387	5
c1csc(-c2ccc(-c3ccc(N4c5ccccc5Oc5ccccc54)s3)s2)c1	2.5415	3.3235	3.641	3.7895	3.9652	4.0991	4.1585	4.2273	4.3721	4.4158	4.5919	4.6059	4.685	4.7029	4.7434	1.9855	2.5298	2.9089	2.9372	3.5469	3.6234	3.631	3.6941	3.7336	3.8733	3.9634	3.9677	4.0289	4.1104	4.1952	5
c1csc(-c2ccc(-c3ccc(N4c5ccccc5Oc5ccccc54)o3)s2)c1	2.7722	3.3341	3.9241	4.0842	4.1553	4.2567	4.3296	4.3839	4.5629	4.6534	4.7498	4.8179	4.8231	4.8388	4.8654	1.9337	2.7573	3.0063	3.0489	3.6453	3.7017	3.7163	3.8737	3.9456	4.0494	4.0693	4.1441	4.1781	4.2877	4.505	5
CC1(C)c2ccccc2N(c2ccc(-c3cccs3)s2)c2ccccc21	3.0173	3.9828	4.3118	4.3667	4.5218	4.6193	4.6293	4.6869	4.7346	4.8266	4.9627	5.0467	5.0696	5.0985	5.1734	2.3648	3.0016	3.3181	3.6247	3.6607	3.7606	3.9562	4.0227	4.1472	4.3143	4.4438	4.5193	4.6293	4.6543	4.8284	4
CC1(C)c2ccccc2N(c2ccc(-c3ccc(-c4cccs4)s3)cc2)c2ccccc21	2.7156	3.4895	3.6706	3.8665	4.2117	4.2896	4.3136	4.3231	4.3836	4.4132	4.5593	4.5984	4.7435	4.7942	4.9869	2.1357	2.7093	3.1688	3.2096	3.5843	3.5886	3.7462	3.8579	3.8759	3.9167	3.9768	4.0194	4.0731	4.2803	4.2884	5
CC1(C)c2ccccc2N(c2ccc(-c3ccc(-c4cccs4)s3)s2)c2ccccc21	2.775	3.2708	3.9615	4.1353	4.2406	4.3156	4.346	4.3824	4.4532	4.5525	4.654	4.6579	4.7279	4.7488	4.7722	1.9211	2.7638	2.8774	3.3192	3.6611	3.7417	3.7618	3.8021	3.9373	3.9719	3.9805	4.0401	4.1041	4.2373	4.3172	5
CC1(C)c2ccccc2N(c2ccc(-c3ccc(-c4cccs4)s3)o2)c2ccccc21	3.0599	3.3937	4.2064	4.3264	4.3529	4.4272	4.448	4.4606	4.5785	4.6545	4.6779	4.7084	4.7206	4.739	4.8152	2.0138	3.0338	3.0488	3.3463	3.6776	3.7946	3.873	3.9425	3.9945	4.0874	4.148	4.3131	4.3297	4.3345	4.46	5
CN1c2ccccc2N(c2ccc(-c3cccs3)s2)c2ccccc21	2.5164	3.5481	3.8163	4.0004	4.0336	4.0423	4.1616	4.3197	4.6894	4.8055	4.8494	4.9729	5.0198	5.124	5.1634	2.4529	2.5027	2.8331	3.3809	3.4193	3.5128	3.5953	3.8454	4.0012	4.0759	4.1763	4.2333	4.2602	4.4454	4.5553	4
CN1c2ccccc2N(c2ccc(-c3ccc(-c4cccs4)s3)cc2)c2ccccc21	2.1925	3.1483	3.344	3.4927	3.5541	3.7302	3.9941	4.198	4.3345	4.389	4.4865	4.544	4.5511	4.5919	4.747	2.1382	2.1866	2.7413	3.1355	3.1728	3.3356	3.3967	3.4405	3.5579	3.7271	3.8733	3.9221	4.0012	4.0776	4.2059	5
CN1c2ccccc2N(c2ccc(-c3ccc(-c4cccs4)s3)s2)c2ccccc21	2.2788	3.3241	3.3821	3.5619	3.7742	3.8674	4.003	4.0557	4.1845	4.4118	4.4147	4.5642	4.5963	4.6257	4.7758	2.0539	2.2724	2.8368	2.9365	3.3008	3.3724	3.4126	3.5624	3.7152	3.7717	3.909	3.9415	3.962	4.059	4.0994	5
CN1c2ccccc2N(c2ccc(-c3ccc(-c4cccs4)s3)o2)c2ccccc21	2.4607	3.3897	3.5792	3.7813	3.9409	4.0424	4.1534	4.2435	4.2801	4.4876	4.6548	4.6937	4.7051	4.7624	4.7777	2.0065	2.4514	2.8786	3.0393	3.4075	3.4086	3.5788	3.7585	3.912	3.9384	3.9439	4.0921	4.1736	4.2257	4.2745	5
Cc1cccc2c3cccc(C)c3n(-c3ccc(-c4cccs4)s3)c12	3.3147	3.6883	4.0271	4.1987	4.5514	4.5756	4.6206	4.6348	4.7957	4.8982	4.9618	4.9847	5.0855	5.1493	5.2494	2.4379	3.1761	3.3	3.4782	3.5648	3.6732	3.9967	4.0663	4.1072	4.1933	4.4654	4.4807	4.5017	4.5433	4.6117	5
O=c1c2ccccc2n(-c2ccc(-c3cccs3)s2)c2ccccc12	3.4397	3.5841	3.6844	3.9837	4.0758	4.4005	4.526	4.6912	4.7432	4.7669	4.7736	4.8477	4.8751	4.9675	4.9809	2.471	2.865	3.1765	3.4105	3.4173	3.4294	3.6038	3.9599	3.9814	4.0896	4.1131	4.1746	4.3105	4.3975	4.5727	5
O=c1c2ccccc2n(-c2ccc(-c3ccc(-c4cccs4)s3)cc2)c2ccccc12	3.2021	3.5004	3.5886	3.6594	3.9092	4.073	4.1409	4.2474	4.3686	4.4381	4.4969	4.5672	4.5777	4.6106	4.6857	2.2012	2.7947	3.1604	3.1912	3.1969	3.3857	3.4332	3.8396	3.8696	3.9076	3.9168	3.959	4.0625	4.0791	4.1401	6
O=c1c2ccccc2n(-c2ccc(-c3ccc(-c4cccs4)s3)s2)c2ccccc12	3.1332	3.1796	3.5293	3.5895	3.701	4.0368	4.0996	4.3731	4.4253	4.426	4.4568	4.5318	4.5556	4.582	4.6161	1.8249	2.8395	2.8678	3.1235	3.1763	3.4141	3.4177	3.5304	3.7176	3.8031	3.929	3.9682	4.0226	4.0331	4.0568	6
O=c1c2ccccc2n(-c2ccc(-c3ccc(-c4cccs4)s3)o2)c2ccccc12	3.3073	3.4277	3.4317	3.5971	3.7466	4.2507	4.2786	4.5088	4.5659	4.6214	4.6576	4.6636	4.6966	4.7313	4.7503	1.9027	2.9077	3.0077	3.1838	3.409	3.4206	3.4258	3.4419	3.8279	3.9433	3.9951	4.0174	4.1274	4.1765	4.2678	6
Cc1cccc2c3cccc(C)c3n(-c3ccc(-c4ccc(-c5cccs5)s4)s3)c12	3.0455	3.2623	3.3851	4.1064	4.2041	4.2498	4.2687	4.3693	4.4072	4.491	4.5922	4.6302	4.6868	4.7453	4.7963	1.9185	2.8755	3.0333	3.1791	3.3711	3.484	3.7142	3.8101	4.0015	4.0102	4.0516	4.0604	4.0766	4.2449	4.2774	6
c1csc(-c2ccc(-c3ccc(-n4c5ccccc5c5ccccc54)cc3)s2)c1	3.1873	3.6458	3.7111	3.9624	4.0997	4.2269	4.4992	4.5221	4.5409	4.5875	4.7352	4.7442	4.7603	4.8089	4.8195	2.1163	3.0076	3.1744	3.3446	3.414	3.6908	3.7534	3.8626	3.9444	4.0185	4.082	4.1025	4.2936	4.3662	4.418	6
c1csc(-c2ccc(-c3ccc(-n4c5ccccc5c5ccccc54)s3)s2)c1	3.1415	3.4177	3.5676	4.0516	4.1043	4.3436	4.4208	4.4618	4.5455	4.5814	4.5976	4.7254	4.7501	4.7696	4.8412	1.9658	2.8899	3.1818	3.2549	3.4516	3.556	3.7265	3.8543	4.0239	4.0564	4.0846	4.0924	4.096	4.2605	4.3393	6
Cc1cccc2c3cccc(C)c3n(-c3ccc(-c4ccc(-c5cccs5)s4)cc3)c12	2.9784	3.3919	3.4678	3.9506	4.1052	4.1312	4.2726	4.3016	4.3619	4.4382	4.5409	4.6043	4.7181	4.7245	4.7688	2.1275	2.9694	3.1542	3.173	3.3794	3.3849	3.8402	3.8649	3.9036	3.9541	4.0585	4.097	4.1249	4.1439	4.253	6
c1csc(-c2ccc(-n3c4ccccc4c4ccccc43)s2)c1	3.4262	3.845	4.0421	4.0966	4.585	4.5909	4.8131	4.8767	4.9371	5.0075	5.1177	5.1755	5.21	5.2914	5.3167	2.3619	3.1796	3.3655	3.4456	3.7407	3.8198	4.0612	4.0779	4.1165	4.1726	4.4894	4.5815	4.5872	4.7407	4.8027	5
c1ccc(-c2ccc(-c3cccs3)s2)cc1	3.4155	4.3216	4.3525	4.4722	4.6168	4.8676	4.9147	5.1064	5.5757	5.6688	5.8085	5.8256	5.9252	5.9521	5.9938	1.9761	3.1455	3.8405	3.976	4.0263	4.1101	4.1635	4.2778	4.3828	4.5315	5.0648	5.2743	5.3817	5.5305	5.5526	3
COc1ccc(-c2ccc(-c3cccs3)s2)cc1	3.5453	4.2411	4.3573	4.6141	4.8053	4.9451	5.0596	5.1551	5.3406	5.4874	5.6142	5.7008	5.7368	5.8062	5.9173	2.2216	3.1736	3.7291	3.8996	4.0506	4.1581	4.2223	4.4175	4.5121	4.663	5.0451	5.1047	5.1848	5.273	5.3356	3
Nc1ccc(-c2cccc3nsnc23)cc1	2.6852	3.9429	3.964	4.4381	4.5484	4.6833	4.7256	5.1173	5.1595	5.2573	5.57	5.7261	5.8751	5.9741	6.0732	1.8757	2.9609	3.2362	3.4845	3.788	3.8838	3.9831	4.0961	4.4133	4.4883	4.699	5.0593	5.0815	5.2034	5.3016	3
c1ccc2c(c1)ccn2-c1cccc2nsnc12	2.451	2.8853	3.838	4.4643	4.5512	4.5729	4.6224	4.7813	4.9499	5.0442	5.0694	5.2346	5.2965	5.3963	5.5325	1.8693	2.5934	3.0314	3.2688	3.2812	3.9154	3.9451	4.0728	4.2908	4.3749	4.4891	4.5392	4.8122	4.9331	4.9854	4
c1cc(-c2ccc3occc3c2)c2nsnc2c1	3.142	3.2649	4.2454	4.4808	4.5392	4.6525	5.0002	5.1385	5.2026	5.2817	5.3988	5.5489	5.7043	5.811	5.8931	2.0304	3.1328	3.2234	3.2827	3.5376	3.8724	3.9854	4.1229	4.384	4.5954	4.649	4.7043	4.8759	5.1894	5.251	4
c1cc(-c2ccc3[nH]cnc3c2)c2nsnc2c1	3.0827	3.4429	4.2042	4.474	4.5235	4.6585	4.7269	4.9789	5.1462	5.3941	5.4914	5.5156	5.6315	5.6639	5.7455	2.0145	3.227	3.2692	3.3943	3.5709	3.89	3.9631	4.0787	4.458	4.6269	4.65	4.7379	4.7685	5.1537	5.2844	4
c1cc(-c2cccc3ocnc23)c2nsnc2c1	3.4214	3.8545	4.2194	4.4594	4.5045	4.6973	5.0071	5.0154	5.1959	5.4953	5.5533	5.6604	5.811	5.8439	5.9386	2.1431	3.232	3.3145	3.7087	3.7783	3.88	4.1118	4.275	4.6223	4.7028	4.749	4.8812	4.9982	5.0975	5.1767	4
c1cc(-c2ccc3[nH]nnc3c2)c2nsnc2c1	3.1959	3.8517	4.3085	4.3423	4.4396	4.4902	4.5516	4.9529	4.9859	5.1303	5.2333	5.3984	5.4679	5.6116	5.7273	2.0435	3.1389	3.2406	3.549	3.6855	3.8078	3.9304	4.0676	4.1104	4.4853	4.5246	4.6744	4.7079	4.9661	4.9844	4
CN(C)c1ccc(-c2cccc3nsnc23)cc1	2.4846	3.8089	3.9062	4.355	4.5243	4.5461	4.5548	4.9559	5.0633	5.1066	5.181	5.5565	5.8108	5.8478	5.9191	1.8055	2.7877	3.2282	3.4013	3.7524	3.7717	3.9595	4.067	4.3293	4.4148	4.694	4.8669	4.9178	5.1478	5.1653	3
c1cc(-c2ccc3cnccc3c2)c2nsnc2c1	3.1174	3.451	3.8633	4.2262	4.3014	4.3672	4.4011	4.4673	4.5595	4.9365	5.0353	5.0831	5.1311	5.2316	5.3594	2.0485	2.6733	3.214	3.2269	3.5788	3.6094	3.842	3.9677	4.1307	4.1841	4.1945	4.2837	4.4565	4.6765	4.6992	4
c1cnc2ncc(-c3cccc4nsnc34)cc2c1	3.3066	3.5162	3.8448	3.9124	4.0575	4.19	4.351	4.4536	4.5382	4.5757	4.6361	4.7398	5.055	5.0787	5.1208	2.0624	2.9249	3.2266	3.2796	3.507	3.659	3.7415	3.8064	3.8461	3.9456	4.0888	4.3048	4.3428	4.4859	4.6396	4
c1cnc2ccc(-c3cccc4nsnc34)cc2c1	3.1491	3.5391	3.9433	4.1119	4.2408	4.3675	4.4172	4.4678	4.536	4.9281	5.1182	5.13	5.1806	5.3158	5.3954	2.0315	2.7504	3.2254	3.3773	3.5368	3.6735	3.7661	3.9226	4.0497	4.0945	4.2683	4.361	4.4472	4.6455	4.6898	4
c1cc(-c2cnc3cnncc3c2)c2nsnc2c1	3.0288	3.4359	3.4706	3.8696	3.9126	4.0122	4.1489	4.3288	4.398	4.4443	4.5612	4.6894	4.8265	4.9028	4.9859	2.0902	2.752	2.958	3.0914	3.2117	3.463	3.5293	3.6864	3.8138	3.9138	4.0099	4.0902	4.21	4.2821	4.488	4
Fc1cc(-c2cccc3nsnc23)cc(F)c1F	3.2747	3.8296	4.3061	4.4633	4.5367	4.9448	5.0733	5.1385	5.6699	5.7189	5.8168	5.8682	5.9628	6.0049	6.322	2.0542	3.2044	3.3615	3.6436	3.8719	3.9954	4.1214	4.5434	4.5718	4.6932	4.7074	4.8771	5.246	5.3055	5.5268	3
c1cc(-c2cccc3sccc23)c2nsnc2c1	2.8622	3.4783	3.7429	4.4166	4.4576	4.5565	4.7114	4.844	5.0468	5.1253	5.3309	5.4376	5.4635	5.5293	5.6638	2.1097	2.8698	3.1402	3.2374	3.4098	3.8292	3.9353	4.0864	4.1266	4.4549	4.5833	4.6932	4.7281	4.7837	5.0516	4
c1ccc2sc(-c3cccc4nsnc34)nc2c1	2.9385	3.1102	4.0208	4.0929	4.2382	4.4091	4.4351	4.5111	4.9018	5.0896	5.2915	5.3083	5.3966	5.4105	5.5533	1.8289	2.8377	3.0216	3.1533	3.6225	3.7831	3.8413	3.8471	4.0593	4.272	4.4827	4.6043	4.672	4.7474	4.9799	4
O=c1ccn(-c2cccc3nsnc23)c2ccccc12	2.2734	2.7613	3.4106	3.708	3.7118	3.9191	4.2863	4.4771	4.5181	4.6328	4.696	4.7712	4.902	5.1254	5.1827	2.1146	2.3961	2.7541	3.0217	3.2275	3.3083	3.4095	3.5176	3.7078	3.875	3.8916	4.0959	4.3762	4.6292	4.6391	4
c1cnc2c(c1)ccc1cc(-c3cccc4nsnc34)cnc12	3.1727	3.2681	3.4773	3.9139	3.9948	4.0914	4.1019	4.1221	4.1879	4.4341	4.4494	4.5018	4.5452	4.5525	4.6482	2.0252	2.8147	3.1263	3.2067	3.3506	3.3646	3.6133	3.6442	3.6715	3.7261	3.7405	3.9003	3.9332	3.9725	4.2027	5
c1ccc2c(c1)-c1ccccc1C2c1cccc2nsnc12	2.9724	3.5581	3.7173	4.039	4.5223	4.5646	4.5824	4.7069	4.785	4.9261	5.0545	5.1829	5.3898	5.4002	5.5235	2.1237	2.9738	3.0995	3.2162	3.6804	3.8694	3.929	3.9567	4.0782	4.0992	4.3011	4.3539	4.6289	4.6886	4.7268	4
c1ccc2c(c1)Oc1ccc(-c3cccc4nsnc34)cc1O2	2.5309	3.364	3.8525	3.9746	4.3358	4.3956	4.458	4.4988	4.5564	4.6279	4.9466	5.0716	5.1128	5.1283	5.1748	1.9403	2.6125	3.1306	3.2379	3.4804	3.6353	3.7886	3.8877	3.9086	4.0302	4.2179	4.2986	4.3541	4.4937	4.5708	4
c1cc(-c2cc3c4c(c2)CCCN4CCC3)c2nsnc2c1	2.3491	3.5369	3.7574	4.2382	4.3006	4.4851	4.5381	4.8277	4.9218	5.1049	5.1292	5.4514	5.5331	5.568	5.7397	1.7483	2.6705	3.1905	3.2976	3.4319	3.6087	3.9122	4.0162	4.1221	4.3551	4.6832	4.7938	4.7997	4.8278	5.058	3
c1cc(-c2ccc(-c3cc4c5c(c3)CCCN5CCC4)cc2)c2nsnc2c1	2.2497	3.2726	3.6574	3.7718	3.7969	4.1841	4.2465	4.3961	4.4565	4.5424	4.774	4.8329	4.8702	4.9436	5.0913	1.8664	2.3769	2.9048	3.2322	3.4521	3.5256	3.6193	3.6538	3.8143	3.9396	4.0326	4.073	4.1144	4.3916	4.5041	4
c1cc(-c2ccc(-c3cc4c5c(c3)CCCN5CCC4)s2)c2nsnc2c1	2.0267	3.0527	3.4306	3.6317	3.7438	4.0764	4.2244	4.3314	4.3946	4.4613	4.5219	4.6602	4.7146	5.0472	5.101	1.409	2.3296	2.5675	3.1656	3.2633	3.4079	3.4264	3.6316	3.6612	3.8774	3.9997	4.0851	4.1935	4.2882	4.476	4
c1ccc2c(c1)CCc1ccccc1N2c1cccc2nsnc12	2.8269	3.8163	4.0045	4.1441	4.2372	4.3202	4.4003	4.5214	4.6251	4.7162	4.7673	5.0431	5.1326	5.2358	5.3186	1.8102	3.3366	3.4881	3.6055	3.6611	3.6821	3.9813	4.0147	4.1075	4.1841	4.2777	4.3029	4.3269	4.4715	4.588	4
CC1(C)c2ccccc2-c2cc(-c3cccc4nsnc34)ccc21	2.9343	3.3613	3.9899	4.2298	4.3998	4.4652	4.5027	4.61	4.7824	4.882	4.9815	5.115	5.1251	5.4569	5.4747	2.0185	2.9344	3.0673	3.2326	3.5333	3.8397	3.9415	3.9836	4.05	4.1271	4.1484	4.3136	4.5007	4.6228	4.6625	4
c1ccc2cc3c(cc2c1)c1ccccc1n3-c1cccc2nsnc12	2.0204	2.6996	3.2645	3.4173	3.7745	3.9649	4.0902	4.3163	4.4388	4.5024	4.505	4.6052	4.6624	4.6803	4.7759	1.7838	2.328	2.3949	2.7268	3.1791	3.2187	3.2769	3.5251	3.7859	3.8213	3.9475	4.05	4.1099	4.1774	4.2598	6
c1cc(-c2ccnnc2)c2nsnc2c1	2.8534	3.5412	3.6842	4.1599	4.3909	4.4237	4.6076	4.6444	4.8482	5.1056	5.1882	5.2142	5.4671	5.5776	5.6628	2.102	2.4996	3.1807	3.2229	3.4753	3.7463	3.8262	4.1434	4.2403	4.4356	4.5707	4.5901	4.7481	4.8157	4.9358	3
c1cc(-c2ncc[nH]2)c2nsnc2c1	3.0073	3.816	4.3658	4.4436	4.5865	4.774	4.9475	5.2009	5.4979	5.5009	5.6055	5.902	6.0978	6.1488	6.2542	1.8854	3.1973	3.2788	3.4749	3.8872	4.1161	4.3037	4.4354	4.6	4.7371	5.1199	5.3014	5.3477	5.4032	5.5224	3
c1ccc2[nH]c(-c3cccc4nsnc34)nc2c1	2.9305	3.1868	3.728	4.1677	4.34	4.5299	4.5693	4.8048	5.1427	5.2198	5.2823	5.4642	5.5145	5.5457	5.5855	1.9092	2.8367	3.1251	3.2455	3.4124	3.657	3.8741	4.0328	4.2011	4.5499	4.5736	4.6853	4.7899	4.9927	5.0167	4
c1ccc(-c2ccc(-c3cccc4nsnc34)cn2)nc1	3.1892	3.5901	3.8899	4.0831	4.216	4.392	4.4526	4.4982	4.5555	4.628	4.7759	4.8307	4.918	4.9807	5.0193	2.0388	3.105	3.2397	3.5007	3.6359	3.721	3.8173	3.8942	3.9434	4.0928	4.1371	4.1939	4.3769	4.4184	4.5131	4
c1ccc2c(c1)Cc1ccc(-c3cccc4nsnc34)cc1-2	2.9602	3.2903	3.9218	4.2319	4.4358	4.4731	4.5598	4.6358	4.7879	4.8531	4.9788	5.1145	5.1316	5.4676	5.4984	2.0207	2.9255	3.101	3.2331	3.492	3.8138	3.9132	3.9911	4.0295	4.1448	4.1652	4.3146	4.484	4.6262	4.6668	4
c1cc(-n2c3ccncc3c3cnccc32)c2nsnc2c1	2.8113	2.9337	3.5223	3.612	3.9102	4.2679	4.4406	4.5054	4.5435	4.6615	4.6949	4.7283	4.7329	5.0981	5.1922	2.1181	2.9174	2.9492	3.2357	3.2808	3.5169	3.6042	3.8131	3.822	4.0838	4.2492	4.2943	4.3893	4.4246	4.4347	5
c1cc(-c2c3ccoc3cc3ccoc23)c2nsnc2c1	2.6711	3.2407	3.8851	4.2678	4.3477	4.4987	4.5263	4.5515	5.0107	5.1419	5.2	5.2171	5.3698	5.4664	5.559	2.0579	2.6243	2.9279	3.2013	3.2488	3.7392	3.8639	4.0148	4.1241	4.4029	4.488	4.6275	4.6866	4.7103	4.9473	5
c1ccc2c(c1)Sc1ccccc1N2c1ccc(-c2cccc3nsnc23)s1	2.1504	2.8899	3.1605	3.4216	3.7993	3.8432	3.9636	4.0695	4.2157	4.2445	4.3432	4.4411	4.4753	4.4916	4.5025	1.7625	2.1463	2.8981	3.1053	3.1585	3.1913	3.456	3.503	3.5387	3.6824	3.7064	3.86	3.8775	3.9591	4.0216	5
c1ccc(N(c2ccccc2)c2cccc3nsnc23)cc1	2.3984	3.8683	3.9072	4.1348	4.175	4.2345	4.283	4.412	4.5657	4.5873	4.6472	4.9001	5.0309	5.2595	5.4256	1.7293	2.8814	3.2555	3.2949	3.5858	3.7728	3.8138	3.8607	4.0125	4.1298	4.1637	4.2352	4.2997	4.3509	4.4864	4
CN(C)c1ccc2cc(-c3cccc4nsnc34)ccc2c1	2.3718	3.2541	3.6009	3.6625	4.1276	4.4563	4.502	4.6372	4.781	4.8306	4.9316	4.9665	5.0154	5.1268	5.2626	1.8382	2.5063	2.7003	3.1538	3.2357	3.4613	3.5908	3.8376	3.9169	4.1824	4.3478	4.4708	4.4998	4.6414	4.6931	4
c1cc(-c2ccc(N3CCC3)cc2)c2nsnc2c1	2.5149	3.823	3.9229	4.3677	4.5334	4.5564	4.5675	4.9891	5.0919	5.1151	5.185	5.555	5.8114	5.828	5.9346	1.8229	2.8099	3.2292	3.405	3.7632	3.7893	3.9673	4.0681	4.3458	4.43	4.6955	4.879	4.9492	5.1547	5.1675	3
CN(C)c1cccc2cc(-c3cccc4nsnc34)ccc12	2.5535	3.1712	3.6394	3.8527	4.1007	4.2025	4.3929	4.5081	4.53	4.8274	4.9278	5.0685	5.0955	5.1366	5.2058	1.9598	2.4665	2.7225	3.2261	3.393	3.5934	3.6771	3.7964	3.9165	4.076	4.0887	4.295	4.5731	4.6182	4.6773	4
CN1c2ccccc2N(C)c2cc(-c3cccc4nsnc34)ccc21	1.8718	3.1581	3.3796	3.5822	3.8461	4.1192	4.1618	4.3203	4.3669	4.4172	4.4743	4.5453	4.5781	4.8875	5.1364	1.5698	2.2564	2.7982	3.1925	3.2441	3.2708	3.4017	3.4694	3.7675	3.9276	4.0663	4.1459	4.1786	4.2236	4.3527	4
CN(C)c1cccc2nsnc12	2.8115	4.5314	4.6093	4.7499	4.9817	5.2786	5.3569	5.6449	6.2318	6.3292	6.5954	6.708	6.7801	6.8759	6.904	1.8105	3.3319	3.5006	3.9585	4.1462	4.3715	4.8272	4.9114	5.0629	5.5699	5.8328	5.8628	6.2117	6.3478	6.4882	2
CCN(CC)c1cccc2nsnc12	2.6646	4.5005	4.6546	4.7455	4.9804	5.1735	5.4031	5.5576	6.2031	6.2694	6.3343	6.467	6.7854	6.797	6.8769	1.6703	3.3746	3.6017	3.9883	4.0349	4.2335	4.6432	4.8935	5.1189	5.5546	5.8122	6.0038	6.1753	6.3142	6.3354	2
c1cc(N2CCC2)c2nsnc2c1	2.7496	4.5269	4.691	4.848	5.0102	5.2375	5.3651	5.6366	6.2273	6.3505	6.385	6.6429	6.7413	6.7598	6.9173	1.725	3.3722	3.6352	4.0179	4.0858	4.2986	4.7351	4.8678	5.1369	5.587	5.8326	5.9953	6.228	6.3024	6.3725	2
c1cc(N2CCOCC2)c2nsnc2c1	2.7554	4.3892	4.5234	4.6758	4.859	4.9744	5.2076	5.3592	5.6102	6.0296	6.2322	6.3607	6.485	6.5628	6.7587	1.7373	3.3734	3.6035	3.978	4.0751	4.274	4.47	4.7496	4.8807	5.1106	5.5622	5.8379	5.9311	6.0051	6.28	2
CCN(CC)c1ccc(-c2cccc3nsnc23)cc1	2.4374	3.8011	3.9073	4.3189	4.4519	4.5223	4.5485	4.9074	5.0179	5.1105	5.1845	5.5482	5.7545	5.7803	5.9068	1.7801	2.7591	3.2246	3.3738	3.6943	3.756	3.9611	4.0621	4.3093	4.3902	4.6947	4.861	4.872	5.1306	5.1731	3
c1cc(N2CCNCC2)c2nsnc2c1	2.7356	3.5267	4.524	4.6404	4.7834	4.885	5.1969	5.3806	5.6052	5.9787	6.0066	6.2026	6.2147	6.3525	6.4088	1.7614	3.3366	3.4149	3.6004	3.9886	4.1063	4.3368	4.781	4.8852	5.0783	5.5519	5.8157	5.8759	5.9579	5.9803	2
O=S1(=O)c2ccccc2-c2cc(-c3cccc4nsnc34)ccc21	3.2703	3.5352	4.1014	4.1957	4.2768	4.3106	4.436	4.518	4.6349	4.6589	4.7457	5.0038	5.0402	5.079	5.1387	2.0608	2.8854	3.2076	3.3824	3.492	3.8204	3.932	3.9518	4.0833	4.1269	4.1765	4.2503	4.3757	4.512	4.5599	4
c1cc(-c2nc3c4ccccc4c4ccccc4c3[nH]2)c2nsnc2c1	2.1881	2.82	3.386	3.7449	3.7902	3.9349	4.0758	4.1925	4.3929	4.4823	4.5584	4.6238	4.6692	4.7958	4.8491	1.5571	2.6035	2.7565	2.9198	3.12	3.3132	3.371	3.4565	3.6308	3.8442	3.9344	3.9939	4.0235	4.2493	4.2881	6
c1cc(-c2cnc3c4ccccc4c4ccccc4c3n2)c2nsnc2c1	2.9149	3.0792	3.1005	3.6396	3.7369	3.7853	3.8693	4.0242	4.1259	4.1491	4.2115	4.3423	4.3756	4.5163	4.599	1.944	2.7761	2.7991	2.9168	3.048	3.1886	3.2685	3.3378	3.4702	3.6281	3.6806	3.7881	3.8118	3.8616	3.9083	6
c1cc(-c2ccc(N3CCOCC3)cc2)c2nsnc2c1	2.6294	3.7988	3.934	4.3772	4.489	4.5395	4.5543	4.5917	5.0576	5.1221	5.191	5.2045	5.4735	5.7119	5.7986	1.8784	2.864	3.2283	3.4075	3.7735	3.889	3.9675	4.039	4.3111	4.4534	4.5187	4.6904	4.9097	5.0711	5.0847	3
COc1ccc(N(c2ccc(OC)cc2)c2cccc3nsnc23)cc1	2.2436	3.4534	3.7572	3.9091	4.1064	4.2397	4.3367	4.3547	4.4029	4.5191	4.5689	4.7025	4.8822	4.924	5.1808	1.6377	2.7467	3.2404	3.3125	3.4397	3.5128	3.5415	3.7561	3.878	3.9584	4.1001	4.1585	4.2961	4.3604	4.3885	4
COc1ccc(N(c2ccc(OC)cc2)c2ccc(-c3cccc4nsnc34)cc2)cc1	2.1443	3.3647	3.6301	3.66	3.7357	3.9084	4.0897	4.1513	4.1777	4.2956	4.3397	4.4375	4.4552	4.5583	4.6987	1.7268	2.4265	3.0023	3.2037	3.2487	3.2849	3.5442	3.622	3.6521	3.7289	3.7889	3.8293	3.9629	4.0837	4.2051	5
c1ccc(N(c2ccccc2)c2ccc(-c3cccc4nsnc34)cc2)cc1	2.31	3.4946	3.8183	3.8532	3.9402	4.0697	4.1288	4.3038	4.4304	4.4417	4.4592	4.4746	4.4866	4.5863	4.8749	1.8332	2.5239	3.071	3.1956	3.245	3.5236	3.6336	3.7317	3.9074	3.9626	3.9786	4.003	4.1105	4.21	4.2849	5
Cc1ccc(N(c2ccc(C)cc2)c2cccc3nsnc23)cc1	2.3349	3.7636	3.8854	4.0605	4.0807	4.201	4.2366	4.3653	4.5367	4.5693	4.574	4.8191	4.9724	5.1632	5.3759	1.6904	2.8337	3.2318	3.2823	3.543	3.681	3.7637	3.8531	3.968	4.0511	4.0732	4.1811	4.2477	4.3336	4.4467	4
c1cc(-c2ccc(-n3cccc3)cc2)c2nsnc2c1	2.9068	2.937	3.8055	4.0437	4.3661	4.3957	4.5262	4.5794	4.7281	4.7421	4.804	5.1324	5.2671	5.4181	5.4779	1.9864	2.8915	3.0402	3.2276	3.4843	3.6548	3.811	3.9899	4.0181	4.168	4.3454	4.5327	4.6644	4.7103	4.7195	4
c1cc(-n2cccc2)c2nsnc2c1	2.6358	3.0	4.3816	4.5133	4.5597	5.0042	5.1296	5.2495	5.2955	5.3502	5.3869	5.5501	6.0783	6.3423	6.4491	1.9542	2.5107	3.2785	3.4812	3.8461	3.9407	4.1181	4.485	4.8009	4.8179	5.1208	5.2512	5.3468	5.3986	5.5312	3
Cc1ccc(C)n1-c1cccc2nsnc12	1.9459	2.9413	3.9233	4.3372	4.4588	4.5064	4.5243	4.7433	5.2392	5.2783	5.4453	5.5858	5.8432	6.1377	6.2401	1.9108	2.115	3.0609	3.239	3.7268	3.8702	4.0824	4.4501	4.5268	4.6875	4.742	4.766	4.9424	5.253	5.4521	3
Cc1ccc(C)n1-c1ccc(-c2cccc3nsnc23)cc1	2.2406	3.0292	3.5169	3.6559	4.0086	4.0696	4.4033	4.4746	4.5622	4.5928	4.8388	4.8545	4.9724	5.0117	5.1244	2.0351	2.2316	3.0971	3.2231	3.4233	3.4718	3.771	3.9519	4.0036	4.0624	4.1175	4.2041	4.382	4.4638	4.6571	4
c1ccc2cc(N(c3ccc4ccccc4c3)c3cccc4nsnc34)ccc2c1	2.346	3.0878	3.3597	3.5219	3.6037	3.8276	4.0404	4.1338	4.2186	4.316	4.4272	4.5237	4.5448	4.5874	4.6405	1.7496	2.5935	2.6537	2.808	3.0934	3.2674	3.3306	3.3837	3.4863	3.7399	3.7796	3.807	3.9964	4.0039	4.1509	6
c1ccc2cc(-c3cccc4nsnc34)ccc2c1	2.8652	3.3963	4.1483	4.2091	4.308	4.4741	4.4971	4.8754	4.9331	5.0953	5.2142	5.3941	5.4016	5.5002	5.5584	1.9686	2.6514	3.0431	3.2269	3.5497	3.7966	3.9002	4.0339	4.107	4.2553	4.3573	4.6061	4.6793	4.8023	4.9834	4
c1ccc2c(-c3cccc4nsnc34)c3ccccc3cc2c1	2.3158	3.218	3.6023	3.7707	3.8784	4.0228	4.1748	4.49	4.5275	4.5593	4.7201	4.7906	4.9516	4.9994	5.0481	1.7651	2.2011	2.3083	3.2294	3.2786	3.4868	3.6101	3.7193	3.8591	4.0036	4.1027	4.1308	4.1703	4.4203	4.519	5
c1ccc(-c2nc(-c3cccc4nsnc34)[nH]c2-c2ccccc2)cc1	2.5359	3.5907	3.7246	3.891	3.9073	4.162	4.2874	4.3496	4.3722	4.5224	4.5789	4.8112	4.8467	4.9289	5.0057	1.8469	2.7329	2.9499	3.2562	3.5469	3.5838	3.6309	3.7151	3.7818	4.005	4.1209	4.1581	4.2818	4.308	4.3537	5
Fc1ccc(-c2nc(-c3cccc4nsnc34)[nH]c2-c2ccc(F)cc2)cc1	2.5263	3.5615	3.897	3.9406	3.9954	4.0763	4.1679	4.3355	4.4914	4.5249	4.5978	4.6955	4.7901	4.8872	5.0132	1.8374	2.7363	2.9422	3.2513	3.5278	3.6007	3.6389	3.73	3.7796	3.9936	4.0904	4.1282	4.1719	4.3446	4.4484	5
Nc1ccc(-c2nc(-c3cccc4nsnc34)[nH]c2-c2ccc(N)cc2)cc1	2.0907	2.9295	3.4732	3.7095	3.7388	3.8727	3.936	4.0989	4.3128	4.3745	4.3903	4.4957	4.532	4.5444	4.646	1.6474	2.4032	2.7873	2.9815	3.2533	3.3914	3.4717	3.4763	3.5572	3.7525	3.7601	3.8651	4.0901	4.1102	4.2294	5
c1ccc(C(=C(c2ccccc2)c2ccc(-c3cccc4nsnc34)cc2)c2ccccc2)cc1	2.5896	3.4069	3.57	3.723	3.9094	3.9369	4.1226	4.2198	4.247	4.3149	4.3274	4.3781	4.458	4.4815	4.5558	1.9454	2.4002	2.7778	3.2135	3.3308	3.4865	3.5737	3.6072	3.7733	3.891	3.9119	3.9279	4.0426	4.0685	4.0952	6
C(=C(/c1ccccc1)c1ccc(-c2cccc3nsnc23)cc1)\c1ccccc1	2.695	3.3712	3.7704	3.7843	3.9693	4.065	4.2413	4.3043	4.3666	4.4401	4.4803	4.5234	4.5511	4.6381	4.7439	1.9879	2.4206	2.8182	3.2115	3.3416	3.6003	3.6442	3.7965	3.9288	3.9421	4.0545	4.0899	4.1222	4.1481	4.2048	5
S=C1c2cccc3cccc(c23)C(=S)N1c1cccc2nsnc12	1.6831	2.2549	2.7023	2.9061	3.0846	3.0952	3.2781	3.3183	3.3905	3.4411	3.5283	3.6522	3.8595	4.0354	4.0792	1.4475	1.6496	1.9273	1.9722	1.9985	2.9461	3.0167	3.0537	3.1495	3.2294	3.2518	3.3283	3.4104	3.4298	3.4617	4
O=C1c2cccc3cccc(c23)C(=O)N1c1cccc2nsnc12	3.5334	3.7108	3.7559	3.7681	3.84	4.1022	4.1524	4.2127	4.2619	4.3087	4.5161	4.5406	4.554	4.6235	4.6731	2.2161	2.3285	3.2073	3.3583	3.3899	3.6495	3.7167	3.7384	3.8771	3.8791	3.9244	4.0056	4.1876	4.2559	4.3307	4
CCCCN1C(=O)c2cccc3c(-c4cccc5nsnc45)ccc(c23)C1=O	3.1193	3.5894	3.6236	3.7896	3.861	3.9595	4.0336	4.0706	4.1201	4.1764	4.3519	4.4552	4.4714	4.5605	4.6612	2.1515	2.3023	3.1576	3.2328	3.3386	3.3559	3.557	3.6106	3.8147	3.8204	3.9296	3.9582	4.0626	4.1827	4.2298	4
O=C1NC(=O)c2ccc(-c3cccc4nsnc34)c3cccc1c23	3.1596	3.5836	3.6274	3.8007	3.9344	3.9597	4.0978	4.1334	4.1994	4.4376	4.4638	4.549	4.6364	4.6829	4.7344	2.1544	2.3095	3.1902	3.2374	3.3492	3.3616	3.5847	3.7899	3.8199	3.8713	3.9838	4.015	4.1029	4.1922	4.3077	4
CCCCN1C(=S)c2cccc3c(-c4cccc5nsnc45)ccc(c23)C1=S	1.8114	2.2037	2.7249	2.7601	2.9423	3.0544	3.1391	3.3199	3.3811	3.5466	3.5965	3.7945	3.9185	3.9958	4.0322	1.5389	1.6202	1.8636	1.9933	2.1764	2.7326	2.9136	2.9987	3.1186	3.1648	3.2251	3.3138	3.4221	3.4779	3.4998	4
S=C1NC(=S)c2ccc(-c3cccc4nsnc34)c3cccc1c23	2.0065	2.2786	2.8293	2.968	3.0186	3.0629	3.2547	3.3158	3.3446	3.6378	3.71	3.8144	3.9623	3.9891	4.1085	1.6548	1.7539	1.8378	2.0196	2.1872	2.9641	2.9909	3.0455	3.1633	3.2232	3.2502	3.2759	3.4299	3.5154	3.6462	4
C(=C/c1ccc(-c2cccc3nsnc23)s1)\c1cccs1	2.271	3.2185	3.464	3.7538	4.0508	4.135	4.277	4.3966	4.4188	4.543	4.7354	4.7794	4.8407	4.9177	4.9784	1.3326	2.0043	2.7582	2.9749	3.2067	3.4508	3.73	3.7599	3.8473	3.8524	4.052	4.213	4.2897	4.3493	4.4413	4
c1ccc2c(c1)Sc1ccccc1N2c1cccc2nsnc12	1.7498	2.8972	3.6276	3.7018	3.7583	3.9199	4.1584	4.16	4.1922	4.3412	4.4505	4.5285	4.6239	4.8527	4.9969	1.7389	2.2329	2.886	3.0066	3.2269	3.472	3.6309	3.7182	3.7202	3.7737	3.8199	4.0997	4.1089	4.1614	4.2556	4
c1ccc2c(c1)Sc1ccccc1N2c1ccc(-c2cccc3nsnc23)cc1	2.053	3.1261	3.3032	3.3855	3.6693	3.9042	3.931	3.9367	4.1146	4.192	4.2913	4.4076	4.4707	4.5527	4.5868	2.0502	2.059	3.0109	3.1247	3.2116	3.382	3.4241	3.4931	3.6602	3.7073	3.7414	3.917	3.921	3.9278	3.993	5
c1ccc2c(c1)Sc1ccccc1N2c1ccc(-c2cccc3nsnc23)o1	2.3261	2.8237	3.2758	3.8185	4.0005	4.0571	4.081	4.3274	4.3389	4.434	4.4377	4.5188	4.5976	4.7716	4.8851	1.7504	2.3214	3.0283	3.2113	3.2208	3.2714	3.5208	3.6314	3.8049	3.8874	3.9038	3.9824	4.0028	4.0529	4.1949	5
c1ccc2c(c1)Oc1ccccc1N2c1cccc2nsnc12	1.4624	2.9417	3.6697	3.688	3.7165	3.8574	3.8586	3.9815	4.2631	4.3051	4.3297	4.4742	4.5609	5.1707	5.3138	1.4533	2.2479	2.8892	2.939	3.2094	3.5309	3.54	3.6882	3.6936	3.7276	3.8151	3.8416	4.0122	4.1046	4.2635	4
c1ccc2c(c1)Oc1ccccc1N2c1ccc(-c2cccc3nsnc23)cc1	1.7121	3.0542	3.1904	3.3252	3.4043	3.7451	3.882	3.9711	4.1535	4.1757	4.2794	4.3318	4.4124	4.4627	4.4736	1.7097	2.0621	2.8065	3.0406	3.1902	3.2128	3.3507	3.3974	3.4937	3.6719	3.7006	3.7428	3.897	3.9704	4.0307	5
c1ccc2c(c1)Oc1ccccc1N2c1ccc(-c2cccc3nsnc23)s1	1.8299	2.9114	3.0988	3.2201	3.758	3.7829	3.9866	4.1091	4.2142	4.228	4.299	4.4366	4.4715	4.5011	4.5435	1.768	1.8264	2.8998	2.9326	3.088	3.1893	3.219	3.5225	3.5685	3.625	3.6821	3.6947	3.8745	3.9854	4.04	5
c1ccc2c(c1)Oc1ccccc1N2c1ccc(-c2cccc3nsnc23)o1	2.0079	2.8613	3.3305	3.5843	3.9081	4.0502	4.0591	4.307	4.3288	4.3728	4.4312	4.5201	4.6797	4.7113	4.8044	1.7689	2.0048	3.0148	3.0482	3.2203	3.3287	3.5693	3.6321	3.6859	3.7007	3.7036	3.9038	4.0347	4.0553	4.1951	5
CC1(C)c2ccccc2N(c2cccc3nsnc23)c2ccccc21	1.7371	3.2976	3.4193	3.5634	3.824	4.0668	4.1617	4.2517	4.413	4.4784	4.5408	4.6066	4.6581	5.1349	5.3383	1.7274	2.2216	3.197	3.2546	3.2979	3.4242	3.5885	3.6289	3.7497	3.8234	3.845	4.0765	4.0951	4.2954	4.3113	4
CC1(C)c2ccccc2N(c2ccc(-c3cccc4nsnc34)cc2)c2ccccc21	1.9922	3.2981	3.357	3.5146	3.6313	3.7283	3.7593	4.0988	4.2103	4.3259	4.386	4.4694	4.5696	4.5942	4.6162	1.9906	2.0563	3.2099	3.2137	3.344	3.3831	3.5142	3.5873	3.6173	3.6216	3.7043	3.7466	3.839	4.0017	4.0349	5
CC1(C)c2ccccc2N(c2ccc(-c3cccc4nsnc34)s2)c2ccccc21	2.1014	2.88	3.3855	3.5187	3.6037	3.7138	4.0139	4.2307	4.3164	4.3786	4.4066	4.4754	4.5009	4.653	4.8022	1.7552	2.0971	2.8875	3.1897	3.3089	3.3802	3.479	3.5179	3.6396	3.6624	3.6791	3.7619	3.8766	3.9015	3.96	5
CC1(C)c2ccccc2N(c2ccc(-c3cccc4nsnc34)o2)c2ccccc21	2.252	2.8304	3.618	3.7402	3.8472	3.9077	4.3338	4.349	4.4136	4.4436	4.5248	4.6611	4.7027	4.7945	4.9561	1.7554	2.2484	3.043	3.2204	3.339	3.6173	3.6573	3.6765	3.7384	3.7951	3.8301	3.8965	3.9073	3.9914	4.1874	5
CN1c2ccccc2N(c2cccc3nsnc23)c2ccccc21	1.2006	2.7249	3.4741	3.5363	3.5577	3.5846	3.7555	3.8541	4.0194	4.0243	4.2172	4.4744	4.5552	4.9533	5.092	1.1934	2.2272	2.7191	2.799	3.2038	3.3128	3.4187	3.5373	3.5677	3.5705	3.6118	3.7496	3.8414	4.0212	4.0758	4
CN1c2ccccc2N(c2ccc(-c3cccc4nsnc34)cc2)c2ccccc21	1.452	2.8556	2.9712	3.2136	3.2942	3.5692	3.7679	3.7825	3.9956	4.066	4.0782	4.187	4.1967	4.386	4.3935	1.4505	2.0544	2.7393	2.8547	2.9707	3.1737	3.2147	3.3848	3.395	3.4787	3.5565	3.6963	3.7703	3.8396	4.0108	5
CN1c2ccccc2N(c2ccc(-c3cccc4nsnc34)s2)c2ccccc21	1.5188	2.8281	2.8732	3.0034	3.5567	3.7096	3.7912	3.9876	4.0013	4.0675	4.2402	4.2426	4.3299	4.342	4.417	1.5155	1.754	2.7727	2.8916	2.8963	3.0032	3.1909	3.3772	3.3854	3.5047	3.5637	3.6615	3.7887	3.8769	3.9047	5
CN1c2ccccc2N(c2ccc(-c3cccc4nsnc34)o2)c2ccccc21	1.6977	2.8064	3.1834	3.3115	3.6125	3.918	3.993	4.0331	4.154	4.3237	4.3863	4.4263	4.4489	4.5276	4.6177	1.5968	1.8445	2.8696	2.9994	3.1575	3.2309	3.2746	3.4113	3.4657	3.5812	3.7	3.9091	3.917	3.995	4.1728	5
Cc1cccc2c3cccc(C)c3n(-c3cccc4nsnc34)c12	2.0215	2.4192	3.2846	3.7883	4.017	4.1654	4.3533	4.475	4.4892	4.5191	4.6509	4.7889	4.8826	4.9287	5.1081	2.0119	2.1731	2.448	3.1823	3.2262	3.2853	3.4284	3.8365	4.0165	4.0277	4.0277	4.0847	4.3429	4.4623	4.4951	5
O=c1c2ccccc2n(-c2cccc3nsnc23)c2ccccc12	2.1326	3.0878	3.4885	3.4925	3.5874	3.6599	3.673	3.881	4.4272	4.4639	4.5231	4.5583	4.6127	4.9098	5.006	2.1241	2.2434	2.8279	3.0882	3.1866	3.2079	3.3974	3.4302	3.4871	3.493	3.6977	3.8328	3.9329	4.091	4.0916	5
O=c1c2ccccc2n(-c2ccc(-c3cccc4nsnc34)cc2)c2ccccc12	2.4923	3.3456	3.3781	3.5888	3.6454	3.7886	3.8002	3.8271	3.9415	4.1293	4.238	4.4292	4.4809	4.4979	4.6054	2.0733	2.4908	2.7938	3.1912	3.2102	3.3581	3.3853	3.4083	3.4338	3.7704	3.7819	3.8029	3.8283	3.8538	3.9284	6
O=c1c2ccccc2n(-c2ccc(-c3cccc4nsnc34)s2)c2ccccc12	2.465	2.9616	3.3238	3.5866	3.6843	3.7188	3.7305	3.7771	3.7828	4.0922	4.149	4.2617	4.4162	4.4754	4.518	1.7939	2.4596	2.8555	2.9483	3.1801	3.2129	3.3222	3.4107	3.4199	3.5274	3.7245	3.739	3.7442	3.7602	3.8862	6
O=c1c2ccccc2n(-c2ccc(-c3cccc4nsnc34)o2)c2ccccc12	2.702	2.9161	3.5004	3.5942	3.7384	3.9023	3.9103	3.9412	4.1006	4.2526	4.3461	4.4548	4.5155	4.5661	4.6981	1.7955	2.6989	2.9076	3.0631	3.1843	3.2228	3.4217	3.425	3.4987	3.7408	3.8979	3.9046	3.9093	3.9286	4.0016	6
Cc1cccc2c3cccc(C)c3n(-c3ccc(-c4cccc5nsnc45)s3)c12	2.3907	2.6817	2.8813	3.564	3.6516	3.8926	4.014	4.187	4.2254	4.2716	4.3879	4.4734	4.481	4.6233	4.837	1.7537	2.3864	2.6763	2.8722	3.1772	3.1941	3.4846	3.5343	3.5881	3.6358	3.6733	3.8756	3.9959	4.0115	4.0764	6
c1cc(-c2ccc(-n3c4ccccc4c4ccccc43)cc2)c2nsnc2c1	2.4974	2.9448	3.3997	3.9183	3.9616	4.0184	4.0703	4.2985	4.3759	4.4139	4.4717	4.5551	4.5746	4.748	4.8165	1.9843	2.5687	2.9349	3.1853	3.2053	3.3151	3.3657	3.73	3.8373	3.9433	3.9872	4.0258	4.0689	4.1163	4.1871	6
c1cc(-c2ccc(-n3c4ccccc4c4ccccc43)s2)c2nsnc2c1	2.4486	2.9021	3.0741	3.7546	3.852	4.0054	4.0249	4.2357	4.3142	4.4319	4.4789	4.5397	4.5798	4.6761	4.7383	1.6971	2.5714	2.8921	2.9085	3.1818	3.2056	3.4129	3.5333	3.6487	3.8795	3.938	3.9624	4.0805	4.1162	4.1844	6
Cc1cccc2c3cccc(C)c3n(-c3ccc(-c4cccc5nsnc45)cc3)c12	2.2748	2.6444	3.3081	3.5389	3.5931	4.0085	4.0533	4.0621	4.1106	4.2526	4.3794	4.4642	4.4979	4.5654	4.6062	2.0592	2.2733	2.6428	3.175	3.2097	3.3634	3.3786	3.5367	3.5826	3.7799	3.8772	3.9619	4.0147	4.0494	4.1077	6
c1cc(-n2c3ccccc3c3ccccc32)c2nsnc2c1	2.2922	2.6527	3.6392	3.8554	4.1018	4.4052	4.4643	4.5496	4.5836	4.6547	4.8307	4.9774	5.0332	5.176	5.2278	1.9231	2.5595	2.6399	3.1797	3.2459	3.4313	3.6227	3.888	3.9858	4.0875	4.1475	4.3992	4.4546	4.5463	4.5784	5
c1ccc(-c2cccc3nsnc23)cc1	3.2494	3.8605	4.3627	4.4789	4.5634	5.0147	5.1095	5.1433	5.6045	5.7467	5.8806	5.974	6.0415	6.0741	6.2625	2.0392	3.2219	3.4013	3.6856	3.8839	4.0047	4.1517	4.5733	4.6174	4.6761	4.7101	4.953	5.2748	5.3837	5.4726	3
COc1ccc(-c2cccc3nsnc23)cc1	2.8956	3.9612	4.0939	4.4591	4.5454	4.8524	4.8791	5.1279	5.3376	5.4704	5.6971	5.8606	5.8927	6.0619	6.0747	1.948	3.1409	3.2422	3.6204	3.821	3.9766	4.0822	4.1549	4.5045	4.572	4.6964	5.1499	5.1926	5.2492	5.3672	3
Nc1ccc(-c2cc3sccc3s2)cc1	3.8472	4.3016	4.6182	4.7277	4.8769	5.1066	5.2308	5.2683	5.3839	5.5861	5.6523	5.7687	5.7939	5.9714	6.0739	2.4605	3.4564	3.6388	3.7974	4.2502	4.3368	4.6044	4.7488	4.771	4.971	5.0575	5.1874	5.2255	5.437	5.5125	3
c1ccc2c(c1)ccn2-c1cc2sccc2s1	3.8775	4.3447	4.5455	4.8255	4.8437	4.9986	5.0359	5.2211	5.2664	5.3512	5.4814	5.5505	5.6785	5.7531	5.8186	2.7901	3.2116	3.8594	3.919	4.0876	4.2296	4.3291	4.475	4.7263	4.8054	4.933	5.0484	5.101	5.2179	5.2784	4
c1cc2cc(-c3cc4sccc4s3)ccc2o1	3.8839	4.1065	4.4629	4.5939	4.9088	5.0305	5.0685	5.2081	5.2168	5.5331	5.6583	5.7597	5.8311	5.8606	5.9409	2.4012	3.3234	3.5971	3.6737	3.8538	4.0522	4.5141	4.7072	4.8163	4.9071	5.0275	5.0358	5.196	5.3508	5.3715	4
c1nc2cc(-c3cc4sccc4s3)ccc2[nH]1	3.8472	4.1568	4.4873	4.7412	4.874	5.0147	5.1109	5.1817	5.2623	5.5299	5.5609	5.7159	5.7833	5.863	5.8658	2.3985	3.4072	3.6775	3.6918	3.9294	4.1817	4.5508	4.6773	4.8816	5.0054	5.0341	5.1341	5.191	5.2498	5.319	4
c1cc(-c2cc3sccc3s2)c2ncoc2c1	3.6426	4.1266	4.3545	4.773	4.9701	4.9828	5.2391	5.3246	5.4181	5.5051	5.5166	5.5772	5.7149	5.8643	5.8875	2.2654	3.3972	3.4674	3.8508	4.1939	4.2788	4.5598	4.6973	4.7639	4.9355	4.9672	5.1254	5.184	5.3201	5.3287	4
c1cc2sc(-c3ccc4[nH]nnc4c3)cc2s1	3.6507	3.9996	4.3138	4.7126	4.8523	4.869	4.9283	4.9821	5.1682	5.2498	5.5255	5.5321	5.675	5.6933	5.7539	2.3512	3.1278	3.454	3.6267	3.9333	4.0897	4.437	4.4729	4.6352	4.709	4.7254	4.9465	5.0638	5.0703	5.1924	4
CN(C)c1ccc(-c2cc3sccc3s2)cc1	3.6806	4.2217	4.586	4.6458	4.7799	4.9889	5.1055	5.2395	5.3676	5.4118	5.6524	5.7312	5.76	5.8902	5.9431	2.4256	3.4022	3.5573	3.802	4.1768	4.2509	4.5419	4.6867	4.7056	4.9042	5.0417	5.1456	5.1985	5.4393	5.4704	3
c1cc2cc(-c3cc4sccc4s3)ccc2cn1	3.5907	3.827	4.091	4.1226	4.3034	4.7761	4.8209	4.8615	4.9911	5.0038	5.3121	5.3575	5.4342	5.5336	5.5432	2.2151	2.9029	3.4639	3.6288	3.6879	3.7245	3.8758	4.2533	4.4049	4.5909	4.7269	4.7675	4.7967	5.0008	5.1169	4
c1cnc2ncc(-c3cc4sccc4s3)cc2c1	3.3775	3.6961	3.9161	3.9978	4.3734	4.4129	4.5147	4.6296	4.7818	5.0212	5.0365	5.0651	5.23	5.3175	5.3766	2.204	3.0142	3.3389	3.3776	3.4513	3.8348	3.8463	4.1019	4.2883	4.291	4.4124	4.5127	4.5733	4.81	4.9171	4
c1cnc2ccc(-c3cc4sccc4s3)cc2c1	3.521	3.8796	4.1063	4.1844	4.3655	4.7073	4.757	4.8599	4.9068	4.9498	5.2632	5.3762	5.3951	5.53	5.5936	2.2162	2.9733	3.4532	3.5232	3.7194	3.7847	3.9968	4.257	4.3914	4.5723	4.5944	4.7157	4.7481	4.8991	5.0671	4
c1cc2sc(-c3cnc4cnncc4c3)cc2s1	3.1109	3.3501	3.6962	3.7901	3.8712	4.0633	4.4308	4.5904	4.5959	4.7594	4.9322	4.9437	5.006	5.086	5.2061	2.177	2.7709	3.04	3.0803	3.3273	3.3891	3.6267	3.7985	4.153	4.2211	4.3156	4.4206	4.4365	4.5627	4.5857	4
Fc1cc(-c2cc3sccc3s2)cc(F)c1F	3.8827	4.3025	4.552	4.9754	4.985	5.1289	5.3084	5.5037	5.5198	5.5535	5.7223	5.846	5.8639	6.0984	6.2246	2.3618	3.54	3.6036	4.0804	4.2642	4.3804	4.5752	4.7701	4.8194	5.1114	5.1876	5.2704	5.4586	5.5038	5.5134	3
c1cc(-c2cc3sccc3s2)c2ccsc2c1	3.7979	4.2465	4.4077	4.4928	4.7623	4.8425	5.1297	5.16	5.1877	5.3263	5.3515	5.3897	5.4891	5.6559	5.6915	2.5275	3.1175	3.7166	3.7405	4.001	4.1714	4.2192	4.4527	4.562	4.8912	4.8989	4.9505	5.004	5.0822	5.1421	4
c1ccc2sc(-c3cc4sccc4s3)nc2c1	3.555	3.9479	4.0638	4.5908	4.6492	4.9253	4.9565	5.1058	5.1321	5.3805	5.3965	5.4654	5.577	5.5859	5.622	2.2167	3.1947	3.3738	3.5613	4.0064	4.2461	4.2496	4.3628	4.5106	4.7746	4.8154	4.93	5.0599	5.1269	5.1749	4
O=c1ccn(-c2cc3sccc3s2)c2ccccc12	3.6776	3.8613	4.2969	4.3961	4.6029	4.7628	4.8159	4.8479	4.8971	4.9755	5.0273	5.1453	5.2825	5.2927	5.3482	2.9077	3.0335	3.2623	3.521	3.8041	3.8803	3.9211	4.3575	4.3689	4.3941	4.564	4.7148	4.8088	4.8628	4.9875	4
c1cnc2c(c1)ccc1cc(-c3cc4sccc4s3)cnc12	3.5303	3.5955	3.8362	4.0255	4.0851	4.1077	4.2767	4.3429	4.4583	4.4723	4.5359	4.7646	4.9474	4.9676	5.0508	2.2599	2.9304	3.26	3.4203	3.4541	3.4597	3.5233	3.6455	3.9631	4.1367	4.1974	4.2327	4.2536	4.4002	4.4987	5
c1ccc2c(c1)-c1ccccc1C2c1cc2sccc2s1	4.1822	4.4475	4.5631	4.6971	4.7474	4.7996	4.8341	4.965	5.0022	5.1617	5.1702	5.339	5.382	5.4503	5.5096	2.8636	3.0639	3.924	3.9676	4.022	4.1326	4.304	4.3323	4.3609	4.5919	4.6107	4.7336	4.7829	4.8214	4.8548	4
c1ccc2c(c1)Oc1ccc(-c3cc4sccc4s3)cc1O2	3.4421	4.0195	4.18	4.4042	4.4426	4.5377	4.8238	4.8909	4.9941	5.133	5.1437	5.1614	5.3236	5.4147	5.4635	2.2798	3.1292	3.5176	3.6241	3.7246	3.8142	3.8603	4.184	4.376	4.4122	4.5518	4.6521	4.9174	4.9664	4.9871	4
c1cc2sc(-c3cc4c5c(c3)CCCN5CCC4)cc2s1	3.5357	4.0342	4.5128	4.6336	4.6769	4.87	4.9649	5.0637	5.1982	5.3987	5.5718	5.6348	5.7073	5.8339	5.8452	2.3605	3.2886	3.3892	3.8183	4.0225	4.1882	4.4315	4.4496	4.5468	4.8018	4.9982	5.1246	5.168	5.4011	5.4374	3
c1cc2sc(-c3ccc(-c4cc5c6c(c4)CCCN6CCC5)cc3)cc2s1	3.1871	3.9859	4.0448	4.24	4.3697	4.4606	4.6988	4.7321	4.7806	4.9505	5.0329	5.1066	5.1614	5.2088	5.3439	2.3274	2.8784	3.4622	3.6249	3.6541	3.7177	3.7886	4.2094	4.234	4.3257	4.3724	4.5146	4.5869	4.6894	4.8075	4
c1cc2sc(-c3ccc(-c4cc5c6c(c4)CCCN6CCC5)s3)cc2s1	3.0337	3.7831	3.9465	4.0789	4.3143	4.3424	4.5824	4.6961	4.7318	4.8136	4.9079	4.9758	5.0272	5.1797	5.1987	2.0062	2.7754	3.3979	3.4431	3.5519	3.662	3.9904	4.0384	4.1448	4.1825	4.2261	4.5675	4.6025	4.6943	4.7509	4
c1ccc2c(c1)CCc1ccccc1N2c1cc2sccc2s1	3.477	3.7121	3.8867	3.9301	4.3706	4.5799	4.8047	4.8134	5.0021	5.1022	5.2244	5.2735	5.3369	5.4566	5.4639	2.6643	3.3393	3.5731	3.6415	3.734	3.8729	3.9977	4.1565	4.2042	4.4003	4.6082	4.6286	4.6432	4.6617	4.6817	4
CC1(C)c2ccccc2-c2cc(-c3cc4sccc4s3)ccc21	3.9149	3.9668	4.3215	4.5185	4.6787	4.761	4.8508	4.9331	4.995	5.054	5.1268	5.2899	5.3684	5.4983	5.5469	2.5011	3.0895	3.6455	3.6891	3.732	3.9218	4.1228	4.2915	4.3987	4.6372	4.6888	4.7649	4.7812	4.8365	5.0471	4
c1ccc2cc3c(cc2c1)c1ccccc1n3-c1cc2sccc2s1	3.4672	3.5	3.9953	4.2084	4.3615	4.5303	4.6362	4.7114	4.7413	4.7745	4.809	4.9278	5.0144	5.1572	5.1796	2.3552	2.8877	3.2115	3.4766	3.5434	3.8131	3.8339	4.0485	4.1648	4.1976	4.277	4.3406	4.3921	4.4675	4.6917	6
c1cc(-c2cc3sccc3s2)cnn1	3.232	3.8128	4.0753	4.0902	4.5649	5.0573	5.1185	5.174	5.1858	5.2335	5.4095	5.4498	5.5183	5.5441	5.7192	2.3272	2.6395	3.3905	3.5791	3.6722	4.0968	4.3144	4.4473	4.6608	4.7487	4.8965	4.9959	4.9986	5.1221	5.1832	3
c1c[nH]c(-c2cc3sccc3s2)n1	3.8979	4.5027	4.5953	5.0093	5.1373	5.188	5.3227	5.4384	5.8568	5.885	5.9248	6.0668	6.1341	6.1759	6.4142	2.353	3.7255	3.7324	4.3419	4.4343	4.8168	4.8402	4.9592	5.0106	5.0294	5.0743	5.5193	5.5291	5.6224	5.7805	3
c1ccc2[nH]c(-c3cc4sccc4s3)nc2c1	3.6639	4.079	4.4237	4.5993	4.6837	4.8913	5.045	5.1979	5.339	5.3786	5.5168	5.5814	5.8158	5.8876	5.9259	2.2957	3.2749	3.5898	3.6794	4.1594	4.346	4.4426	4.5038	4.5634	4.7707	4.971	5.0033	5.0517	5.1522	5.3937	4
c1ccc(-c2ccc(-c3cc4sccc4s3)cn2)nc1	3.4703	4.0184	4.0754	4.2427	4.3852	4.4325	4.6154	4.9111	4.9257	4.9441	5.0821	5.1222	5.1768	5.2598	5.271	2.2089	3.1557	3.4848	3.6956	3.7089	3.8766	4.0238	4.1402	4.2662	4.3763	4.4594	4.4786	4.5365	4.7127	4.7451	4
c1ccc2c(c1)Cc1ccc(-c3cc4sccc4s3)cc1-2	3.7959	3.9426	4.2611	4.4495	4.7131	4.7362	4.8743	4.9289	4.9554	5.0116	5.1016	5.2261	5.4083	5.4839	5.5296	2.3525	3.1367	3.5664	3.6126	3.6844	3.8748	4.1077	4.3025	4.4146	4.6537	4.696	4.7275	4.7717	4.9036	4.9701	4
c1cc2c(cn1)c1cnccc1n2-c1cc2sccc2s1	4.3648	4.4603	4.545	4.634	4.676	4.7207	4.7401	4.7698	4.9007	5.0745	5.0894	5.1091	5.203	5.2062	5.2232	2.9057	3.2818	3.8204	3.8693	4.3083	4.3401	4.3588	4.3651	4.4133	4.4182	4.4495	4.4599	4.6051	4.6327	4.6963	5
c1cc2c(-c3cc4sccc4s3)c3occc3cc2o1	3.5808	4.0045	4.237	4.4775	4.608	4.9458	5.0528	5.1986	5.2185	5.2612	5.3708	5.5318	5.549	5.6502	5.6629	2.3036	2.9369	3.5055	3.608	4.0414	4.0777	4.192	4.3529	4.5757	4.7802	4.821	4.9392	5.0926	5.1656	5.1877	5
c1ccc2c(c1)Sc1ccccc1N2c1ccc(-c2cc3sccc3s2)s1	2.9938	3.7095	3.8053	4.0411	4.1987	4.2832	4.2982	4.36	4.4152	4.5856	4.6507	4.7416	4.8443	4.8806	4.921	2.2782	2.9553	3.1565	3.2796	3.5015	3.6022	3.6987	3.8517	4.0196	4.0824	4.1663	4.1985	4.2255	4.2887	4.315	5
c1ccc(N(c2ccccc2)c2cc3sccc3s2)cc1	3.6232	4.0913	4.1409	4.5068	4.602	4.8039	4.8716	4.9928	5.1062	5.1574	5.2843	5.3378	5.3497	5.4411	5.4991	2.6045	3.2219	3.5698	3.7299	3.8717	4.0348	4.0777	4.2768	4.3484	4.4262	4.5934	4.854	4.8714	4.8948	4.9775	4
CN(C)c1ccc2cc(-c3cc4sccc4s3)ccc2c1	3.3634	3.6436	4.1583	4.3888	4.4538	4.5478	4.7191	4.8028	4.9275	5.0709	5.1234	5.3202	5.4354	5.5309	5.5555	2.2474	2.7838	3.3546	3.4351	3.732	3.8217	4.0231	4.2546	4.3215	4.4228	4.6256	4.7234	4.9118	4.9854	5.0439	4
c1cc2sc(-c3ccc(N4CCC4)cc3)cc2s1	3.701	4.2324	4.5878	4.6496	4.7992	5.0044	5.1215	5.2335	5.3798	5.4233	5.6486	5.7192	5.7527	5.8942	5.9578	2.4367	3.4029	3.5714	3.8016	4.2024	4.2503	4.5528	4.6938	4.7171	4.9193	5.0367	5.1445	5.1973	5.4367	5.4798	3
CN(C)c1cccc2cc(-c3cc4sccc4s3)ccc12	3.5302	3.7309	3.9532	4.3227	4.3677	4.5909	4.6459	4.9064	4.948	4.9722	5.1062	5.2831	5.414	5.5129	5.5229	2.312	2.767	3.4571	3.5674	3.6804	3.8468	3.938	4.2856	4.4614	4.5552	4.6186	4.7067	4.7425	4.767	5.0314	4
CN1c2ccccc2N(C)c2cc(-c3cc4sccc4s3)ccc21	2.945	3.6554	3.9843	4.065	4.1668	4.5172	4.5579	4.6271	4.702	4.8195	4.8648	5.1066	5.2243	5.2917	5.3545	2.235	2.8938	3.0922	3.3778	3.4357	3.6785	3.7701	4.1144	4.1922	4.3007	4.3992	4.419	4.6783	4.7364	4.8665	4
CN(C)c1cc2sccc2s1	4.2711	4.4043	4.8484	5.1655	5.3871	5.5243	5.8083	5.8675	6.2678	6.4927	6.5465	6.604	6.7136	6.8431	6.9069	2.733	4.1178	4.1894	4.2524	4.6713	5.0433	5.2942	5.4507	5.483	5.6161	5.7186	6.1406	6.3768	6.4662	6.4773	2
CCN(CC)c1cc2sccc2s1	4.4542	4.8137	4.9256	5.1442	5.4536	5.4761	5.7986	5.8282	5.9531	6.3031	6.3805	6.476	6.6604	6.6722	6.9797	2.8603	3.9117	4.3223	4.4866	4.8747	5.1185	5.2315	5.3702	5.4725	5.5635	5.8818	5.8922	6.2879	6.3119	6.4569	2
c1cc2sc(N3CCC3)cc2s1	4.2655	4.3421	4.8289	5.1963	5.3411	5.5276	5.7197	5.8149	6.3357	6.4139	6.4945	6.576	6.592	6.7326	6.7918	2.7379	4.0759	4.1568	4.2694	4.6523	4.9983	5.3133	5.4562	5.4682	5.5508	5.6969	6.1723	6.2048	6.3712	6.4415	2
c1cc2sc(N3CCOCC3)cc2s1	4.3077	4.5056	4.9584	5.1003	5.3872	5.5331	5.8046	5.9575	6.054	6.3716	6.4987	6.5019	6.6703	6.6768	6.8745	2.7478	4.1116	4.198	4.3166	4.7735	5.0442	5.2844	5.4425	5.4996	5.535	5.882	6.0543	6.223	6.3813	6.458	2
CCN(CC)c1ccc(-c2cc3sccc3s2)cc1	3.6343	4.1359	4.5743	4.6487	4.7446	4.956	5.0676	5.1913	5.3575	5.3767	5.633	5.7122	5.7511	5.8715	5.9052	2.4115	3.3762	3.4603	3.8119	4.1412	4.2439	4.5086	4.6573	4.7141	4.8714	5.0114	5.1285	5.1928	5.4312	5.4628	3
c1cc2sc(N3CCNCC3)cc2s1	4.2241	4.3368	4.8271	5.1563	5.3465	5.4163	5.4878	5.7242	5.806	6.0745	6.2547	6.2569	6.5265	6.5561	6.6934	2.7188	4.0782	4.1573	4.2547	4.6507	5.0061	5.2388	5.4168	5.4291	5.4592	5.6152	5.6399	5.9954	6.1272	6.134	2
O=S1(=O)c2ccccc2-c2cc(-c3cc4sccc4s3)ccc21	3.5305	3.8375	4.0333	4.1755	4.4716	4.5081	4.6115	4.7597	4.9017	4.9363	5.0451	5.0647	5.1347	5.239	5.357	2.3944	3.0031	3.4684	3.5133	3.6417	3.8495	3.9709	4.2584	4.2994	4.3427	4.3925	4.4788	4.6231	4.7055	4.724	4
c1ccc2c(c1)c1ccccc1c1[nH]c(-c3cc4sccc4s3)nc21	3.3263	3.6739	3.9319	4.1057	4.301	4.356	4.6356	4.7006	4.7778	4.8468	5.018	5.0745	5.0757	5.0796	5.1001	2.246	2.8856	3.2754	3.3596	3.5134	3.6137	3.7549	3.9626	4.0232	4.1877	4.3765	4.4236	4.6315	4.695	4.7162	6
c1ccc2c(c1)c1ccccc1c1nc(-c3cc4sccc4s3)cnc21	3.2215	3.5048	3.6844	3.7506	3.8072	3.9304	4.0472	4.2039	4.2973	4.3605	4.4226	4.4578	4.615	4.9213	5.008	2.1846	2.868	3.0201	3.1585	3.2272	3.2893	3.5171	3.6206	3.6294	3.8027	3.9854	4.0268	4.0649	4.2115	4.2707	6
c1cc2sc(-c3ccc(N4CCOCC4)cc3)cc2s1	3.6824	4.1711	4.5791	4.6407	4.7875	4.9925	5.1104	5.1868	5.3593	5.3907	5.6275	5.6779	5.726	5.7588	5.8891	2.4283	3.3975	3.5101	3.7974	4.1765	4.2471	4.545	4.692	4.7258	4.9117	5.0055	5.1221	5.1931	5.427	5.459	3
COc1ccc(N(c2ccc(OC)cc2)c2cc3sccc3s2)cc1	3.4601	3.7854	4.0444	4.1844	4.4694	4.7331	4.7745	4.811	4.9653	5.0058	5.0892	5.2082	5.2458	5.3596	5.3747	2.5189	3.1981	3.3107	3.532	3.648	3.9057	4.0042	4.2029	4.2351	4.376	4.5387	4.6745	4.7447	4.758	4.7938	4
COc1ccc(N(c2ccc(OC)cc2)c2ccc(-c3cc4sccc4s3)cc2)cc1	3.1866	3.5732	4.0807	4.1082	4.1257	4.1361	4.3498	4.535	4.6224	4.6564	4.6867	4.9151	5.0265	5.064	5.0972	2.316	3.0653	3.1143	3.2965	3.5899	3.6282	3.6915	3.7271	3.7849	4.2216	4.3035	4.352	4.4232	4.4958	4.526	5
c1ccc(N(c2ccccc2)c2ccc(-c3cc4sccc4s3)cc2)cc1	3.3115	3.7892	4.0034	4.1784	4.2976	4.3738	4.4423	4.503	4.7245	4.804	4.9838	5.0227	5.0721	5.1066	5.1588	2.3521	3.114	3.1806	3.4172	3.7042	3.7194	3.8446	3.8799	3.9823	4.2267	4.2569	4.3688	4.4786	4.5527	4.616	5
Cc1ccc(N(c2ccc(C)cc2)c2cc3sccc3s2)cc1	3.55	4.0136	4.0651	4.4097	4.5393	4.7857	4.8087	4.9225	5.0619	5.1674	5.2432	5.32	5.3338	5.3644	5.4482	2.5686	3.1751	3.5157	3.6225	3.8803	3.9294	4.0437	4.2466	4.3059	4.3857	4.5447	4.7837	4.8829	4.9047	4.964	4
c1ccn(-c2ccc(-c3cc4sccc4s3)cc2)c1	3.771	3.8636	4.331	4.4147	4.543	4.6297	4.933	5.0002	5.1515	5.2427	5.2603	5.3168	5.3933	5.571	5.5867	2.449	3.4157	3.4209	3.679	3.8405	4.1954	4.2895	4.4271	4.5898	4.6119	4.6286	4.7698	4.9439	4.9958	5.0669	4
c1ccn(-c2cc3sccc3s2)c1	4.2551	4.3259	4.7629	4.9291	5.2174	5.284	5.3921	5.4265	5.6618	5.8225	5.8997	5.9665	6.0434	6.2731	6.301	2.7769	3.5488	3.9669	4.16	4.5065	4.6786	4.872	5.0314	5.0564	5.2495	5.3649	5.4758	5.4918	5.7309	5.8052	3
Cc1ccc(C)n1-c1cc2sccc2s1	3.5386	4.5557	4.7443	4.7733	4.9402	5.186	5.2844	5.3083	5.4645	5.5253	5.8048	5.8448	5.8574	5.9173	6.165	2.895	3.5078	3.666	3.8815	4.3455	4.5289	4.8489	4.9346	5.0639	5.1178	5.2915	5.2943	5.3282	5.3665	5.5018	3
Cc1ccc(C)n1-c1ccc(-c2cc3sccc3s2)cc1	3.1285	3.8481	3.9656	4.2249	4.4132	4.4527	4.5469	4.9332	4.985	5.0819	5.1479	5.219	5.2987	5.3655	5.4552	2.4822	3.0393	3.5172	3.6617	3.9002	3.9654	4.0176	4.0967	4.2445	4.5166	4.6153	4.6283	4.8035	4.8885	4.9385	4
c1ccc2cc(N(c3ccc4ccccc4c3)c3cc4sccc4s3)ccc2c1	3.2522	3.4174	3.6636	3.9143	4.2348	4.3322	4.36	4.4528	4.462	4.5059	4.6118	4.6243	4.6482	4.72	4.8311	2.4535	2.5078	2.7568	3.2654	3.399	3.5676	3.7046	3.8613	4.0234	4.1119	4.1446	4.1653	4.2349	4.2418	4.3043	6
c1ccc2cc(-c3cc4sccc4s3)ccc2c1	3.6183	3.8231	4.2129	4.3362	4.6886	4.802	4.9085	5.0193	5.2163	5.3338	5.4284	5.5254	5.5614	5.6214	5.7108	2.2068	2.9025	3.5551	3.6419	3.7431	3.8408	4.1422	4.4045	4.6066	4.715	4.8184	4.9673	5.0403	5.1079	5.1943	4
c1ccc2c(-c3cc4sccc4s3)c3ccccc3cc2c1	3.1842	3.3628	3.8207	3.9021	3.9294	4.4898	4.7638	4.8604	4.9674	4.9737	5.1893	5.208	5.2281	5.2396	5.2755	1.7495	2.9032	3.25	3.3548	3.4537	3.7347	3.8583	3.9179	3.9254	4.0818	4.3439	4.4233	4.5278	4.6139	4.8443	5
c1ccc(-c2nc(-c3cc4sccc4s3)[nH]c2-c2ccccc2)cc1	3.4199	3.8337	4.1786	4.358	4.4076	4.6629	4.7235	4.7325	4.8351	4.9078	4.998	5.0215	5.0751	5.0944	5.131	2.2692	2.895	3.4846	3.5948	3.6947	3.9031	4.0189	4.0826	4.3066	4.4562	4.4829	4.5431	4.5572	4.6537	4.6832	5
Fc1ccc(-c2nc(-c3cc4sccc4s3)[nH]c2-c2ccc(F)cc2)cc1	3.4048	3.8565	3.961	4.2866	4.3975	4.5106	4.5198	4.6978	4.855	4.9499	5.0068	5.0296	5.0544	5.0602	5.2328	2.2324	2.9265	3.4879	3.6386	3.652	3.7008	4.031	4.0495	4.0761	4.2697	4.4732	4.4954	4.5521	4.7528	4.77	5
Nc1ccc(-c2nc(-c3cc4sccc4s3)[nH]c2-c2ccc(N)cc2)cc1	3.0805	3.7963	3.8477	3.8922	4.1678	4.2722	4.3874	4.5515	4.5988	4.7268	4.7634	4.7855	4.79	4.9359	5.0326	2.1442	2.8529	3.2207	3.433	3.4482	3.7132	3.7579	3.7977	3.9259	4.0753	4.1709	4.3757	4.4076	4.4742	4.5768	5
c1ccc(C(=C(c2ccccc2)c2ccc(-c3cc4sccc4s3)cc2)c2ccccc2)cc1	3.2668	3.7571	3.9341	4.1966	4.2603	4.4112	4.4468	4.4673	4.4834	4.524	4.606	4.7122	4.7575	4.821	4.8482	2.2331	2.5893	3.3854	3.4807	3.6122	3.6302	3.7583	3.8903	3.93	4.1228	4.133	4.1708	4.1921	4.2219	4.2829	6
C(=C(/c1ccccc1)c1ccc(-c2cc3sccc3s2)cc1)\c1ccccc1	3.4184	3.7976	4.0411	4.2704	4.2975	4.4461	4.5518	4.5945	4.7285	4.8023	4.8405	4.8607	4.8959	4.9513	4.9741	2.2986	2.5685	3.416	3.6173	3.6366	3.7787	3.9228	3.9825	4.114	4.1768	4.2054	4.261	4.2896	4.4732	4.5005	5
S=C1c2cccc3cccc(c23)C(=S)N1c1cc2sccc2s1	1.5036	2.2209	2.3642	2.6018	2.9767	2.9804	3.1563	3.6545	3.7212	3.7321	3.952	3.9581	3.9764	4.0111	4.0891	1.3032	1.6184	1.9204	1.948	2.3407	2.5923	2.7359	2.9472	3.0632	3.2961	3.3406	3.606	3.7555	3.8001	3.8825	4
O=C1c2cccc3cccc(c23)C(=O)N1c1cc2sccc2s1	2.7771	3.1777	3.701	3.7854	4.1051	4.2047	4.2795	4.5152	4.5636	4.5886	4.6922	4.786	4.9006	4.9342	4.9471	2.3246	2.7681	2.8857	3.1697	3.3851	3.4207	3.7296	3.8626	3.8681	3.9455	4.2502	4.3337	4.3649	4.4108	4.5175	4
CCCCN1C(=O)c2cccc3c(-c4cc5sccc5s4)ccc(c23)C1=O	3.0173	3.5191	3.6021	3.8018	3.9452	4.0546	4.2091	4.2823	4.6998	4.7388	4.8113	4.8844	5.0079	5.1494	5.1595	2.1199	2.7208	3.2666	3.3323	3.3548	3.3834	3.5662	3.7156	3.8151	4.0558	4.1167	4.2464	4.3836	4.5475	4.6053	4
O=C1NC(=O)c2ccc(-c3cc4sccc4s3)c3cccc1c23	2.9846	3.523	3.5956	3.8092	3.9973	4.1611	4.2114	4.4839	4.7057	4.793	4.8046	4.8774	4.9934	5.1261	5.1389	2.068	2.7289	3.288	3.3184	3.342	3.4017	3.651	3.8541	3.8785	4.0442	4.1055	4.2469	4.3807	4.5857	4.5915	4
CCCCN1C(=S)c2cccc3c(-c4cc5sccc5s4)ccc(c23)C1=S	1.7914	2.179	2.4488	3.0042	3.0267	3.1426	3.3901	3.5863	3.7029	3.7921	3.9975	4.2148	4.2427	4.2678	4.3119	1.4786	1.5655	1.8549	1.9812	2.4208	2.9424	2.984	3.06	3.2959	3.3317	3.3513	3.6844	3.8207	3.9008	3.9211	4
S=C1NC(=S)c2ccc(-c3cc4sccc4s3)c3cccc1c23	1.9844	2.2554	2.466	3.0032	3.0168	3.1672	3.5478	3.6228	3.7392	3.8418	4.1917	4.2086	4.2907	4.3586	4.3721	1.5401	1.7382	1.8327	2.0045	2.4191	2.9178	2.9834	3.1035	3.3109	3.3562	3.4858	3.7555	3.8263	3.9081	3.9137	4
C(=C/c1ccc(-c2cc3sccc3s2)s1)\c1cccs1	2.8352	3.5156	3.8648	4.0797	4.4339	4.5027	4.5042	4.5237	4.5399	4.7093	4.9099	4.9707	5.0241	5.0925	5.1839	1.4918	2.3905	3.2263	3.3292	3.4678	3.7924	3.8342	3.9676	4.3061	4.3756	4.4055	4.4106	4.4734	4.6244	4.7816	4
c1ccc2c(c1)Sc1ccccc1N2c1cc2sccc2s1	3.3997	3.87	4.2279	4.3467	4.5119	4.6566	4.7238	4.867	5.0269	5.0787	5.0968	5.144	5.1626	5.2747	5.2765	2.8821	3.0984	3.4579	3.501	3.7078	3.8298	3.8725	4.1563	4.2614	4.3145	4.3784	4.5753	4.7585	4.774	4.8546	4
c1ccc2c(c1)Sc1ccccc1N2c1ccc(-c2cc3sccc3s2)cc1	2.9073	3.5914	3.881	3.9137	4.0249	4.1925	4.2842	4.3792	4.3841	4.4504	4.8332	4.8459	4.868	4.9421	4.9707	2.4824	2.8728	3.0514	3.4921	3.5596	3.6423	3.6539	3.6627	3.8684	4.0027	4.0507	4.1563	4.228	4.2806	4.3576	5
c1ccc2c(c1)Sc1ccccc1N2c1ccc(-c2cc3sccc3s2)o1	3.263	3.7343	3.9823	4.227	4.3417	4.4296	4.4544	4.5248	4.6819	4.7305	4.8304	4.838	4.878	4.9646	5.0139	2.2094	3.1445	3.3544	3.4739	3.5223	3.6335	3.811	3.9433	4.1569	4.2441	4.2939	4.3177	4.4974	4.5331	4.5505	5
c1ccc2c(c1)Oc1ccccc1N2c1cc2sccc2s1	3.0884	3.797	4.2377	4.243	4.5001	4.5514	4.7554	4.8555	4.9243	4.9417	5.2275	5.2447	5.3412	5.3491	5.4119	2.8853	2.9371	3.0789	3.5659	3.6371	3.6795	3.8126	4.2557	4.3381	4.354	4.5354	4.5657	4.6558	4.9064	4.9235	4
c1ccc2c(c1)Oc1ccccc1N2c1ccc(-c2cc3sccc3s2)cc1	2.5558	3.3412	3.7316	3.9165	3.9955	4.1023	4.172	4.2911	4.3741	4.4643	4.6405	4.847	4.8825	4.9483	4.9524	2.4844	2.5485	2.8051	3.3122	3.4945	3.569	3.6331	3.6391	3.701	3.9886	4.0617	4.1005	4.2274	4.2399	4.4605	5
c1ccc2c(c1)Oc1ccccc1N2c1ccc(-c2cc3sccc3s2)s1	2.6075	3.6296	3.7791	4.0249	4.1179	4.2252	4.2346	4.2708	4.5236	4.6674	4.7122	4.7269	4.7999	4.8256	4.837	2.173	2.5925	2.9397	3.2983	3.5429	3.563	3.6277	3.6812	4.0031	4.0187	4.1085	4.2301	4.2585	4.3797	4.5566	5
c1ccc2c(c1)Oc1ccccc1N2c1ccc(-c2cc3sccc3s2)o1	2.9437	3.7676	3.9085	4.287	4.322	4.3733	4.426	4.4995	4.6953	4.7257	4.8236	4.8688	4.9845	5.0052	5.0254	2.228	2.918	3.036	3.4954	3.6273	3.6322	3.701	3.7039	4.2607	4.308	4.3205	4.4811	4.5052	4.5514	4.6689	5
CC1(C)c2ccccc2N(c2cc3sccc3s2)c2ccccc21	3.3794	4.3264	4.3929	4.6471	4.6659	4.7586	4.8707	4.9055	5.0473	5.1855	5.2017	5.2232	5.2336	5.3299	5.3656	2.8724	3.311	3.3752	3.6619	3.7673	3.8326	3.9711	4.317	4.332	4.4204	4.746	4.8974	4.9644	5.0153	5.0167	4
CC1(C)c2ccccc2N(c2ccc(-c3cc4sccc4s3)cc2)c2ccccc21	2.8521	3.6555	3.9276	4.2131	4.2974	4.3231	4.3949	4.4512	4.4624	4.5754	4.5968	4.7227	4.9206	4.9616	5.091	2.4841	2.8448	3.2093	3.5603	3.5741	3.5905	3.6509	3.7462	4.0107	4.0569	4.2267	4.2808	4.2914	4.4308	4.449	5
CC1(C)c2ccccc2N(c2ccc(-c3cc4sccc4s3)s2)c2ccccc21	2.8497	3.5803	4.2081	4.3189	4.326	4.3521	4.4426	4.4562	4.5636	4.6657	4.6776	4.7474	4.7585	4.8892	4.8976	2.0933	2.8357	3.2964	3.3221	3.5234	3.6629	3.7635	3.9626	3.9702	4.2375	4.3089	4.3337	4.4119	4.4341	4.4676	5
CC1(C)c2ccccc2N(c2ccc(-c3cc4sccc4s3)o2)c2ccccc21	3.2035	3.7629	4.3581	4.4457	4.4559	4.6138	4.6962	4.7082	4.7357	4.7625	4.7666	4.8038	4.8513	4.9188	5.0547	2.2233	3.185	3.3544	3.4918	3.6403	3.6807	3.7956	4.0009	4.3158	4.3267	4.5146	4.5328	4.6163	4.6686	4.7231	5
CN1c2ccccc2N(c2cc3sccc3s2)c2ccccc21	2.8325	3.5628	4.0025	4.0036	4.3251	4.3611	4.6311	4.6468	4.7442	4.8636	4.9704	5.1961	5.2228	5.2774	5.3406	2.7547	2.8826	2.9141	3.3713	3.38	3.564	3.8325	4.1841	4.2163	4.3301	4.3309	4.3975	4.6289	4.6298	4.6366	4
CN1c2ccccc2N(c2ccc(-c3cc4sccc4s3)cc2)c2ccccc21	2.3408	3.1504	3.5496	3.7547	3.8993	3.9266	3.9967	4.2013	4.3763	4.4023	4.4875	4.6758	4.7061	4.7553	4.7598	2.3319	2.4884	2.747	3.1398	3.3949	3.4264	3.5563	3.567	3.6551	3.7535	3.8962	4.074	4.2089	4.2297	4.3713	5
CN1c2ccccc2N(c2ccc(-c3cc4sccc4s3)s2)c2ccccc21	2.3391	3.5256	3.6388	3.7798	3.882	4.0142	4.0546	4.2633	4.3138	4.4225	4.6375	4.6603	4.6739	4.7848	4.7978	2.1829	2.33	2.841	3.2943	3.3697	3.379	3.5631	3.5686	3.7619	3.876	4.0165	4.2214	4.2233	4.2303	4.3692	5
CN1c2ccccc2N(c2ccc(-c3cc4sccc4s3)o2)c2ccccc21	2.6569	3.712	3.7373	4.0546	4.1371	4.2305	4.326	4.42	4.6089	4.7743	4.8194	4.8392	4.8718	4.9071	4.9412	2.1915	2.6316	2.9814	3.4808	3.4824	3.5002	3.5859	3.6234	4.0615	4.2533	4.2896	4.308	4.4134	4.6055	4.6577	5
Cc1cccc2c3cccc(C)c3n(-c3cc4sccc4s3)c12	3.6317	4.0136	4.214	4.6257	4.6791	4.8039	4.8982	4.91	4.9601	5.0078	5.1948	5.2001	5.3064	5.3268	5.4188	2.8439	3.1755	3.4914	3.6114	3.8152	3.9889	4.0324	4.0825	4.2978	4.4746	4.497	4.7364	4.8016	4.8344	4.8564	5
O=c1c2ccccc2n(-c2cc3sccc3s2)c2ccccc12	3.5831	3.6991	3.7316	4.2243	4.5363	4.5664	4.7046	4.7504	4.8591	4.9286	4.9908	5.0111	5.0537	5.0767	5.0821	2.875	2.8869	3.1741	3.4153	3.4163	3.715	3.8289	3.9653	4.1159	4.2171	4.3078	4.3414	4.5764	4.7181	4.7991	5
O=c1c2ccccc2n(-c2ccc(-c3cc4sccc4s3)cc2)c2ccccc12	3.2963	3.5883	3.6372	3.9068	4.0615	4.0889	4.2607	4.3305	4.408	4.4951	4.6782	4.6872	4.7739	4.8153	4.8528	2.475	2.7963	3.1907	3.2893	3.3859	3.4335	3.5635	3.6173	3.8352	4.0123	4.0621	4.0872	4.206	4.2226	4.2593	6
O=c1c2ccccc2n(-c2ccc(-c3cc4sccc4s3)s2)c2ccccc12	3.2396	3.5482	3.5822	3.7112	3.7207	4.1438	4.1731	4.5295	4.5476	4.5498	4.6489	4.6768	4.7106	4.7909	4.8031	2.0949	2.8703	3.1752	3.2278	3.307	3.4153	3.4171	3.4836	3.7038	3.9696	4.015	4.115	4.1688	4.244	4.3143	6
O=c1c2ccccc2n(-c2ccc(-c3cc4sccc4s3)o2)c2ccccc12	3.5741	3.6103	3.6169	3.6975	3.8275	4.3939	4.4813	4.5679	4.6188	4.6649	4.7584	4.862	4.8632	4.8827	4.9047	2.2344	2.909	3.1834	3.4207	3.4239	3.502	3.5869	3.606	3.6066	3.9988	4.1279	4.3156	4.3492	4.4794	4.5775	6
Cc1cccc2c3cccc(C)c3n(-c3ccc(-c4cc5sccc5s4)s3)c12	3.2027	3.5569	3.6832	4.1976	4.2738	4.3528	4.422	4.4598	4.5921	4.6329	4.7341	4.7722	4.7779	4.9774	5.0129	2.2478	3.1671	3.1967	3.2503	3.4838	3.544	3.5921	3.9869	4.0664	4.0977	4.1929	4.2568	4.4149	4.4559	4.4721	6
c1ccc2c(c1)c1ccccc1n2-c1ccc(-c2cc3sccc3s2)cc1	3.3959	3.8648	3.9791	4.0379	4.1297	4.4027	4.5462	4.6372	4.6817	4.6978	4.7209	4.8918	4.9824	5.126	5.1329	2.4401	3.1753	3.2551	3.3614	3.6561	3.7372	3.8034	3.8287	4.0225	4.1673	4.2366	4.4159	4.5089	4.5577	4.5756	6
c1ccc2c(c1)c1ccccc1n2-c1ccc(-c2cc3sccc3s2)s1	3.2759	3.7115	3.7425	4.0363	4.2521	4.4529	4.5541	4.5812	4.7143	4.7713	4.8084	4.893	4.9967	5.0727	5.1717	2.175	3.1409	3.1782	3.4295	3.5105	3.5615	3.6919	4.0676	4.0786	4.0969	4.2158	4.3677	4.5266	4.5637	4.573	6
Cc1cccc2c3cccc(C)c3n(-c3ccc(-c4cc5sccc5s4)cc3)c12	3.1025	3.5357	3.8929	3.933	4.1111	4.3572	4.4117	4.4203	4.4535	4.5533	4.6049	4.9328	4.9425	4.9616	5.0744	2.4713	3.0945	3.174	3.381	3.5249	3.5413	3.6305	3.8358	4.0321	4.1059	4.1305	4.1973	4.2964	4.3952	4.5125	6
c1ccc2c(c1)c1ccccc1n2-c1cc2sccc2s1	3.791	4.1487	4.178	4.6033	4.7536	4.8236	4.8817	5.0191	5.152	5.2131	5.2353	5.3128	5.3673	5.3954	5.4695	2.8689	3.1821	3.4648	3.7827	3.8588	4.0907	4.1208	4.1578	4.3459	4.5572	4.5842	4.7532	4.8117	4.956	4.9948	5
c1ccc(-c2cc3sccc3s2)cc1	3.9173	4.3965	4.6032	4.9636	5.0254	5.1976	5.261	5.5439	5.5892	5.6361	5.7874	5.8687	5.8732	6.3056	6.3366	2.3779	3.588	3.6367	4.1161	4.2579	4.4513	4.6502	4.7555	4.8991	5.0729	5.2043	5.2959	5.5055	5.5198	5.58	3
COc1ccc(-c2cc3sccc3s2)cc1	3.9459	4.4146	4.5907	4.844	4.9683	5.2007	5.2594	5.3569	5.3862	5.6437	5.78	5.8203	5.8258	5.9884	6.1767	2.5061	3.5419	3.7725	3.826	4.2575	4.469	4.6725	4.7633	4.8605	5.0569	5.0634	5.2661	5.2914	5.4437	5.5291	3
Nc1ccc(-c2nccs2)cc1	4.018	4.5311	4.9585	5.1213	5.1782	5.3751	5.8275	5.9137	6.0688	6.3567	6.3932	6.5232	6.6923	6.7795	6.8369	2.5908	3.7724	3.8641	4.3253	4.5138	4.5279	4.7527	4.9233	4.9866	5.4703	5.724	6.1183	6.2606	6.2889	6.3407	2
c1ccc2c(c1)ccn2-c1nccs1	4.1215	4.5266	4.7136	4.9631	5.1174	5.3895	5.5588	5.6069	5.9369	6.0883	6.2162	6.3271	6.3489	6.3853	6.5085	3.0302	3.2098	3.9335	4.2162	4.3319	4.7356	4.8346	4.9983	5.1144	5.1423	5.3536	5.4101	5.569	5.6461	5.9611	3
c1csc(-c2ccc3occc3c2)n1	4.2041	4.3067	4.8653	4.9221	5.2506	5.4155	5.5069	5.9771	6.045	6.0654	6.1604	6.1704	6.3013	6.4366	6.5308	2.7559	3.4114	3.7721	3.978	4.3185	4.4758	4.6905	4.8287	5.1586	5.2118	5.74	5.7828	5.9216	6.0339	6.043	3
c1csc(-c2ccc3[nH]cnc3c2)n1	4.2291	4.3604	4.9109	4.9486	5.317	5.3657	5.5019	5.5653	5.9021	5.9629	6.0732	6.0804	6.2967	6.3157	6.5026	2.7576	3.5782	3.889	4.0166	4.3607	4.4682	4.7124	5.1169	5.1545	5.1953	5.2045	5.6754	5.7707	5.7952	6.0425	3
c1cc(-c2nccs2)c2ncoc2c1	4.0389	4.483	4.6633	5.1195	5.2496	5.5196	5.6036	5.8288	5.8909	6.0718	6.2345	6.2956	6.4375	6.6977	6.703	2.5952	3.6363	3.9131	4.2485	4.365	4.46	4.5949	5.0083	5.1064	5.28	5.5314	5.7497	5.915	6.0063	6.2093	3
c1csc(-c2ccc3[nH]nnc3c2)n1	4.1234	4.3467	4.7882	4.876	4.9204	5.2393	5.4272	5.4401	5.555	5.6358	5.787	5.9284	6.1183	6.1958	6.5273	2.7038	3.3833	3.6323	4.0572	4.2804	4.4075	4.4282	4.6417	4.9658	5.0268	5.1799	5.3149	5.4489	5.6033	5.6839	3
CN(C)c1ccc(-c2nccs2)cc1	3.8127	4.4172	4.9642	5.0036	5.027	5.2771	5.6256	5.8731	5.8959	6.3411	6.3889	6.4318	6.5705	6.5977	6.7598	2.5401	3.6961	3.7723	4.2388	4.4834	4.5378	4.7555	4.8325	4.8697	5.3887	5.5983	5.811	6.1266	6.2817	6.3498	2
c1cc2cc(-c3nccs3)ccc2cn1	3.7949	3.9987	4.0486	4.6472	4.69	4.8787	5.0757	5.1584	5.4756	5.504	5.538	5.7193	5.8481	5.9087	6.095	2.4259	3.0712	3.6171	3.6436	4.0077	4.2221	4.2432	4.308	4.4394	4.7457	4.9754	5.0689	5.2458	5.3312	5.4994	3
c1cnc2ncc(-c3nccs3)cc2c1	3.5986	3.8397	4.2242	4.2427	4.307	4.7091	4.7124	4.9877	4.9886	5.3778	5.437	5.494	5.5207	5.6419	5.6462	2.5022	3.2777	3.3026	3.6295	3.7627	3.9916	4.0862	4.3403	4.3693	4.4267	4.5399	4.8138	4.9192	5.1805	5.2216	3
c1cnc2ccc(-c3nccs3)cc2c1	3.8959	4.0327	4.1379	4.5485	4.7186	4.8205	4.9976	5.1645	5.4759	5.5225	5.6343	5.6639	5.7784	5.9629	6.0008	2.4405	3.1728	3.6956	3.701	3.8909	4.1388	4.3128	4.3592	4.5301	4.6553	4.8292	5.133	5.2234	5.3573	5.5635	3
c1csc(-c2cnc3cnncc3c2)n1	3.0641	3.6492	3.8963	4.0516	4.1887	4.5362	4.5541	4.6647	4.9435	5.0136	5.036	5.2431	5.3732	5.3944	5.4034	2.5177	2.71	3.061	3.2945	3.6429	3.7025	4.0774	4.1527	4.1722	4.3269	4.3512	4.4589	4.5671	4.9138	4.9725	3
Fc1cc(-c2nccs2)cc(F)c1F	4.2856	4.6119	4.8191	5.3376	5.4937	5.5041	5.8056	6.1991	6.5086	6.5741	6.5949	6.6227	6.777	6.8397	6.9433	2.7036	3.8892	4.0048	4.3662	4.4882	4.5523	4.6214	5.1531	5.2284	5.919	6.0852	6.2772	6.3961	6.4369	6.4423	2
c1cc(-c2nccs2)c2ccsc2c1	3.7913	4.2184	4.5804	4.7066	5.0239	5.199	5.4576	5.4848	5.5852	5.6945	5.783	5.9212	6.1231	6.2847	6.3102	2.4558	3.3356	3.7056	4.0316	4.1534	4.2953	4.4984	4.6179	4.9166	4.9674	5.2411	5.4009	5.4261	5.6696	5.68	3
c1ccc2sc(-c3nccs3)nc2c1	3.8072	3.8908	4.5571	4.6849	4.8481	5.2083	5.4481	5.4486	5.532	5.6601	5.7257	5.7792	5.9743	6.1504	6.3842	2.4873	3.2159	3.6724	4.1153	4.1199	4.2372	4.2534	4.518	4.8653	4.8776	5.1027	5.2093	5.3115	5.3806	5.5814	3
O=c1ccn(-c2nccs2)c2ccccc12	3.5893	3.9007	4.2386	4.522	4.7193	4.8181	4.8595	5.0624	5.1036	5.2784	5.3393	5.4558	5.4871	5.5464	5.7069	2.8864	3.1751	3.2745	3.5107	3.9064	4.1317	4.4409	4.5081	4.6452	4.7202	4.7598	4.8273	4.9403	4.9665	5.0709	3
c1cnc2c(c1)ccc1cc(-c3nccs3)cnc12	3.728	3.7804	3.8833	4.1051	4.2236	4.3162	4.4501	4.4922	4.7064	4.8193	4.9507	5.038	5.0763	5.1678	5.433	2.5482	3.0416	3.3006	3.4178	3.6067	3.6498	3.6929	4.0493	4.1034	4.2421	4.2983	4.3555	4.4425	4.5958	4.7614	4
c1ccc2c(c1)-c1ccccc1C2c1nccs1	4.508	4.6037	4.701	4.961	5.0411	5.2906	5.3187	5.3696	5.4764	5.601	5.6968	5.7432	5.8314	5.9057	5.9774	3.0645	3.4524	3.9281	4.0647	4.3062	4.3366	4.5629	4.6072	4.8102	4.8309	4.8914	4.966	5.0549	5.2762	5.3777	3
c1ccc2c(c1)Oc1ccc(-c3nccs3)cc1O2	3.4512	4.2022	4.4517	4.5435	4.7521	4.8603	4.9426	5.1794	5.2337	5.4463	5.4943	5.57	5.7918	5.892	5.9214	2.5063	3.2681	3.5808	3.8233	3.8971	3.9341	4.3579	4.4217	4.4394	4.6171	4.6236	4.8967	5.0127	5.1771	5.2714	3
c1csc(-c2cc3c4c(c2)CCCN4CCC3)n1	3.6746	4.1866	4.9106	4.9186	4.9514	4.9637	5.3618	5.8025	5.8216	6.1532	6.2361	6.2537	6.4006	6.4204	6.4908	2.4483	3.5599	3.6603	4.0161	4.1542	4.5395	4.7342	4.762	4.7632	5.2119	5.49	5.7693	6.0358	6.1441	6.2377	2
c1csc(-c2ccc(-c3cc4c5c(c3)CCCN5CCC4)cc2)n1	3.1912	4.125	4.2387	4.3076	4.5446	4.6718	4.7884	4.8211	5.0328	5.2721	5.394	5.5021	5.563	5.689	5.7004	2.3925	3.0601	3.5191	3.6692	3.8904	3.9749	4.146	4.183	4.2214	4.3994	4.4894	4.6176	4.9168	4.9374	5.0722	3
c1csc(-c2ccc(-c3cc4c5c(c3)CCCN5CCC4)s2)n1	2.9533	3.9641	4.0391	4.3527	4.4965	4.6244	4.7145	4.776	4.9857	5.0868	5.1987	5.2834	5.4371	5.607	5.6128	1.9635	2.915	3.4043	3.5153	3.7751	3.8407	4.123	4.1918	4.3809	4.5083	4.5525	4.8069	4.8618	4.9055	5.0411	3
c1ccc2c(c1)CCc1ccccc1N2c1nccs1	4.0586	4.2267	4.4484	4.5924	4.9485	5.2424	5.2859	5.3398	5.4336	5.5918	5.7148	5.7669	5.7984	5.8494	5.9141	3.1574	3.5865	3.6844	3.9921	4.1382	4.4009	4.4849	4.6207	4.6585	4.7017	4.7801	4.8803	5.0294	5.0887	5.2286	3
CC1(C)c2ccccc2-c2cc(-c3nccs3)ccc21	3.9071	4.2839	4.4717	4.7796	4.8446	4.8534	4.9486	5.2994	5.4172	5.4291	5.6167	5.6841	5.8133	5.8943	5.9282	2.6431	3.185	3.5817	3.9875	4.0592	4.2296	4.2985	4.4146	4.6161	4.66	4.6871	4.8989	5.0723	5.1737	5.3931	3
c1ccc2cc3c(cc2c1)c1ccccc1n3-c1nccs1	3.4383	3.7695	4.036	4.3037	4.4213	4.6173	4.769	4.9244	4.9333	5.1618	5.1943	5.2966	5.4143	5.4724	5.4879	2.3701	2.9998	3.2436	3.5181	3.7921	3.9008	4.1192	4.1282	4.2862	4.4712	4.5036	4.6061	4.6911	4.9179	4.9817	5
c1cc(-c2nccs2)cnn1	3.1302	4.0744	4.3011	4.6336	4.9343	5.1047	5.4063	5.4141	5.4817	5.7467	5.8882	6.0598	6.0628	6.1591	6.398	2.528	2.728	3.5544	3.9962	4.1889	4.2475	4.3685	4.4835	4.6901	5.0253	5.1574	5.298	5.4374	5.7868	5.8629	2
c1c[nH]c(-c2nccs2)n1	4.2457	5.1245	5.2271	5.4075	5.4631	5.942	6.0673	6.3059	6.8804	6.9262	7.12	7.2489	7.268	7.3518	7.3986	2.7259	4.1303	4.6006	4.6559	4.8017	4.8892	5.0594	5.1778	5.2314	6.4734	6.4962	6.6498	6.7579	6.8444	6.9253	2
c1ccc2[nH]c(-c3nccs3)nc2c1	3.907	4.021	4.8604	5.021	5.0631	5.3542	5.5094	5.7092	5.7634	6.0752	6.208	6.2682	6.4874	6.6145	6.7117	2.6194	3.2369	3.8638	4.292	4.4735	4.4748	4.5694	4.7396	4.8682	4.9816	5.2067	5.2987	5.515	6.1933	6.3056	3
c1ccc(-c2ccc(-c3nccs3)cn2)nc1	3.8132	3.9624	4.381	4.5503	4.6501	4.6776	4.8733	4.9418	5.1238	5.207	5.2896	5.4222	5.4661	5.5095	5.6047	2.5058	3.3723	3.6649	3.9685	4.0065	4.1139	4.2735	4.3049	4.3393	4.4044	4.4672	4.5208	4.6994	4.7534	4.9098	3
c1ccc2c(c1)Cc1ccc(-c3nccs3)cc1-2	3.9189	4.3035	4.5293	4.7931	4.847	4.8525	4.9644	5.3051	5.427	5.4353	5.6165	5.6642	5.8636	5.9218	5.9475	2.6519	3.2081	3.5784	3.967	4.0739	4.2339	4.3205	4.4142	4.6145	4.6742	4.7007	4.9059	5.0767	5.18	5.3723	3
c1cc2c(cn1)c1cnccc1n2-c1nccs1	4.271	4.4036	4.4569	4.6125	4.6831	4.7134	4.8813	4.9111	5.1596	5.2416	5.3041	5.312	5.4824	5.5152	5.5368	3.1792	3.2484	3.8266	4.1641	4.2349	4.2869	4.3043	4.3079	4.3385	4.5226	4.5841	4.7034	4.9178	4.9744	5.0171	4
c1csc(-c2c3ccoc3cc3ccoc23)n1	3.6132	3.988	4.515	4.6605	4.9379	5.058	5.272	5.3973	5.5358	5.7596	5.9779	6.0442	6.1209	6.1552	6.3886	2.2878	3.0527	3.6245	4.0807	4.1172	4.1773	4.4444	4.582	4.6898	5.0528	5.0803	5.2016	5.4469	5.5548	5.8464	4
c1ccc2c(c1)Sc1ccccc1N2c1ccc(-c2nccs2)s1	2.7518	3.8021	3.808	3.9125	4.2351	4.343	4.5847	4.5949	4.645	4.7438	4.8136	4.8686	4.982	5.0339	5.066	2.3654	2.7317	3.1341	3.503	3.679	3.7052	3.7927	3.8521	3.8572	4.1605	4.2727	4.3202	4.4425	4.4838	4.573	4
c1ccc(N(c2ccccc2)c2nccs2)cc1	3.9398	4.1019	4.1821	4.6102	4.9215	5.2593	5.3986	5.4054	5.5272	5.6103	5.6557	5.7448	5.8106	5.8639	5.9754	2.984	3.312	3.6983	3.8674	4.1559	4.2222	4.4509	4.6062	4.7835	4.8629	4.8799	5.0235	5.0404	5.2079	5.2803	3
CN(C)c1ccc2cc(-c3nccs3)ccc2c1	3.416	3.6894	4.3714	4.5758	4.8498	4.8878	5.0297	5.0398	5.2986	5.4355	5.6373	5.826	5.9404	5.9775	6.0477	2.2781	2.9806	3.3839	3.5536	3.8333	4.1637	4.4331	4.4755	4.6286	4.6748	4.887	4.9783	5.1287	5.3209	5.5355	3
c1csc(-c2ccc(N3CCC3)cc2)n1	3.8253	4.4272	4.958	5.0241	5.0323	5.2954	5.6247	5.8624	5.9031	6.3678	6.4195	6.5378	6.5606	6.57	6.7012	2.5424	3.7041	3.7823	4.2521	4.4864	4.5319	4.7523	4.849	4.8756	5.3821	5.6025	5.8245	6.1513	6.3481	6.3594	2
CN(C)c1cccc2cc(-c3nccs3)ccc12	3.3626	3.938	4.0905	4.405	4.7439	4.7756	4.9867	5.107	5.2971	5.5036	5.5568	5.662	5.6956	5.8008	5.9277	2.3472	2.9547	3.3326	3.7833	3.9535	4.0877	4.3538	4.3959	4.555	4.5876	4.7932	4.9948	5.1108	5.2944	5.471	3
CN1c2ccccc2N(C)c2cc(-c3nccs3)ccc21	2.8219	3.784	4.0969	4.1718	4.3171	4.6219	4.7004	4.9225	4.9887	5.0816	5.4075	5.458	5.5363	5.6379	5.6934	2.177	3.0763	3.1454	3.4082	3.4964	3.8681	4.1047	4.2962	4.4872	4.5051	4.5559	4.6628	4.8111	4.9024	5.0507	3
CN(C)c1nccs1	4.7631	5.1148	5.9618	6.2847	6.5112	6.5774	6.6387	7.2017	7.3622	7.4145	7.5633	7.6657	7.7004	7.9578	8.3252	3.2985	4.5122	4.9679	5.6198	5.6817	6.1031	6.2221	6.2556	6.3068	6.973	7.0097	7.112	7.2456	7.4456	7.7409	1
CCN(CC)c1nccs1	4.6516	5.0547	5.9959	6.2671	6.4614	6.4792	6.6208	6.9127	7.233	7.2873	7.3655	7.5551	7.6867	7.7314	7.9827	3.2848	4.4187	4.9514	5.6668	5.7328	6.0666	6.2012	6.2254	6.2303	6.7422	6.9878	7.07	7.1359	7.1631	7.5114	1
c1csc(N2CCC2)n1	4.7551	5.1058	5.9423	6.275	6.4504	6.4697	6.6142	6.9534	7.25	7.303	7.3878	7.4571	7.7012	7.7462	7.8667	3.2991	4.4946	4.9931	5.5966	5.6322	6.0361	6.1794	6.201	6.231	6.8425	6.9264	6.9931	7.1054	7.2061	7.3635	1
c1csc(N2CCOCC2)n1	4.7169	5.1432	6.0676	6.2576	6.4814	6.5422	6.5568	6.6356	6.7429	6.9961	7.3588	7.4128	7.5059	7.585	7.7183	3.3303	4.4605	4.9548	5.7303	5.748	6.0803	6.233	6.2572	6.2815	6.5594	6.5815	6.934	7.0093	7.1027	7.141	1
CCN(CC)c1ccc(-c2nccs2)cc1	3.7764	4.3511	4.9651	4.9754	5.023	5.2589	5.563	5.8564	5.8597	6.1725	6.3262	6.3985	6.5524	6.5981	6.6967	2.5204	3.6417	3.7457	4.2204	4.4925	4.5457	4.7618	4.8037	4.8543	5.3453	5.5629	5.8238	6.0706	6.1238	6.3413	2
c1csc(N2CCNCC2)n1	4.6916	5.1147	5.7406	6.0726	6.1269	6.1861	6.4051	6.4888	6.6508	6.6744	6.6892	7.2279	7.3246	7.3956	7.5374	3.3144	4.4389	4.9503	5.6522	5.7289	5.8266	6.0538	6.131	6.1505	6.2623	6.2901	6.3361	6.3968	6.9758	7.0303	1
O=S1(=O)c2ccccc2-c2cc(-c3nccs3)ccc21	3.8694	3.9977	4.3347	4.5773	4.6419	4.8207	4.8397	4.8979	5.0272	5.1588	5.3836	5.4436	5.4635	5.4894	5.5509	2.5535	3.1174	3.6575	3.822	3.9799	4.043	4.2291	4.289	4.3667	4.4546	4.6305	4.6391	4.8568	4.8956	5.0705	3
c1ccc2c(c1)c1ccccc1c1[nH]c(-c3nccs3)nc21	3.4308	3.77	3.9504	4.1896	4.5066	4.7676	4.8228	4.9729	4.993	5.0714	5.1282	5.1957	5.2631	5.4427	5.5977	2.4291	2.9741	3.3681	3.4653	3.6722	3.7201	4.0109	4.1299	4.3373	4.4412	4.5148	4.5509	4.6806	4.6892	4.749	5
c1ccc2c(c1)c1ccccc1c1nc(-c3nccs3)cnc21	3.4322	3.4584	3.5464	3.9846	4.0807	4.1202	4.1847	4.3816	4.4872	4.4984	4.6444	4.8681	5.0377	5.0405	5.0741	2.4634	2.9457	3.0114	3.1759	3.2507	3.5683	3.6648	3.7677	3.783	3.9197	4.0009	4.0943	4.2996	4.3353	4.4293	5
c1csc(-c2ccc(N3CCOCC3)cc2)n1	3.81	4.3739	4.9585	5.0107	5.0233	5.286	5.541	5.6509	5.8262	5.8677	6.3154	6.3479	6.374	6.475	6.5578	2.5404	3.6669	3.758	4.2311	4.5021	4.5312	4.7502	4.844	4.8684	5.3748	5.5293	5.561	5.8494	6.1302	6.1967	2
COc1ccc(N(c2ccc(OC)cc2)c2nccs2)cc1	3.8548	4.0224	4.1677	4.379	4.8475	5.1522	5.1823	5.1942	5.3367	5.4487	5.486	5.6177	5.6443	5.7303	5.8229	3.0196	3.3255	3.5936	3.6695	3.8035	4.2375	4.4303	4.5132	4.5911	4.6905	4.9011	4.9407	5.0533	5.1838	5.204	3
COc1ccc(N(c2ccc(OC)cc2)c2ccc(-c3nccs3)cc2)cc1	3.2046	3.6498	4.1277	4.1525	4.2472	4.3901	4.5635	4.6517	4.8565	4.8868	4.9001	5.1003	5.1153	5.202	5.2657	2.3605	3.155	3.3036	3.3625	3.6314	3.7379	3.7516	3.9604	4.29	4.325	4.4318	4.462	4.5187	4.5319	4.6795	4
c1ccc(N(c2ccccc2)c2ccc(-c3nccs3)cc2)cc1	3.3122	3.8729	4.0523	4.3997	4.4341	4.4773	4.7166	4.8531	4.9277	5.0032	5.0175	5.1286	5.2915	5.3495	5.3813	2.4108	3.2046	3.3447	3.5115	3.7925	3.924	4.0017	4.0446	4.2729	4.2899	4.4273	4.4315	4.5904	4.6514	4.7987	4
Cc1ccc(N(c2ccc(C)cc2)c2nccs2)cc1	3.9129	4.0519	4.1573	4.5433	4.8843	5.2002	5.3289	5.4047	5.4875	5.5418	5.6582	5.6639	5.734	5.8135	5.8179	2.9814	3.2885	3.6541	3.7917	4.0683	4.2021	4.4266	4.5743	4.7931	4.8106	4.9054	4.9653	5.0086	5.1602	5.2326	3
c1ccn(-c2ccc(-c3nccs3)cc2)c1	3.7018	3.8908	4.5381	4.7011	4.7594	4.8269	5.2774	5.3346	5.4626	5.5966	5.6566	5.7034	5.9011	6.0777	6.342	2.6072	3.305	3.7128	4.0338	4.2554	4.3794	4.3884	4.4024	4.6063	4.7029	4.7466	5.0071	5.1124	5.324	5.4678	3
c1ccn(-c2nccs2)c1	4.3306	4.625	5.078	5.3787	5.5301	5.8776	6.3451	6.4227	6.4483	6.6101	7.0377	7.0798	7.1371	7.2072	7.3394	3.1219	3.264	4.6201	4.8167	5.109	5.1452	5.3144	5.3446	5.4444	5.9186	6.1561	6.2149	6.4154	6.4655	6.7198	2
Cc1ccc(C)n1-c1nccs1	3.6346	4.5865	4.8785	5.3424	5.4299	5.7039	5.7464	6.1873	6.2799	6.3438	6.515	6.7455	6.8397	7.1579	7.2053	3.0963	3.2642	4.326	4.611	4.933	4.944	4.9828	5.0681	5.3649	5.4807	5.8381	5.8981	6.2146	6.3959	6.52	2
Cc1ccc(C)n1-c1ccc(-c2nccs2)cc1	2.9461	3.8485	4.0273	4.4003	4.6187	4.8054	4.9236	5.0803	5.1771	5.4267	5.4542	5.5197	5.7448	5.9443	6.0656	2.6751	2.8593	3.7455	3.9061	4.0325	4.045	4.1345	4.3661	4.4252	4.5627	4.6085	5.0145	5.1006	5.1434	5.1835	3
c1ccc2cc(N(c3ccc4ccccc4c3)c3nccs3)ccc2c1	3.2897	3.5754	3.8901	4.0714	4.1438	4.3876	4.4492	4.557	4.6519	4.7125	4.8	4.8651	4.8659	4.9388	5.1392	2.5683	2.6026	3.0485	3.2381	3.4494	3.7627	3.8904	4.0424	4.1011	4.1952	4.2129	4.2424	4.3699	4.4926	4.5501	5
c1ccc2cc(-c3nccs3)ccc2c1	3.8254	3.9946	4.5513	4.7683	5.0123	5.0987	5.3881	5.4583	5.6268	5.7359	5.8405	6.0558	6.076	6.1113	6.1696	2.3836	3.116	3.6824	3.8812	4.0814	4.2388	4.3499	4.5671	4.8871	5.0416	5.1606	5.3491	5.413	5.5838	5.7654	3
c1ccc2c(-c3nccs3)c3ccccc3cc2c1	3.1552	3.8535	3.8591	4.1722	4.4449	4.7904	4.9373	5.0888	5.1807	5.2111	5.2527	5.3248	5.406	5.4782	5.5468	1.7383	3.2612	3.3413	3.4467	3.7248	3.8435	4.0531	4.3075	4.4206	4.488	4.5774	4.6254	4.8098	4.9606	5.0874	4
c1ccc(-c2nc(-c3nccs3)[nH]c2-c2ccccc2)cc1	3.555	4.0189	4.3689	4.556	4.6387	4.8211	4.8846	5.0085	5.0888	5.1061	5.1926	5.2431	5.2754	5.3661	5.5201	2.4738	3.0456	3.5654	3.8312	4.0405	4.1281	4.3432	4.3484	4.4784	4.5632	4.5761	4.5862	4.6478	4.662	4.6939	4
Fc1ccc(-c2nc(-c3nccs3)[nH]c2-c2ccc(F)cc2)cc1	3.5431	4.0306	4.1494	4.5057	4.6623	4.8671	4.8973	5.0111	5.093	5.2036	5.2275	5.2627	5.3289	5.3595	5.4763	2.4829	3.063	3.5725	3.7755	3.8055	4.1259	4.1534	4.3236	4.5327	4.5657	4.5884	4.6402	4.7407	4.7894	4.8202	4
Nc1ccc(-c2nc(-c3nccs3)[nH]c2-c2ccc(N)cc2)cc1	3.1486	3.8788	3.8937	3.9898	4.4678	4.4969	4.7009	4.7281	4.8088	4.8733	5.0749	5.1548	5.1716	5.1771	5.2233	2.3236	2.9427	3.3576	3.4565	3.5099	3.789	3.9139	4.1181	4.3668	4.3898	4.4789	4.5796	4.5933	4.6153	4.6957	4
c1ccc(C(=C(c2ccccc2)c2ccc(-c3nccs3)cc2)c2ccccc2)cc1	3.2751	3.8753	4.1223	4.27	4.398	4.416	4.4454	4.5407	4.6129	4.729	4.7388	4.782	4.7909	4.8224	4.8857	2.2609	2.754	3.4797	3.5066	3.6919	3.8604	3.8928	3.9996	4.0831	4.1543	4.2045	4.2395	4.3315	4.3636	4.3744	5
C(=C(/c1ccccc1)c1ccc(-c2nccs2)cc1)\c1ccccc1	3.4187	3.9648	4.224	4.3313	4.5304	4.5327	4.6734	4.7158	4.7521	4.8371	4.8694	5.0186	5.143	5.1587	5.2368	2.3306	2.7263	3.5466	3.6714	3.891	3.9298	4.087	4.1062	4.1732	4.2785	4.3348	4.3547	4.4943	4.5192	4.5271	4
S=C1c2cccc3cccc(c23)C(=S)N1c1nccs1	1.7082	2.261	2.9237	3.1575	3.1735	3.2219	3.6534	3.7843	3.8919	3.9592	4.0137	4.168	4.2017	4.2243	4.4031	1.4702	1.6401	1.9346	1.9838	3.0608	3.1025	3.1718	3.1957	3.2992	3.3756	3.6784	3.8533	3.8872	4.0467	4.0832	3
O=C1c2cccc3cccc(c23)C(=O)N1c1nccs1	3.5548	3.7805	3.8039	4.1052	4.1882	4.5534	4.6352	4.6915	4.9379	5.0866	5.3007	5.3505	5.3802	5.3849	5.4306	2.3267	3.3812	3.3823	3.4581	3.6745	3.7333	3.8799	4.0038	4.3742	4.4099	4.5539	4.5976	4.7244	4.8651	4.8885	3
CCCCN1C(=O)c2cccc3c(-c4nccs4)ccc(c23)C1=O	3.2986	3.5445	3.8459	3.9484	3.9814	4.1723	4.3453	4.4716	4.8679	5.0166	5.0678	5.1273	5.1938	5.3256	5.3699	2.0758	3.0288	3.2712	3.2909	3.519	3.7166	3.7932	3.98	4.0397	4.2146	4.3023	4.3616	4.5141	4.7818	4.8618	3
O=C1NC(=O)c2ccc(-c3nccs3)c3cccc1c23	3.3163	3.5322	3.9344	3.9647	4.0877	4.3405	4.4159	4.5487	4.861	5.0347	5.0836	5.1589	5.2323	5.3442	5.4646	2.0866	3.0322	3.2746	3.304	3.6866	3.7963	3.8725	3.984	4.0354	4.2138	4.3001	4.3688	4.55	4.8152	4.9226	3
CCCCN1C(=S)c2cccc3c(-c4nccs4)ccc(c23)C1=S	1.7814	2.1264	2.6646	2.958	3.3253	3.4399	3.5634	3.6918	3.7894	3.953	4.0241	4.1904	4.2901	4.2995	4.3503	1.4951	1.5671	1.8339	1.8997	2.7786	2.9964	3.2446	3.3011	3.3709	3.4946	3.6214	3.8089	3.8532	3.9088	3.991	3
S=C1NC(=S)c2ccc(-c3nccs3)c3cccc1c23	1.9126	2.1905	2.643	2.9242	3.4082	3.4796	3.5577	3.796	3.7993	3.8644	4.0521	4.1797	4.3194	4.3932	4.4551	1.4729	1.6687	1.7699	1.9426	2.6436	2.992	3.3246	3.3526	3.4069	3.5591	3.6399	3.7332	3.9023	3.974	3.9845	3
C(=C/c1ccc(-c2nccs2)s1)\c1cccs1	3.0118	3.7356	4.1564	4.2289	4.4459	4.546	4.5557	4.8105	5.0196	5.0507	5.2005	5.3613	5.4135	5.5634	5.636	1.5555	2.5792	3.4894	3.5749	3.7627	3.8049	4.0224	4.2053	4.2509	4.3862	4.6147	4.723	4.863	5.0067	5.0708	3
c1ccc2c(c1)Sc1ccccc1N2c1nccs1	3.9125	4.0044	4.3387	4.4608	4.6444	4.6922	4.8518	5.1164	5.1871	5.2673	5.2794	5.3809	5.4984	5.5465	5.6349	3.042	3.3874	3.5094	3.8609	4.0049	4.1085	4.1957	4.3191	4.5392	4.6504	4.7722	4.808	4.9084	4.9723	5.1062	3
c1ccc2c(c1)Sc1ccccc1N2c1ccc(-c2nccs2)cc1	2.7001	3.6212	3.8179	3.9036	4.192	4.2338	4.2919	4.6051	4.6417	4.7238	4.7734	4.7837	4.8845	4.9546	5.0441	2.6816	2.7012	3.0428	3.4931	3.6654	3.6817	3.8028	3.8819	3.8896	4.109	4.1502	4.28	4.3426	4.4042	4.468	4
c1ccc2c(c1)Sc1ccccc1N2c1ccc(-c2nccs2)o1	3.1628	3.9985	4.0676	4.1294	4.3524	4.4613	4.8612	4.8933	4.8967	4.9393	5.0341	5.0364	5.0728	5.1856	5.2489	2.4414	3.0834	3.3217	3.5226	3.8213	3.8903	3.9527	4.0936	4.2183	4.3131	4.4289	4.5001	4.557	4.7328	4.7804	4
c1ccc2c(c1)Oc1ccccc1N2c1nccs1	3.7308	4.0586	4.4348	4.4849	4.738	4.8398	5.2708	5.3113	5.3971	5.5215	5.575	5.6435	5.6527	5.8483	5.8833	2.9316	3.2971	3.624	3.8009	3.9688	4.1387	4.3214	4.3965	4.6241	4.72	4.9318	5.0137	5.0664	5.1327	5.2145	3
c1ccc2c(c1)Oc1ccccc1N2c1ccc(-c2nccs2)cc1	2.3431	3.3678	3.7412	3.8741	4.1772	4.2218	4.3189	4.3658	4.5745	4.6383	4.6698	4.7746	4.7878	4.982	5.323	2.3352	2.7065	2.8083	3.3308	3.4977	3.652	3.7011	3.8713	3.8858	4.1012	4.2412	4.3321	4.3551	4.4876	4.4977	4
c1ccc2c(c1)Oc1ccccc1N2c1ccc(-c2nccs2)s1	2.4771	3.7945	3.9043	3.919	3.9878	4.2365	4.382	4.4526	4.5799	4.6585	4.6905	4.7221	4.9226	5.1351	5.1854	2.3252	2.4606	2.95	3.5409	3.6405	3.6705	3.7037	3.8828	3.8999	4.0416	4.2528	4.2979	4.4262	4.4603	4.4757	4
c1ccc2c(c1)Oc1ccccc1N2c1ccc(-c2nccs2)o1	2.8294	3.907	4.1153	4.1912	4.3136	4.3908	4.7368	4.8919	4.9206	4.9355	5.0358	5.0861	5.328	5.3418	5.3924	2.4717	2.8095	3.0241	3.6353	3.7021	3.7062	3.9132	4.1813	4.2832	4.4242	4.4904	4.5097	4.6975	4.7129	4.7427	4
CC1(C)c2ccccc2N(c2nccs2)c2ccccc21	3.2866	4.3533	4.4352	4.6891	4.7083	4.839	4.9481	5.0354	5.3392	5.4785	5.565	5.5874	5.6792	5.7638	5.8179	3.2209	3.3895	3.4095	3.6546	3.7918	4.0022	4.3252	4.4182	4.7737	4.787	4.7978	4.829	4.937	5.04	5.0864	3
CC1(C)c2ccccc2N(c2ccc(-c3nccs3)cc2)c2ccccc21	2.6434	3.6888	4.2169	4.2418	4.2466	4.3295	4.3581	4.4785	4.5969	4.6691	4.7515	4.7888	4.922	5.3212	5.3919	2.6352	2.7009	3.2125	3.5941	3.5969	3.7456	3.8765	4.0295	4.0824	4.2386	4.2827	4.3469	4.3705	4.4763	4.4916	4
CC1(C)c2ccccc2N(c2ccc(-c3nccs3)s2)c2ccccc21	2.7536	3.9157	4.2347	4.2726	4.3375	4.3503	4.3866	4.4783	4.6448	4.6522	4.7363	4.7436	4.902	5.1398	5.2686	2.314	2.7383	3.3275	3.655	3.6975	3.7656	3.874	3.9723	4.2173	4.2314	4.3127	4.3191	4.3674	4.4442	4.485	4
CC1(C)c2ccccc2N(c2ccc(-c3nccs3)o2)c2ccccc21	3.1002	4.1169	4.3651	4.4621	4.5163	4.6406	4.7157	4.7983	4.906	5.0192	5.1254	5.1892	5.2898	5.3266	5.3624	2.4659	3.0837	3.3529	3.6834	3.801	3.9104	4.0059	4.3269	4.4394	4.4982	4.5183	4.5213	4.6307	4.7151	4.8636	4
CN1c2ccccc2N(c2nccs2)c2ccccc21	2.697	3.4815	3.9806	4.0541	4.2579	4.2608	5.0522	5.0638	5.1057	5.1309	5.2969	5.3694	5.4756	5.577	5.649	2.6679	2.7687	3.3384	3.3936	3.3989	3.538	4.1333	4.1885	4.2766	4.4637	4.5708	4.7644	4.7648	5.0473	5.0564	3
CN1c2ccccc2N(c2ccc(-c3nccs3)cc2)c2ccccc21	2.1344	3.1874	3.5636	3.6685	3.9818	4.1714	4.1734	4.2685	4.3878	4.4921	4.5159	4.7515	4.7926	4.7929	4.9372	2.1262	2.7047	2.7564	3.1657	3.3989	3.4453	3.5561	3.6633	3.8858	4.089	4.1457	4.2148	4.3516	4.3787	4.4246	4
CN1c2ccccc2N(c2ccc(-c3nccs3)s2)c2ccccc21	2.2003	3.557	3.6933	3.7264	3.9052	4.0238	4.1739	4.2194	4.4992	4.5194	4.6478	4.736	4.8659	4.9742	5.1426	2.1849	2.3121	2.8372	3.3892	3.3918	3.4974	3.6837	3.6963	3.8218	3.861	4.1589	4.2355	4.3126	4.4241	4.4469	4
CN1c2ccccc2N(c2ccc(-c3nccs3)o2)c2ccccc21	2.5729	3.7138	3.9973	4.07	4.1214	4.2511	4.5434	4.7346	4.7499	4.8262	4.9059	5.0021	5.1892	5.2915	5.3282	2.4525	2.5488	2.9756	3.4812	3.4827	3.5863	3.903	3.9907	4.2556	4.4166	4.441	4.504	4.5157	4.6979	4.7038	4
Cc1cccc2c3cccc(C)c3n(-c3nccs3)c12	3.5196	3.9108	4.242	4.6455	4.7344	4.8911	4.9816	5.2767	5.2975	5.3718	5.4039	5.4054	5.5189	5.6957	5.7798	3.1748	3.3688	3.4967	3.5135	3.8944	3.9844	4.1028	4.4653	4.5189	4.7278	4.7373	4.791	4.804	4.8504	5.0726	4
O=c1c2ccccc2n(-c2nccs2)c2ccccc12	3.5821	3.5877	3.7216	4.5546	4.6062	4.8456	4.9451	4.9484	4.9877	4.9943	4.9993	5.0869	5.1213	5.123	5.1389	2.8933	3.1731	3.4149	3.4182	3.4319	3.5667	3.9852	4.1218	4.3083	4.6025	4.7524	4.7771	4.8031	4.8464	4.9417	4
O=c1c2ccccc2n(-c2ccc(-c3nccs3)cc2)c2ccccc12	3.0793	3.588	3.6456	4.046	4.0868	4.2523	4.4613	4.4678	4.4997	4.5771	4.6008	4.754	4.7958	4.9164	4.9442	2.7037	2.7997	3.072	3.1899	3.3863	3.4332	3.844	3.8834	4.0469	4.0651	4.1184	4.2241	4.3117	4.3745	4.4594	5
O=c1c2ccccc2n(-c2ccc(-c3nccs3)s2)c2ccccc12	3.0707	3.5851	3.6845	3.933	4.0212	4.205	4.3885	4.3914	4.5194	4.5274	4.721	4.8517	4.8888	4.9005	5.0144	2.3626	2.868	3.0584	3.1771	3.4131	3.4194	3.6937	3.8554	3.9675	4.0146	4.1136	4.1999	4.2968	4.3301	4.3866	5
O=c1c2ccccc2n(-c2ccc(-c3nccs3)o2)c2ccccc12	3.4968	3.5937	3.7413	4.0139	4.1545	4.3757	4.5752	4.7455	4.7475	4.8747	4.9088	4.9304	5.0092	5.0357	5.0744	2.4845	2.9191	3.1822	3.4206	3.4253	3.4862	3.9193	3.9806	4.0307	4.1314	4.352	4.3714	4.4043	4.4738	4.7333	5
Cc1cccc2c3cccc(C)c3n(-c3ccc(-c4nccs4)s3)c12	2.9496	3.3124	3.8778	4.1824	4.2076	4.6069	4.7354	4.7657	4.7717	4.897	4.9403	5.0746	5.1036	5.1168	5.1666	2.3287	2.9355	3.1783	3.2951	3.4809	3.6611	3.8712	4.0241	4.0654	4.1711	4.3142	4.4744	4.4785	4.4968	4.7592	5
c1ccc2c(c1)c1ccccc1n2-c1ccc(-c2nccs2)cc1	3.2827	3.692	4.016	4.2246	4.3357	4.5515	4.7228	4.7791	4.8024	4.8528	5.0501	5.1095	5.1959	5.2328	5.387	2.5744	3.1708	3.3072	3.3849	3.6624	3.8912	3.9876	4.0291	4.1779	4.2689	4.3667	4.5193	4.5476	4.5854	4.5964	5
c1ccc2c(c1)c1ccccc1n2-c1ccc(-c2nccs2)s1	3.1503	3.5682	4.0048	4.0487	4.5539	4.6013	4.756	4.7655	4.814	4.9216	4.9822	5.1252	5.1498	5.2145	5.3077	2.2612	3.171	3.2218	3.4238	3.546	3.7506	3.908	4.0645	4.1128	4.3451	4.4903	4.5323	4.5548	4.6301	4.7147	5
Cc1cccc2c3cccc(C)c3n(-c3ccc(-c4nccs4)cc3)c12	2.8981	3.3306	3.9704	4.1121	4.2018	4.2297	4.4535	4.6078	4.6796	4.7678	4.8896	4.9368	5.1969	5.2096	5.282	2.6864	2.89	3.1749	3.3194	3.3866	3.8583	3.8598	4.1019	4.1188	4.1468	4.2165	4.2847	4.3284	4.4761	4.5198	5
c1ccc2c(c1)c1ccccc1n2-c1nccs1	4.0091	4.1284	4.3377	4.5969	4.9563	5.1423	5.2325	5.3585	5.4283	5.4793	5.5715	5.6314	5.7464	5.8906	6.0088	3.0806	3.1511	3.4924	4.0021	4.1095	4.1341	4.5194	4.59	4.6689	4.7372	4.9933	5.0516	5.0696	5.2033	5.2735	4
c1ccc(-c2nccs2)cc1	4.3345	4.707	4.8431	5.481	5.5003	5.5429	5.9392	6.2213	6.5258	6.6087	6.7156	6.8297	6.8796	6.896	6.9413	2.732	3.9131	4.116	4.3999	4.5422	4.6064	4.6769	5.2281	5.2439	5.9347	6.1902	6.3882	6.4117	6.4436	6.5021	2
COc1ccc(-c2nccs2)cc1	4.1364	4.6656	4.9248	5.2668	5.2745	5.4266	5.8857	6.0252	6.268	6.4132	6.6682	6.7375	6.8375	6.8471	6.8629	2.6682	3.8813	4.0402	4.4164	4.4873	4.4876	4.7228	5.0395	5.0923	5.6575	5.8845	6.3289	6.365	6.3775	6.4843	2
Nc1ccc(-c2nc3ccccc3s2)cc1	3.8843	4.3182	4.5497	4.8554	4.9317	4.9675	5.0604	5.322	5.4815	5.5562	5.5887	5.8663	5.9356	5.9644	6.1413	2.6228	3.5116	3.8296	3.8964	4.1689	4.303	4.342	4.44	4.4665	4.8295	4.9166	5.1318	5.3298	5.4112	5.5488	3
c1ccc2c(c1)ccn2-c1nc2ccccc2s1	4.04	4.4137	4.5954	4.7094	4.905	5.0217	5.0707	5.2604	5.3842	5.4129	5.4677	5.4814	5.6769	5.7205	5.8375	3.0434	3.1893	3.8558	3.9333	4.1255	4.2938	4.3343	4.4197	4.7182	4.8249	4.8843	5.0366	5.1302	5.194	5.2947	4
c1ccc2sc(-c3ccc4occc4c3)nc2c1	4.0884	4.1586	4.3203	4.821	4.8314	5.1167	5.1287	5.2842	5.3462	5.4418	5.5928	5.6596	5.7835	5.8865	6.0332	2.7768	3.3729	3.5872	3.7478	3.94	4.1242	4.3542	4.3884	4.4786	4.827	4.9625	5.1246	5.1362	5.2755	5.3764	4
c1ccc2sc(-c3ccc4[nH]cnc4c3)nc2c1	4.059	4.2604	4.3649	4.8111	4.901	5.095	5.1292	5.2832	5.2992	5.4132	5.5536	5.5851	5.6891	5.8944	5.9132	2.7778	3.4956	3.6476	3.9172	3.9737	4.0943	4.3735	4.3826	4.4632	4.9367	5.0932	5.1219	5.1378	5.1907	5.2887	4
c1ccc2sc(-c3cccc4ocnc34)nc2c1	3.8553	3.926	4.4367	4.5556	5.0281	5.0608	5.1995	5.4061	5.4193	5.5713	5.7215	5.7321	5.8309	5.9337	6.0328	2.5946	3.2948	3.6185	3.7663	4.1413	4.1493	4.4479	4.5058	4.5668	4.8778	5.0135	5.0954	5.1296	5.2174	5.4241	4
c1ccc2sc(-c3ccc4[nH]nnc4c3)nc2c1	3.9658	4.1258	4.3558	4.7495	4.7645	4.8007	4.81	5.0515	5.298	5.386	5.441	5.5461	5.6028	5.6785	5.6812	2.7237	3.3326	3.5831	3.7022	3.9903	4.0725	4.2515	4.3328	4.3867	4.4965	4.7217	4.9412	4.9797	5.0916	5.1395	4
CN(C)c1ccc(-c2nc3ccccc3s2)cc1	3.6885	4.3109	4.4451	4.7785	4.8268	4.8593	4.9331	5.2223	5.3449	5.5886	5.5997	5.7383	5.8189	5.8789	6.1208	2.5655	3.4817	3.7565	3.8492	4.1313	4.2099	4.296	4.4348	4.4505	4.7472	4.8175	5.0845	5.3214	5.323	5.4728	3
c1ccc2sc(-c3ccc4cnccc4c3)nc2c1	3.7159	3.8725	3.9544	4.0115	4.5683	4.5873	4.8463	4.903	4.9657	5.1167	5.2537	5.4129	5.4621	5.5566	5.5968	2.4507	2.9988	3.4102	3.5816	3.5941	3.8684	4.1648	4.1675	4.2379	4.3005	4.5219	4.7267	4.8615	4.8703	4.9504	4
c1cnc2ncc(-c3nc4ccccc4s3)cc2c1	3.6434	3.7118	3.8513	4.1659	4.309	4.3241	4.5514	4.5759	4.5845	4.83	4.9763	5.2565	5.3676	5.4711	5.4924	2.5235	3.1881	3.3207	3.403	3.6299	3.8223	3.9725	4.0412	4.1702	4.183	4.3051	4.3786	4.4816	4.557	4.7801	4
c1cnc2ccc(-c3nc4ccccc4s3)cc2c1	3.7669	3.95	4.0379	4.0934	4.4514	4.6244	4.6872	4.7878	4.8159	5.0954	5.2394	5.3927	5.5425	5.5908	5.599	2.4399	3.124	3.4603	3.6763	3.7467	3.8261	3.9939	4.1794	4.2224	4.3677	4.4638	4.5964	4.6037	4.7615	4.9977	4
c1ccc2sc(-c3cnc4cnncc4c3)nc2c1	3.0245	3.6479	3.6611	3.7033	4.006	4.1153	4.3813	4.4446	4.5394	4.5566	4.8724	4.903	4.9854	5.1974	5.2675	2.4997	2.6741	3.0631	3.131	3.3437	3.6163	3.705	3.957	4.0634	4.0753	4.2035	4.2634	4.328	4.4589	4.5233	4
Fc1cc(-c2nc3ccccc3s2)cc(F)c1F	4.05	4.1325	4.589	4.7259	5.1415	5.2704	5.4003	5.4488	5.5557	5.5976	5.6732	5.9599	6.1254	6.2314	6.3767	2.7096	3.4231	3.7905	3.9697	4.1612	4.2797	4.482	4.5199	4.6595	4.9381	5.1471	5.1602	5.3661	5.5022	5.6217	3
c1ccc2sc(-c3cccc4sccc34)nc2c1	3.5947	4.0375	4.1824	4.3406	4.6104	4.9309	5.0336	5.2212	5.3343	5.3505	5.4121	5.4988	5.6047	5.6233	5.6593	2.4817	3.2304	3.4101	3.6926	3.9562	4.0355	4.1553	4.2118	4.4452	4.5019	4.8911	5.0036	5.017	5.0934	5.1655	4
c1ccc2sc(-c3nc4ccccc4s3)nc2c1	3.657	3.7667	3.8867	4.4892	4.59	4.5953	5.1861	5.2257	5.4311	5.4346	5.5424	5.6044	5.6104	5.7063	5.7555	2.4945	3.0548	3.2684	3.5863	4.0147	4.0512	4.1256	4.1524	4.5215	4.544	4.8053	4.82	4.9112	5.0861	5.2091	4
O=c1ccn(-c2nc3ccccc3s2)c2ccccc12	3.5798	3.8138	4.1596	4.4301	4.5212	4.6913	4.8619	4.8699	4.9195	4.9539	5.0497	5.1105	5.1731	5.2853	5.3781	2.8979	3.1636	3.2158	3.4806	3.7765	3.8892	4.0699	4.227	4.4156	4.4429	4.4817	4.7225	4.7393	4.761	4.768	4
c1cnc2c(c1)ccc1cc(-c3nc4ccccc4s3)cnc12	3.6282	3.6818	3.7334	3.944	4.0351	4.1106	4.2704	4.3613	4.4334	4.5588	4.6509	4.7274	4.8908	4.9803	5.0599	2.5517	3.0097	3.2507	3.3215	3.3821	3.5744	3.6599	3.6771	3.9465	3.977	4.154	4.1833	4.2716	4.3597	4.5076	5
c1ccc2c(c1)-c1ccccc1C2c1nc2ccccc2s1	4.2739	4.5756	4.6229	4.7147	4.9386	4.9654	5.0534	5.0989	5.1203	5.1698	5.2298	5.2667	5.2779	5.346	5.4793	3.059	3.3035	3.9179	4.011	4.03	4.2046	4.2867	4.3118	4.4213	4.5966	4.6264	4.6976	4.7922	4.8251	4.9648	4
c1ccc2c(c1)Oc1ccc(-c3nc4ccccc4s3)cc1O2	3.3827	4.1001	4.2289	4.3007	4.5327	4.6934	4.7525	4.8609	4.9632	5.081	5.1816	5.3631	5.3947	5.4171	5.5191	2.4952	3.2206	3.5122	3.5586	3.7927	3.8978	3.9631	4.1386	4.3258	4.3598	4.422	4.4542	4.588	4.8583	4.9728	4
c1ccc2sc(-c3cc4c5c(c3)CCCN5CCC4)nc2c1	3.5579	4.1844	4.3279	4.6788	4.7202	4.8292	4.8608	4.8866	5.1611	5.5533	5.5945	5.6665	5.7231	5.8222	5.9973	2.4628	3.4307	3.6137	3.8228	3.9965	4.069	4.1069	4.2643	4.4512	4.6441	4.7373	4.9704	5.2093	5.3178	5.4063	3
c1ccc2sc(-c3ccc(-c4cc5c6c(c4)CCCN6CCC5)cc3)nc2c1	3.075	4.0668	4.1141	4.178	4.2912	4.4656	4.5684	4.6186	4.722	4.7561	4.9146	5.0826	5.2676	5.3187	5.3954	2.3841	3.0202	3.5258	3.5293	3.6069	3.8276	3.9698	4.0809	4.1179	4.1493	4.2011	4.3129	4.3269	4.4978	4.8122	4
c1ccc2sc(-c3ccc(-c4cc5c6c(c4)CCCN6CCC5)s3)nc2c1	2.8839	3.8443	3.9622	4.0187	4.1294	4.3855	4.4527	4.4716	4.6572	4.7195	4.8593	4.9829	5.1324	5.1494	5.1988	1.9461	2.8974	3.4113	3.4413	3.5102	3.7057	3.8762	3.9876	4.0681	4.0799	4.1882	4.2038	4.2727	4.6863	4.7449	4
c1ccc2c(c1)CCc1ccccc1N2c1nc2ccccc2s1	4.1268	4.3003	4.5344	4.6684	4.6803	4.9103	5.0166	5.1132	5.1267	5.273	5.3204	5.3932	5.4084	5.5269	5.5726	3.2597	3.5877	3.6907	4.0439	4.0761	4.1532	4.2331	4.4698	4.496	4.5463	4.6369	4.6684	4.7118	4.7833	4.8708	4
CC1(C)c2ccccc2-c2cc(-c3nc4ccccc4s3)ccc21	3.8154	4.1081	4.2381	4.4622	4.6666	4.76	4.7971	4.9292	5.0278	5.1288	5.1932	5.3349	5.3916	5.511	5.5505	2.6739	3.1839	3.4344	3.6237	3.8663	4.0886	4.1184	4.2807	4.2975	4.3324	4.4772	4.6098	4.6722	4.8316	4.9054	4
c1ccc2cc3c(cc2c1)c1ccccc1n3-c1nc2ccccc2s1	3.4599	3.7061	4.0361	4.2393	4.4163	4.5128	4.6148	4.6547	4.7294	4.8378	4.8686	4.926	5.046	5.1315	5.152	2.3864	3.0295	3.244	3.5159	3.7731	3.8129	3.9663	4.0833	4.1291	4.1921	4.3411	4.3612	4.4554	4.5088	4.5787	6
c1ccc2sc(-c3ccnnc3)nc2c1	3.0287	3.8443	4.0105	4.0736	4.4734	4.8936	5.0565	5.2078	5.2711	5.2931	5.3858	5.5173	5.5287	5.5818	5.6047	2.4567	2.6811	3.2737	3.5377	3.843	4.0346	4.1751	4.2327	4.4897	4.608	4.6437	4.8721	5.0295	5.0317	5.1382	3
c1ccc2sc(-c3ncc[nH]3)nc2c1	4.0744	4.3011	5.0162	5.1267	5.1423	5.1877	5.396	5.6457	5.7318	5.8627	6.057	6.1481	6.2867	6.622	6.7704	2.7386	3.5064	3.9169	4.272	4.4409	4.5553	4.7086	4.7822	4.942	5.0279	5.1953	5.2657	5.4948	5.6942	6.0277	3
c1ccc2[nH]c(-c3nc4ccccc4s3)nc2c1	3.7684	3.928	4.1345	4.7532	4.7942	4.8958	5.1277	5.3111	5.4348	5.5755	5.6229	5.7408	5.7463	5.8957	5.9267	2.6211	3.1268	3.4063	3.7511	4.1247	4.27	4.3921	4.4692	4.4758	4.7137	4.8183	4.8912	5.074	5.2171	5.2377	4
c1ccc(-c2ccc(-c3nc4ccccc4s3)cn2)nc1	3.6613	3.8371	3.9135	4.2425	4.455	4.5606	4.6708	4.8541	4.8983	5.0562	5.0987	5.1247	5.1605	5.23	5.3613	2.4951	3.2401	3.4919	3.5773	3.888	3.8918	4.0305	4.2056	4.2314	4.3057	4.3255	4.389	4.487	4.489	4.6362	4
c1ccc2c(c1)Cc1ccc(-c3nc4ccccc4s3)cc1-2	3.8244	4.1089	4.2705	4.5048	4.7158	4.7552	4.8017	4.9329	4.9988	5.1613	5.1848	5.3485	5.3895	5.5401	5.5912	2.6667	3.1948	3.4999	3.549	3.9089	4.0844	4.136	4.2859	4.319	4.327	4.4718	4.6323	4.6878	4.8276	4.8882	4
c1ccc2sc(-n3c4ccncc4c4cnccc43)nc2c1	4.1937	4.3582	4.3982	4.5853	4.6068	4.6739	4.7168	4.8249	4.8727	4.9924	5.0526	5.1592	5.2337	5.2741	5.3069	3.1681	3.2429	3.8394	3.8737	4.1051	4.1262	4.2754	4.2825	4.2904	4.3184	4.3449	4.4914	4.5148	4.5736	4.6657	5
c1ccc2sc(-c3c4ccoc4cc4ccoc34)nc2c1	3.5131	3.9081	3.9974	4.5121	4.6076	4.8377	4.9052	4.9697	5.2984	5.3325	5.4062	5.5311	5.7333	5.7388	5.7766	2.2892	3.042	3.3357	3.627	3.9858	4.0902	4.1212	4.2219	4.4001	4.5058	4.6656	4.949	4.9901	5.1591	5.1799	5
c1ccc2c(c1)Sc1ccccc1N2c1ccc(-c2nc3ccccc3s2)s1	2.666	3.7127	3.7575	3.8115	4.0085	4.2406	4.3488	4.4894	4.5364	4.5494	4.6446	4.6509	4.766	4.8565	4.882	2.3978	2.6482	3.1394	3.3158	3.5031	3.6907	3.7008	3.7125	3.8055	3.8595	4.1393	4.1621	4.2356	4.2737	4.4376	5
c1ccc(N(c2ccccc2)c2nc3ccccc3s2)cc1	3.9987	4.1459	4.1989	4.6058	4.6688	4.8985	4.9522	5.1104	5.1773	5.1992	5.318	5.3749	5.4238	5.5194	5.5401	3.104	3.3803	3.6532	3.9455	4.029	4.102	4.2077	4.2572	4.394	4.5218	4.632	4.7787	4.8005	4.8353	4.8773	4
CN(C)c1ccc2cc(-c3nc4ccccc4s3)ccc2c1	3.2908	3.7149	4.1613	4.2312	4.406	4.6994	4.7391	4.881	4.9186	4.9901	5.0449	5.2923	5.3573	5.5086	5.5992	2.2829	3.0408	3.3443	3.3748	3.6606	3.7953	4.014	4.2375	4.3164	4.3388	4.4257	4.6682	4.814	4.823	4.9781	4
c1ccc2sc(-c3ccc(N4CCC4)cc3)nc2c1	3.6979	4.3067	4.451	4.7856	4.8443	4.8534	4.9533	5.2398	5.3491	5.5836	5.5924	5.7436	5.8233	5.8773	6.1141	2.5666	3.4815	3.7666	3.8485	4.1373	4.2194	4.3016	4.4382	4.4443	4.7535	4.834	5.0786	5.323	5.3287	5.4826	3
CN(C)c1cccc2cc(-c3nc4ccccc4s3)ccc12	3.3137	3.8718	3.9836	4.1339	4.3519	4.6307	4.6898	4.8598	4.8969	4.9852	5.0503	5.2281	5.324	5.4433	5.4618	2.3241	2.9593	3.2561	3.5037	3.7256	3.9112	4.079	4.1931	4.278	4.3414	4.436	4.5506	4.696	4.8252	4.9144	4
CN1c2ccccc2N(C)c2cc(-c3nc4ccccc4s3)ccc21	2.7689	3.723	4.0516	4.0885	4.1601	4.3063	4.3703	4.4583	4.5876	4.7868	4.7992	5.013	5.2887	5.3468	5.3677	2.1295	3.0689	3.1235	3.4121	3.4863	3.5971	3.8851	4.0117	4.0325	4.2026	4.3131	4.3826	4.4257	4.4637	4.7123	4
CN(C)c1nc2ccccc2s1	4.6628	4.7231	4.9018	5.3249	5.5839	5.9158	5.9724	6.2597	6.4749	6.5454	6.597	6.7107	6.7762	7.0216	7.0364	3.3516	4.0769	4.1555	4.5089	4.674	4.8597	5.0423	5.6661	5.886	5.9549	6.0711	6.3625	6.3911	6.4065	6.6178	2
CCN(CC)c1nc2ccccc2s1	4.5993	4.6954	4.8522	5.3169	5.5774	5.9159	5.9483	6.216	6.446	6.4743	6.5357	6.7002	6.773	6.9318	6.9934	3.334	4.0359	4.148	4.4506	4.6816	4.8349	5.0442	5.676	5.8988	5.9544	6.0523	6.2843	6.3363	6.3865	6.6055	2
c1ccc2sc(N3CCC3)nc2c1	4.6901	4.7407	4.8794	5.2899	5.5515	5.8585	5.9427	6.2335	6.4778	6.5001	6.5383	6.705	6.7413	6.9561	6.9953	3.3328	4.1	4.1521	4.5243	4.6148	4.8564	5.0187	5.5774	5.8567	5.9248	6.064	6.2586	6.3705	6.4107	6.6048	2
c1ccc2sc(N3CCOCC3)nc2c1	4.6724	4.725	4.8911	5.3378	5.5855	5.9457	5.9706	6.2173	6.3692	6.507	6.5473	6.5769	6.7272	6.7634	6.8197	3.3478	4.0748	4.1531	4.5173	4.6797	4.8355	5.0532	5.6933	5.905	5.9371	6.1141	6.35	6.3588	6.3625	6.4346	2
CCN(CC)c1ccc(-c2nc3ccccc3s2)cc1	3.6508	4.2996	4.3798	4.7622	4.804	4.865	4.8915	5.2029	5.3046	5.5532	5.5904	5.704	5.7877	5.8713	6.1153	2.5396	3.4759	3.6736	3.8486	4.1206	4.186	4.2827	4.4504	4.4623	4.7288	4.7785	5.0624	5.292	5.3162	5.4518	3
c1ccc2sc(N3CCNCC3)nc2c1	4.6484	4.708	4.8778	5.3401	5.5351	5.5808	5.9259	5.9576	5.9734	5.9864	6.1824	6.4039	6.473	6.5608	6.6608	3.3436	4.0533	4.1519	4.4947	4.6838	4.8393	5.0576	5.4973	5.7104	5.9082	5.918	5.9473	5.9837	6.1125	6.2249	2
O=S1(=O)c2ccccc2-c2cc(-c3nc4ccccc4s3)ccc21	3.7535	3.8688	3.9444	4.2745	4.515	4.5726	4.5894	4.7786	4.7892	4.8317	4.9307	5.0834	5.1249	5.3705	5.3951	2.5734	3.0678	3.3696	3.6211	3.7735	3.9454	3.9643	4.1559	4.1686	4.2921	4.3662	4.5221	4.5726	4.5915	4.6395	4
c1ccc2sc(-c3nc4c5ccccc5c5ccccc5c4[nH]3)nc2c1	3.3249	3.7128	3.9312	4.149	4.2003	4.3413	4.5602	4.5972	4.6349	4.7758	4.7951	4.8311	4.9252	5.0838	5.1919	2.3888	2.9931	3.2915	3.3909	3.5405	3.6681	3.6864	3.9599	4.003	4.1192	4.1676	4.2817	4.3275	4.4282	4.436	6
c1ccc2sc(-c3cnc4c5ccccc5c5ccccc5c4n3)nc2c1	3.347	3.3978	3.4961	3.7661	3.9367	4.0438	4.0737	4.1251	4.2948	4.3527	4.4461	4.4991	4.5709	4.8058	5.0046	2.4615	2.9329	2.9735	3.0643	3.1955	3.3548	3.5434	3.646	3.7398	3.7728	3.874	3.9592	4.0114	4.1286	4.3061	6
c1ccc2sc(-c3ccc(N4CCOCC4)cc3)nc2c1	3.6887	4.3007	4.407	4.7691	4.8456	4.8547	4.9535	5.2308	5.3459	5.437	5.5277	5.589	5.6935	5.7967	5.8745	2.5666	3.4757	3.7252	3.8385	4.1333	4.2065	4.305	4.4421	4.4543	4.7507	4.8349	5.0807	5.3176	5.3213	5.3911	3
COc1ccc(N(c2ccc(OC)cc2)c2nc3ccccc3s2)cc1	3.9714	4.0574	4.1744	4.4261	4.5821	4.8261	5.0517	5.0839	5.1229	5.1343	5.1797	5.2192	5.2428	5.3434	5.3886	3.1202	3.3978	3.6088	3.6704	3.8707	4.0185	4.066	4.2823	4.4396	4.4971	4.5264	4.6447	4.6938	4.83	4.8569	4
COc1ccc(N(c2ccc(OC)cc2)c2ccc(-c3nc4ccccc4s3)cc2)cc1	3.1222	3.6795	4.1552	4.1729	4.1998	4.2514	4.2941	4.4712	4.5385	4.5957	4.7599	4.7955	4.872	5.0156	5.0709	2.3664	3.1758	3.2332	3.3984	3.5956	3.671	3.7502	3.7695	3.9009	4.1116	4.2183	4.2728	4.327	4.3794	4.4263	5
c1ccc(N(c2ccccc2)c2ccc(-c3nc4ccccc4s3)cc2)cc1	3.2256	3.8916	4.0718	4.1874	4.3117	4.4206	4.4525	4.6441	4.7024	4.7553	4.8872	4.9138	4.9255	5.0697	5.2127	2.4162	3.2216	3.2508	3.5388	3.6108	3.7744	3.9125	3.9901	4.0387	4.1452	4.2293	4.2813	4.318	4.3456	4.4228	5
Cc1ccc(N(c2ccc(C)cc2)c2nc3ccccc3s2)cc1	3.989	4.1251	4.1591	4.5812	4.6205	4.869	4.9858	5.0916	5.1519	5.193	5.2677	5.3585	5.3757	5.4663	5.51	3.0992	3.3529	3.6154	3.8802	4.0234	4.0758	4.1445	4.2352	4.4042	4.5026	4.6067	4.7574	4.7925	4.8623	4.8809	4
c1ccc2sc(-c3ccc(-n4cccc4)cc3)nc2c1	3.6125	3.7586	4.1529	4.5343	4.5458	4.7029	4.7299	5.0894	5.2433	5.2661	5.3608	5.3763	5.4441	5.4903	5.588	2.6256	3.2427	3.413	3.7271	4.0442	4.122	4.2355	4.3057	4.3371	4.355	4.4629	4.6921	4.7201	4.906	5.0519	4
c1ccc2sc(-n3cccc3)nc2c1	4.2691	4.4567	4.6603	5.0061	5.2022	5.2992	5.3588	5.4346	5.4751	5.7268	5.7976	6.098	6.2666	6.4475	6.4746	3.1348	3.2377	3.9503	4.1541	4.4348	4.642	4.8127	5.0055	5.1161	5.1252	5.3062	5.3119	5.3785	5.5054	5.8147	3
Cc1ccc(C)n1-c1nc2ccccc2s1	3.5838	4.4397	4.6683	4.6785	4.7695	5.2131	5.332	5.3752	5.4449	5.471	5.5118	5.8415	6.1574	6.2022	6.2791	3.0166	3.2155	3.912	4.1657	4.3254	4.5176	4.5953	4.6876	4.8328	4.8727	4.9658	5.0795	5.2465	5.4571	5.5198	3
Cc1ccc(C)n1-c1ccc(-c2nc3ccccc3s2)cc1	2.8623	3.7335	4.0265	4.1252	4.2342	4.6011	4.6569	4.7111	4.8021	5.039	5.0603	5.1926	5.3083	5.3605	5.4425	2.6847	2.7736	3.4221	3.7091	3.8941	3.9537	4.0266	4.114	4.1695	4.2812	4.4034	4.5192	4.5885	4.6637	4.8933	4
c1ccc2cc(N(c3ccc4ccccc4c3)c3nc4ccccc4s3)ccc2c1	3.3928	3.6633	3.96	4.0904	4.1554	4.3364	4.4247	4.486	4.5198	4.5628	4.6102	4.6729	4.7461	4.7768	4.8074	2.6308	2.6622	3.118	3.3493	3.5222	3.7902	3.8497	4.0098	4.04	4.0741	4.1354	4.2186	4.2246	4.2624	4.3049	6
c1ccc2cc(-c3nc4ccccc4s3)ccc2c1	3.7138	3.9126	4.0902	4.4994	4.6681	4.8416	4.972	5.0829	5.1983	5.2921	5.469	5.4838	5.5657	5.6116	5.7153	2.4223	3.0665	3.4974	3.6452	3.8434	4.043	4.1311	4.2603	4.2841	4.4681	4.823	4.9299	4.975	5.0722	5.0884	4
c1ccc2c(-c3nc4ccccc4s3)c3ccccc3cc2c1	3.1338	3.7179	3.8472	3.9539	4.0661	4.4409	4.643	4.7594	4.7971	4.9262	4.9848	5.0415	5.0895	5.1878	5.2751	1.7375	3.2385	3.2599	3.4362	3.6185	3.7343	3.8302	3.9828	4.1097	4.2143	4.2888	4.4156	4.4689	4.523	4.5761	5
c1ccc(-c2nc(-c3nc4ccccc4s3)[nH]c2-c2ccccc2)cc1	3.4416	4.0435	4.1985	4.3939	4.4131	4.5155	4.7662	4.8141	4.8406	4.9542	4.9859	5.0091	5.1025	5.1248	5.1351	2.4736	3.0646	3.4111	3.6012	3.7499	4.0642	4.0749	4.1202	4.3059	4.3382	4.3547	4.4356	4.4985	4.5583	4.5598	5
Fc1ccc(-c2nc(-c3nc4ccccc4s3)[nH]c2-c2ccc(F)cc2)cc1	3.4305	4.0618	4.1613	4.2258	4.3293	4.6536	4.6747	4.7144	4.7319	4.7561	4.8073	4.9923	5.0296	5.1729	5.1786	2.4729	3.0889	3.4159	3.6316	3.7708	3.7921	4.0124	4.1444	4.1805	4.2223	4.2834	4.3527	4.4906	4.528	4.581	5
Nc1ccc(-c2nc(-c3nc4ccccc4s3)[nH]c2-c2ccc(N)cc2)cc1	3.0382	3.7733	3.8941	4.001	4.209	4.3136	4.4528	4.4849	4.6225	4.6977	4.7849	4.7925	4.9712	5.0067	5.0677	2.3103	2.9583	3.2572	3.4089	3.5237	3.5552	3.7902	3.836	3.9852	4.123	4.2044	4.3775	4.3855	4.4653	4.5166	5
c1ccc(C(=C(c2ccccc2)c2ccc(-c3nc4ccccc4s3)cc2)c2ccccc2)cc1	3.1941	3.8491	3.9987	4.0517	4.2706	4.3335	4.3642	4.4095	4.5202	4.5824	4.6511	4.6631	4.7354	4.76	4.7895	2.262	2.7638	3.3609	3.4847	3.5367	3.6802	3.7873	3.8906	3.959	4.0839	4.1296	4.1467	4.1725	4.2239	4.2519	6
C(=C(/c1ccccc1)c1ccc(-c2nc3ccccc3s2)cc1)\c1ccccc1	3.3265	3.9189	4.0529	4.1301	4.3048	4.4738	4.4908	4.6141	4.6539	4.6636	4.7827	4.8261	4.8443	4.985	5.0474	2.3273	2.74	3.3749	3.5633	3.6533	3.8198	3.9042	4.0584	4.087	4.1545	4.1707	4.2498	4.2697	4.3705	4.4391	5
S=C1c2cccc3cccc(c23)C(=S)N1c1nc2ccccc2s1	1.7396	2.2691	2.6262	2.9655	2.9999	3.1623	3.2537	3.6516	3.7885	3.9063	3.9508	4.0377	4.2071	4.2314	4.253	1.4998	1.629	1.9376	1.9898	2.6732	2.935	3.0603	3.17	3.2044	3.3116	3.3667	3.6806	3.7247	3.9288	3.949	4
O=C1c2cccc3cccc(c23)C(=O)N1c1nc2ccccc2s1	2.9201	3.0062	3.2338	3.7451	3.9461	4.1033	4.1716	4.1961	4.2696	4.6386	4.6638	4.7369	4.7608	4.778	5.0187	2.298	2.8013	2.9999	3.0292	3.1803	3.3533	3.6589	3.6747	3.7376	3.9877	4.0663	4.3725	4.3973	4.475	4.5372	4
CCCCN1C(=O)c2cccc3c(-c4nc5ccccc5s4)ccc(c23)C1=O	3.1185	3.4332	3.4515	3.6978	3.8076	3.8948	4.055	4.1292	4.3604	4.755	4.8983	4.9364	5.0015	5.1308	5.2064	1.981	2.8617	3.0926	3.205	3.2103	3.4267	3.6553	3.7152	3.8191	3.856	4.1226	4.2409	4.3113	4.4086	4.4799	4
O=C1NC(=O)c2ccc(-c3nc4ccccc4s3)c3cccc1c23	3.1223	3.4032	3.4547	3.7482	3.857	3.9654	4.1274	4.3251	4.4323	4.7413	4.9136	4.9564	5.0195	5.1754	5.1856	1.9855	2.8515	3.0795	3.2093	3.2303	3.6239	3.6961	3.7768	3.8257	3.8616	4.1345	4.2404	4.3195	4.3985	4.5082	4
CCCCN1C(=S)c2cccc3c(-c4nc5ccccc5s4)ccc(c23)C1=S	1.7627	2.104	2.6401	2.9536	3.0322	3.2928	3.3135	3.5482	3.6687	3.7623	3.933	3.99	4.152	4.266	4.2907	1.4865	1.5704	1.7934	1.9005	2.7179	2.9166	2.9884	3.2237	3.2957	3.2999	3.4417	3.5989	3.7648	3.8054	3.8781	4
S=C1NC(=S)c2ccc(-c3nc4ccccc4s3)c3cccc1c23	1.9054	2.1807	2.5902	2.8927	2.9924	3.262	3.4084	3.5397	3.7385	3.7537	3.7782	4.0651	4.1322	4.3365	4.3838	1.499	1.6647	1.7597	1.9357	2.5804	2.756	2.9882	3.2351	3.3235	3.3568	3.5117	3.5326	3.7364	3.7811	3.9733	4
C(=C/c1ccc(-c2nc3ccccc3s2)s1)\c1cccs1	2.8958	3.6658	3.6826	4.1805	4.1918	4.3473	4.439	4.4801	4.639	4.6613	4.9507	4.9581	5.0114	5.1298	5.213	1.5411	2.5988	3.2163	3.4516	3.5645	3.6817	3.7836	3.9804	4.0803	4.0948	4.2361	4.2709	4.5092	4.6277	4.6992	4
c1ccc2c(c1)Sc1ccccc1N2c1nc2ccccc2s1	3.958	4.0684	4.323	4.5026	4.594	4.6219	4.7369	4.8184	4.9793	5.0442	5.0804	5.1424	5.2119	5.3003	5.3098	3.1499	3.4214	3.505	3.868	4.0093	4.089	4.1369	4.1622	4.207	4.3365	4.4182	4.5322	4.6824	4.7674	4.7817	4
c1ccc2c(c1)Sc1ccccc1N2c1ccc(-c2nc3ccccc3s2)cc1	2.5998	3.5951	3.7159	3.8962	4.0122	4.123	4.1966	4.2917	4.4447	4.5218	4.5473	4.5905	4.6841	4.7184	4.8156	2.5856	2.7128	3.0311	3.432	3.4915	3.6623	3.667	3.7046	3.7956	3.8837	4.0717	4.1454	4.1542	4.2501	4.2815	5
c1ccc2c(c1)Sc1ccccc1N2c1ccc(-c2nc3ccccc3s2)o1	3.0519	3.8966	4.0023	4.0129	4.1571	4.3565	4.4647	4.7337	4.783	4.8058	4.8062	4.9297	4.9737	5.0185	5.1149	2.457	3.0006	3.2971	3.4281	3.5226	3.7897	3.828	3.9481	3.9997	4.1825	4.2108	4.3147	4.331	4.4158	4.5541	5
c1ccc2c(c1)Oc1ccccc1N2c1nc2ccccc2s1	3.8037	4.1303	4.4222	4.4702	4.6319	4.7202	4.7963	5.0012	5.1993	5.2682	5.2705	5.2984	5.4452	5.4784	5.5011	3.0484	3.3591	3.6015	3.8076	3.9929	4.0331	4.0905	4.1798	4.3444	4.3956	4.4506	4.6405	4.7427	4.8501	4.9648	4
c1ccc2c(c1)Oc1ccccc1N2c1ccc(-c2nc3ccccc3s2)cc1	2.2439	3.3545	3.7421	3.7682	4.0146	4.1036	4.116	4.1758	4.24	4.2983	4.486	4.4969	4.5623	4.6815	4.7412	2.2363	2.716	2.8109	3.3237	3.4281	3.5016	3.6461	3.7012	3.7654	3.8002	4.0622	4.1039	4.1542	4.2236	4.2431	5
c1ccc2c(c1)Oc1ccccc1N2c1ccc(-c2nc3ccccc3s2)s1	2.3857	3.761	3.7943	3.8087	3.9292	3.9769	4.2285	4.3039	4.3716	4.4449	4.5051	4.5914	4.6238	4.6553	4.8802	2.3453	2.3698	2.9514	3.3324	3.5373	3.6329	3.6434	3.6685	3.8023	3.8727	3.989	4.1304	4.2082	4.2424	4.2842	5
c1ccc2c(c1)Oc1ccccc1N2c1ccc(-c2nc3ccccc3s2)o1	2.6747	3.9338	3.9359	4.0258	4.1741	4.3317	4.3849	4.4342	4.5498	4.707	4.7089	4.7377	4.7541	5.1134	5.1158	2.5181	2.6623	3.0493	3.4273	3.6506	3.7026	3.7221	3.8027	4.0166	4.199	4.2471	4.2866	4.4179	4.4619	4.5051	5
CC1(C)c2ccccc2N(c2nc3ccccc3s2)c2ccccc21	3.17	4.3445	4.3787	4.4762	4.5224	4.6452	4.6574	4.7426	4.8276	4.9423	5.0723	5.2505	5.3263	5.4372	5.522	3.1096	3.2978	3.3925	3.6414	3.7993	3.8504	4.0164	4.2027	4.3186	4.3673	4.4056	4.6802	4.685	4.7214	4.7364	4
CC1(C)c2ccccc2N(c2ccc(-c3nc4ccccc4s3)cc2)c2ccccc21	2.5401	3.6704	4.025	4.1306	4.1367	4.2211	4.2497	4.3302	4.3826	4.3854	4.5175	4.6124	4.695	4.7187	4.7641	2.5322	2.7141	3.2137	3.4395	3.5857	3.5982	3.7454	3.7991	4.0244	4.037	4.1285	4.1542	4.2612	4.2632	4.2817	5
CC1(C)c2ccccc2N(c2ccc(-c3nc4ccccc4s3)s2)c2ccccc21	2.6607	3.7612	3.9983	4.1325	4.2086	4.2517	4.3384	4.3822	4.3884	4.5606	4.6323	4.6484	4.6761	4.7152	4.8697	2.3353	2.6456	3.3296	3.3432	3.636	3.6551	3.7676	3.8613	3.9756	4.1296	4.1303	4.1676	4.2227	4.268	4.3192	5
CC1(C)c2ccccc2N(c2ccc(-c3nc4ccccc4s3)o2)c2ccccc21	2.9826	3.9315	4.1679	4.3734	4.3879	4.4741	4.5127	4.6687	4.7202	4.7438	4.7924	4.9186	5.1001	5.1226	5.1444	2.4793	2.9658	3.3584	3.4313	3.6878	3.7989	3.8039	4.015	4.1887	4.3155	4.3395	4.4047	4.4201	4.4865	4.5347	5
CN1c2ccccc2N(c2nc3ccccc3s2)c2ccccc21	3.6538	3.936	4.2051	4.3454	4.5191	4.5678	4.5946	4.8957	5.0273	5.0757	5.1787	5.2215	5.2747	5.3327	5.4522	3.0087	3.2293	3.507	3.6228	3.8095	3.9556	4.0436	4.0915	4.2398	4.3699	4.3977	4.5557	4.6353	4.7638	4.927	4
CN1c2ccccc2N(c2ccc(-c3nc4ccccc4s3)cc2)c2ccccc21	2.0302	3.169	3.5593	3.5649	3.8322	3.9525	4.0204	4.056	4.1381	4.1911	4.245	4.3825	4.4202	4.6991	4.7142	2.0227	2.7191	2.7575	3.1568	3.4022	3.439	3.4443	3.5544	3.5562	3.8056	3.8318	4.0	4.0465	4.1584	4.2123	5
CN1c2ccccc2N(c2ccc(-c3nc4ccccc4s3)s2)c2ccccc21	2.1033	3.5627	3.5924	3.6578	3.7543	3.9816	4.0013	4.028	4.1165	4.2125	4.4117	4.4154	4.6332	4.6501	4.8313	2.0883	2.3331	2.8418	3.3452	3.3815	3.3929	3.4893	3.5829	3.6333	3.7731	3.8499	3.9757	4.1106	4.1326	4.2225	5
CN1c2ccccc2N(c2ccc(-c3nc4ccccc4s3)o2)c2ccccc21	2.4148	3.7375	3.8295	3.9068	4.1178	4.1292	4.1902	4.2293	4.3446	4.4214	4.5625	4.6431	4.7247	4.9959	5.0771	2.3947	2.5091	2.997	3.4406	3.4914	3.5021	3.5881	3.8056	3.8182	4.1178	4.1977	4.251	4.2683	4.3204	4.3828	5
Cc1cccc2c3cccc(C)c3n(-c3nc4ccccc4s3)c12	3.4215	3.794	4.2437	4.5707	4.6371	4.652	4.6696	4.7868	4.8978	4.9217	5.0122	5.2136	5.2329	5.3449	5.3651	3.1684	3.2675	3.4043	3.521	3.7333	3.9059	3.9606	4.1097	4.1898	4.4484	4.522	4.6183	4.6524	4.7014	4.7156	5
O=c1c2ccccc2n(-c2nc3ccccc3s2)c2ccccc12	3.479	3.5855	3.7175	4.482	4.5529	4.5801	4.6737	4.7348	4.8292	4.8311	4.8761	4.8831	4.9646	4.9927	5.0042	2.8924	3.1731	3.2852	3.4009	3.4173	3.4739	3.8505	3.9837	4.1208	4.2013	4.2969	4.4783	4.6549	4.7304	4.7458	5
O=c1c2ccccc2n(-c2ccc(-c3nc4ccccc4s3)cc2)c2ccccc12	2.9864	3.5875	3.6447	3.9446	4.0066	4.0719	4.0855	4.3627	4.3702	4.501	4.5063	4.567	4.6625	4.7504	4.8899	2.7079	2.8024	2.9793	3.189	3.3866	3.4035	3.4331	3.792	3.8407	3.9468	4.0645	4.0848	4.1489	4.2146	4.2267	6
O=c1c2ccccc2n(-c2ccc(-c3nc4ccccc4s3)s2)c2ccccc12	3.0458	3.5814	3.6673	3.7895	3.934	3.9788	4.1338	4.3472	4.3504	4.4846	4.5386	4.5929	4.6031	4.6618	4.6961	2.3443	2.8802	3.0334	3.1716	3.3062	3.4163	3.4168	3.6361	3.8932	3.976	3.976	4.1162	4.1228	4.1278	4.1848	6
O=c1c2ccccc2n(-c2ccc(-c3nc4ccccc4s3)o2)c2ccccc12	3.3362	3.5942	3.7322	3.9642	4.1027	4.1429	4.2096	4.5756	4.5809	4.583	4.6932	4.7115	4.7641	4.9073	5.0362	2.5356	2.9182	3.1821	3.3214	3.4076	3.4206	3.4289	3.7971	3.9894	4.109	4.1354	4.1913	4.212	4.2277	4.3497	6
Cc1cccc2c3cccc(C)c3n(-c3ccc(-c4nc5ccccc5s4)s3)c12	2.9339	3.2758	3.7276	3.9713	4.1415	4.2045	4.4846	4.5697	4.6124	4.6246	4.7245	4.8004	4.8108	4.86	4.8988	2.3128	2.9188	3.176	3.2606	3.3221	3.5008	3.6393	3.8994	3.9538	4.0761	4.1134	4.1439	4.2072	4.4127	4.4298	6
c1ccc2sc(-c3ccc(-n4c5ccccc5c5ccccc54)cc3)nc2c1	3.1835	3.5911	4.0227	4.0919	4.1642	4.2246	4.5479	4.635	4.7078	4.7642	4.8141	4.8679	4.9768	5.0703	5.1294	2.5748	3.1668	3.1946	3.3812	3.5196	3.5683	3.84	3.9599	4.0314	4.1436	4.1796	4.229	4.28	4.4415	4.5196	6
c1ccc2sc(-c3ccc(-n4c5ccccc5c5ccccc54)s3)nc2c1	3.1099	3.5216	3.8691	3.9981	4.0251	4.3468	4.5237	4.5929	4.6441	4.7457	4.7815	4.8713	4.9381	4.9589	4.9843	2.2537	3.1571	3.1682	3.4075	3.4448	3.5007	3.7024	3.9426	4.0351	4.0745	4.1367	4.2323	4.2816	4.3744	4.5241	6
Cc1cccc2c3cccc(C)c3n(-c3ccc(-c4nc5ccccc5s4)cc3)c12	2.8031	3.2281	3.9561	3.9927	4.0957	4.1117	4.1268	4.4353	4.6102	4.6603	4.6751	4.6757	4.7759	4.8323	5.0205	2.697	2.7953	3.1742	3.2166	3.3915	3.4178	3.7828	3.8514	4.0689	4.1028	4.1235	4.1448	4.1535	4.2433	4.2785	6
c1ccc2sc(-n3c4ccccc4c4ccccc43)nc2c1	3.9588	4.1211	4.2584	4.5825	4.6141	4.8781	5.0037	5.0663	5.0909	5.1529	5.2539	5.2935	5.3368	5.4008	5.4805	3.1019	3.1463	3.5301	3.7727	4.066	4.0939	4.1312	4.1918	4.3963	4.5048	4.5762	4.6587	4.7095	4.8944	4.9401	5
c1ccc(-c2nc3ccccc3s2)cc1	4.1169	4.2321	4.6811	4.747	5.2468	5.3412	5.4215	5.491	5.6139	5.6471	5.6886	6.0094	6.1275	6.2774	6.3639	2.7555	3.4989	3.8376	4.075	4.1741	4.3136	4.4789	4.5582	4.7066	4.989	5.1696	5.214	5.4131	5.5756	5.6727	3
COc1ccc(-c2nc3ccccc3s2)cc1	3.9882	4.2966	4.6659	4.8263	5.0286	5.1127	5.2065	5.3866	5.5314	5.5885	5.6082	5.9646	6.0175	6.1051	6.1736	2.7038	3.5254	3.8604	4.0731	4.1941	4.3885	4.393	4.4012	4.4776	4.9039	5.0245	5.1924	5.3492	5.5401	5.5598	3
Nc1ccc(-c2ccc(-c3ccncc3)cc2)cc1	3.8098	4.4671	4.5787	4.6395	4.7649	4.9619	5.0974	5.115	5.1812	5.2123	5.2423	5.8492	5.9315	5.9891	6.0288	2.8602	3.5731	3.7934	3.9712	4.0193	4.1113	4.1395	4.3241	4.4427	4.4447	4.6429	4.6496	4.7458	4.8138	5.0754	3
c1ccc2c(c1)ccn2-c1ccc(-c2ccncc2)cc1	3.6484	4.1092	4.273	4.5419	4.6845	4.7448	4.7713	4.9113	5.0286	5.0955	5.1691	5.1906	5.2772	5.332	5.6355	3.0297	3.2102	3.7384	3.9174	3.9322	3.9592	4.0872	4.1623	4.2994	4.4499	4.5577	4.6158	4.6698	4.7183	4.752	4
c1cc(-c2ccc(-c3ccc4occc4c3)cc2)ccn1	4.2344	4.3214	4.5344	4.7287	4.8122	4.9708	5.1373	5.205	5.2594	5.3343	5.3503	5.4949	5.552	5.6325	5.666	3.0173	3.3505	3.8497	3.9393	3.9685	4.1013	4.2312	4.296	4.3056	4.4676	4.5309	4.786	4.8922	4.9118	5.0076	4
c1cc(-c2ccc(-c3ccc4[nH]cnc4c3)cc2)ccn1	4.1637	4.4398	4.5466	4.7111	4.8387	4.956	5.156	5.2097	5.2642	5.2895	5.4294	5.5118	5.6018	5.6441	5.6894	3.0092	3.5039	3.865	3.9496	3.9765	4.1954	4.2222	4.3052	4.311	4.4976	4.5139	4.8526	4.8847	4.9434	5.0727	4
c1cc(-c2ccc(-c3ccncc3)cc2)c2ncoc2c1	4.1221	4.4539	4.5789	4.6483	4.8834	4.8873	5.1812	5.2075	5.296	5.3788	5.4485	5.5066	5.637	5.6705	5.7486	2.8618	3.5133	3.898	3.9074	4.0692	4.1197	4.2583	4.3944	4.4778	4.5453	4.6342	4.8072	4.9203	4.9707	5.0615	4
c1cc(-c2ccc(-c3ccc4[nH]nnc4c3)cc2)ccn1	4.194	4.3925	4.4891	4.7371	4.8793	4.9268	4.9465	5.0908	5.1972	5.2071	5.2987	5.308	5.376	5.5028	5.5357	2.9657	3.3298	3.6537	3.9121	3.9305	4.1037	4.2268	4.2792	4.3032	4.5036	4.5433	4.6151	4.8362	4.9056	4.9505	4
CN(C)c1ccc(-c2ccc(-c3ccncc3)cc2)cc1	3.5702	4.3046	4.489	4.5744	4.6085	4.7765	4.9296	5.008	5.1254	5.1438	5.216	5.7411	5.8274	5.8478	5.9025	2.7798	3.5294	3.6758	3.9763	3.9767	4.0212	4.0243	4.3144	4.3948	4.4082	4.5114	4.5605	4.6901	4.79	5.0791	3
c1cc(-c2ccc(-c3ccc4cnccc4c3)cc2)ccn1	3.9801	4.126	4.1863	4.4197	4.5494	4.6658	4.8342	4.8522	4.9076	4.9392	5.1603	5.1921	5.212	5.3316	5.3653	2.6247	3.1555	3.7357	3.7796	3.8391	3.885	4.0403	4.1783	4.246	4.272	4.338	4.4348	4.5433	4.7157	4.7489	4
c1cnc2ncc(-c3ccc(-c4ccncc4)cc3)cc2c1	3.7122	3.9318	4.3488	4.3769	4.3997	4.4978	4.6125	4.6458	4.7706	4.8832	4.8939	5.0358	5.1089	5.1786	5.1905	2.7702	3.2434	3.3403	3.5741	3.8183	3.8679	3.9285	4.146	4.1762	4.2257	4.3496	4.3938	4.4802	4.5224	4.5578	4
c1cnc2ccc(-c3ccc(-c4ccncc4)cc3)cc2c1	3.976	4.1594	4.2113	4.4537	4.4917	4.6677	4.8463	4.8842	4.9186	4.935	5.0966	5.1707	5.1984	5.2765	5.3563	2.6589	3.1792	3.6889	3.7136	3.9024	3.9201	4.111	4.1586	4.1962	4.2627	4.3714	4.4264	4.5134	4.6839	4.813	4
c1cc(-c2ccc(-c3cnc4cnncc4c3)cc2)ccn1	3.1783	3.755	3.8717	4.1337	4.2294	4.3242	4.508	4.5768	4.6466	4.7231	4.7351	4.7496	4.8485	4.969	5.0451	2.7901	2.8247	3.0898	3.2647	3.5904	3.749	3.7993	3.9041	4.0957	4.1321	4.1492	4.2768	4.4088	4.4936	4.5125	4
Fc1cc(-c2ccc(-c3ccncc3)cc2)cc(F)c1F	4.3594	4.4487	4.7428	4.8226	4.9253	5.1866	5.1972	5.369	5.4605	5.4811	5.6195	5.7182	5.9081	5.9461	6.0059	3.0231	3.6755	3.8846	4.0189	4.2219	4.2574	4.3157	4.3967	4.5556	4.5589	4.6723	4.8517	5.0083	5.05	5.1127	3
c1cc(-c2ccc(-c3ccncc3)cc2)c2ccsc2c1	3.9163	4.4125	4.5141	4.6833	4.7213	4.8053	4.9495	4.9802	5.0734	5.2004	5.2278	5.3471	5.3998	5.5023	5.559	2.8837	3.2836	3.8005	3.9271	4.0132	4.0713	4.1794	4.2321	4.294	4.4003	4.5109	4.5271	4.7342	4.8313	4.8922	4
c1ccc2sc(-c3ccc(-c4ccncc4)cc3)nc2c1	3.7864	3.9931	4.2676	4.5177	4.6144	4.6771	4.7463	4.994	5.1102	5.1918	5.212	5.361	5.3873	5.4017	5.4946	2.592	3.3241	3.5977	3.7942	3.9169	3.9912	4.1331	4.1518	4.2094	4.4085	4.4443	4.5462	4.6522	4.7403	4.9354	4
O=c1ccn(-c2ccc(-c3ccncc3)cc2)c2ccccc12	3.5443	3.6739	4.0848	4.1617	4.2613	4.4642	4.6308	4.7427	4.7526	4.8296	4.9249	4.9894	5.0301	5.0511	5.1289	2.9776	3.2064	3.2813	3.4925	3.6747	3.8187	3.8681	3.9961	4.0724	4.134	4.2508	4.3867	4.4923	4.5072	4.5504	4
c1cnc2c(c1)ccc1cc(-c3ccc(-c4ccncc4)cc3)cnc12	3.8571	3.8939	4.0133	4.0577	4.341	4.3699	4.4042	4.4308	4.4703	4.6677	4.695	4.7924	4.8636	4.9282	5.0311	2.7432	3.0981	3.4426	3.4686	3.5625	3.6158	3.6811	3.8914	3.9462	4.0955	4.1837	4.1898	4.2534	4.2738	4.3966	5
c1ccc2c(c1)-c1ccccc1C2c1ccc(-c2ccncc2)cc1	4.2106	4.5721	4.5882	4.681	4.7704	4.859	4.9438	4.996	5.0582	5.0705	5.096	5.2037	5.2741	5.347	5.3748	3.0738	3.2661	3.9203	3.9629	3.9761	4.0621	4.2073	4.2954	4.3237	4.3536	4.3825	4.4675	4.619	4.6731	4.7665	4
c1ccc2c(c1)Oc1ccc(-c3ccc(-c4ccncc4)cc3)cc1O2	3.537	4.2067	4.3644	4.4826	4.5066	4.5301	4.5819	4.8043	4.8988	4.9293	5.0415	5.2023	5.2348	5.3054	5.3638	2.7966	3.2687	3.5856	3.7372	3.8771	3.9206	3.927	4.031	4.1664	4.2665	4.2835	4.411	4.4253	4.5053	4.5229	4
c1cc(-c2ccc(-c3cc4c5c(c3)CCCN5CCC4)cc2)ccn1	3.4182	4.1373	4.2898	4.4585	4.592	4.6168	4.7469	4.84	4.973	5.1137	5.217	5.5627	5.6139	5.6819	5.7587	2.6847	3.4431	3.5211	3.8122	3.944	3.9827	3.9993	4.2179	4.2878	4.3227	4.385	4.4379	4.5021	4.764	5.0533	3
c1cc(-c2ccc(-c3ccc(-c4cc5c6c(c4)CCCN6CCC5)cc3)cc2)ccn1	3.1974	4.0978	4.1246	4.2272	4.3081	4.3505	4.4585	4.5392	4.6084	4.7898	4.8644	4.9955	5.0154	5.1053	5.21	2.6229	3.1396	3.5136	3.5153	3.7076	3.916	3.9489	4.0178	4.0853	4.09	4.2945	4.3067	4.3281	4.3903	4.3917	4
c1cc(-c2ccc(-c3ccc(-c4cc5c6c(c4)CCCN6CCC5)s3)cc2)ccn1	2.8958	3.8254	3.9636	4.0218	4.0634	4.2396	4.4738	4.5235	4.6022	4.7166	4.7657	4.836	4.9195	5.0429	5.0769	2.1012	2.9554	3.3114	3.4027	3.5744	3.7422	3.923	3.9966	4.019	4.0574	4.1518	4.2174	4.2517	4.3085	4.316	4
c1ccc2c(c1)CCc1ccccc1N2c1ccc(-c2ccncc2)cc1	3.0979	3.7472	4.3224	4.3884	4.4589	4.54	4.5791	4.6527	4.6656	4.6904	4.8145	4.9797	5.0618	5.1118	5.1911	2.8708	3.2131	3.4523	3.5608	3.711	3.876	3.9301	3.9669	4.1135	4.2681	4.3246	4.3391	4.3829	4.418	4.4597	4
CC1(C)c2ccccc2-c2cc(-c3ccc(-c4ccncc4)cc3)ccc21	4.0005	4.3389	4.4744	4.5345	4.7262	4.7903	4.8164	4.9595	4.9657	5.1056	5.1246	5.2044	5.2851	5.3134	5.388	2.911	3.1916	3.7228	3.8783	3.9427	4.0312	4.0813	4.2331	4.2605	4.2888	4.3081	4.4124	4.526	4.6642	4.6888	4
c1ccc2cc3c(cc2c1)c1ccccc1n3-c1ccc(-c2ccncc2)cc1	3.2435	3.3717	3.9287	3.9402	3.9908	4.4237	4.4315	4.5265	4.5347	4.6367	4.7044	4.7537	4.9831	5.0052	5.0261	2.3175	2.9277	3.169	3.4729	3.5633	3.755	3.7748	3.9054	3.9201	4.0146	4.077	4.1878	4.278	4.2804	4.4065	6
c1cc(-c2ccc(-c3ccnnc3)cc2)ccn1	3.3633	4.0549	4.3237	4.3484	4.6701	4.7623	4.7745	4.9998	5.1372	5.179	5.2431	5.2901	5.3303	5.4468	5.5487	2.6671	3.0153	3.5996	3.7287	3.8198	4.0609	4.1395	4.1793	4.3806	4.4723	4.5168	4.6126	4.6337	4.7978	4.9106	3
c1cc(-c2ccc(-c3ncc[nH]3)cc2)ccn1	3.9674	4.4713	4.5747	4.8463	5.1019	5.1312	5.1456	5.202	5.2991	5.3511	5.8192	5.9243	6.0692	6.0769	6.149	2.7607	3.7413	3.9068	4.0713	4.1764	4.2607	4.4008	4.4163	4.7445	4.7687	4.801	4.8297	5.0571	5.0647	5.267	3
c1ccc2[nH]c(-c3ccc(-c4ccncc4)cc3)nc2c1	3.7701	4.0496	4.3883	4.5598	4.8109	4.8271	4.8609	5.0091	5.0675	5.183	5.1939	5.2702	5.3074	5.5977	5.6081	2.6851	3.3205	3.6863	3.8553	4.017	4.0993	4.2067	4.2413	4.3681	4.4127	4.5432	4.6022	4.7332	4.7873	4.8128	4
c1ccc(-c2ccc(-c3ccc(-c4ccncc4)cc3)cn2)nc1	4.0251	4.1426	4.3287	4.4485	4.6676	4.708	4.75	4.8436	4.8894	4.9129	4.9545	5.076	5.1701	5.1953	5.291	2.9068	3.4069	3.7102	3.849	3.8919	3.8993	4.0736	4.1141	4.203	4.2625	4.3789	4.3853	4.4292	4.5217	4.5411	4
c1ccc2c(c1)Cc1ccc(-c3ccc(-c4ccncc4)cc3)cc1-2	4.0065	4.3414	4.5241	4.5311	4.7249	4.7879	4.8335	4.9549	4.9578	5.1201	5.1376	5.2054	5.2879	5.3019	5.3753	2.921	3.2016	3.7118	3.8597	3.9355	4.0261	4.0957	4.2256	4.256	4.2985	4.3111	4.4135	4.5226	4.6812	4.6921	4
c1cc(-c2ccc(-n3c4ccncc4c4cnccc43)cc2)ccn1	4.0572	4.2484	4.3688	4.4648	4.6314	4.6501	4.6734	4.6954	4.8234	4.8434	4.9715	4.9779	5.1133	5.1703	5.2096	3.2074	3.2761	3.7576	3.8725	3.9171	4.1671	4.1716	4.2232	4.2539	4.2579	4.3005	4.3775	4.381	4.4582	4.5968	5
c1cc(-c2ccc(-c3c4ccoc4cc4ccoc34)cc2)ccn1	3.6702	4.1561	4.4842	4.4944	4.5689	4.7978	4.8426	4.8457	4.9355	5.0737	5.2047	5.2442	5.3555	5.3814	5.4764	2.5839	3.177	3.596	3.9059	3.9262	4.0271	4.1195	4.1682	4.2852	4.3937	4.4193	4.5111	4.5827	4.7639	4.7949	5
c1ccc2c(c1)Sc1ccccc1N2c1ccc(-c2ccc(-c3ccncc3)cc2)s1	2.955	3.7874	3.9193	3.9801	4.1043	4.2199	4.3213	4.3572	4.404	4.5759	4.6318	4.7352	4.7941	4.8233	4.8356	2.605	2.9284	3.1489	3.4537	3.5024	3.7035	3.8512	3.8704	3.9486	3.9987	4.0588	4.0847	4.1255	4.1665	4.2226	5
c1ccc(N(c2ccccc2)c2ccc(-c3ccncc3)cc2)cc1	3.5233	3.8931	4.1074	4.3896	4.4806	4.5289	4.6027	4.6998	5.107	5.1095	5.1909	5.2096	5.2754	5.3482	5.4955	2.7769	3.2118	3.5101	3.6158	3.9403	3.9411	3.9843	4.0234	4.0895	4.2794	4.3001	4.4243	4.439	4.5444	4.6137	4
CN(C)c1ccc2cc(-c3ccc(-c4ccncc4)cc3)ccc2c1	3.3475	3.6775	4.2645	4.306	4.4843	4.5291	4.5592	4.5808	4.882	4.9118	5.051	5.0827	5.2118	5.3623	5.3706	2.4327	3.0257	3.3888	3.5006	3.9173	3.9245	3.9579	4.0391	4.0677	4.2044	4.3021	4.3654	4.4346	4.4852	4.6301	4
c1cc(-c2ccc(-c3ccc(N4CCC4)cc3)cc2)ccn1	3.6033	4.3335	4.509	4.5813	4.6311	4.7906	4.947	5.0211	5.1352	5.1655	5.2151	5.7521	5.8356	5.8416	5.902	2.7937	3.5318	3.6939	3.976	4.0008	4.0195	4.0417	4.3182	4.4047	4.4148	4.5343	4.5697	4.7033	4.792	5.0782	3
CN(C)c1cccc2cc(-c3ccc(-c4ccncc4)cc3)ccc12	3.5134	3.9515	4.0845	4.3931	4.5111	4.5901	4.6151	4.6584	4.7943	4.8605	4.999	5.022	5.1737	5.2051	5.3211	2.5014	3.0895	3.4536	3.7064	3.9348	3.9383	4.0051	4.1385	4.2029	4.2293	4.2961	4.4202	4.4587	4.5443	4.5998	4
CN1c2ccccc2N(C)c2cc(-c3ccc(-c4ccncc4)cc3)ccc21	2.8295	3.6046	3.793	3.9197	4.0644	4.1511	4.2348	4.5271	4.5498	4.6589	4.7961	5.0048	5.0922	5.1798	5.2117	2.4014	3.0367	3.217	3.376	3.4487	3.5514	3.718	3.9405	3.9545	4.0293	4.0575	4.294	4.2992	4.3377	4.3521	4
CN(C)c1ccc(-c2ccncc2)cc1	4.0844	4.4467	4.6635	4.722	5.2247	5.3701	5.4943	5.7131	5.9384	6.0945	6.1735	6.1845	6.3491	6.5189	6.694	2.9981	3.724	3.9798	4.0665	4.2512	4.3224	4.5271	4.6878	4.7672	5.0885	5.1643	5.8001	5.8915	5.9721	6.0887	2
CCN(CC)c1ccc(-c2ccncc2)cc1	4.0182	4.3517	4.5888	4.7289	5.2272	5.3708	5.4783	5.6691	5.9279	6.0578	6.1455	6.1812	6.183	6.3155	6.6795	2.9563	3.617	3.9755	4.0778	4.2251	4.2787	4.5146	4.6707	4.7887	5.091	5.1263	5.7724	5.9182	5.9345	6.0509	2
c1cc(-c2ccc(N3CCC3)cc2)ccn1	4.1083	4.4712	4.6812	4.7249	5.2239	5.3762	5.5155	5.6942	5.9415	6.0798	6.1679	6.1944	6.3591	6.6819	6.7106	3.009	3.7414	3.9764	4.0645	4.2639	4.3368	4.5373	4.6913	4.7755	5.0877	5.1726	5.8208	5.9056	5.982	6.0736	2
c1cc(-c2ccc(N3CCOCC3)cc2)ccn1	4.0801	4.4071	4.665	4.7126	5.218	5.3681	5.5063	5.6871	5.7449	5.9674	6.0275	6.1223	6.2138	6.2437	6.4049	2.996	3.6804	3.9753	4.0578	4.2436	4.3277	4.5294	4.6844	4.7913	5.0823	5.1573	5.7338	5.7802	5.9392	5.9446	2
CCN(CC)c1ccc(-c2ccc(-c3ccncc3)cc2)cc1	3.4961	4.2454	4.4174	4.5417	4.5842	4.7301	4.897	4.9813	5.1003	5.1181	5.2179	5.7157	5.7931	5.7953	5.8772	2.7373	3.5014	3.5983	3.9322	3.9698	3.9868	4.0214	4.3021	4.3757	4.3874	4.4781	4.5408	4.6817	4.7872	5.0809	3
c1cc(-c2ccc(N3CCNCC3)cc2)ccn1	4.0712	4.4765	4.6668	4.7445	4.8418	5.2167	5.3012	5.3764	5.5881	5.6377	5.8072	5.8719	6.0582	6.147	6.1857	3.0104	3.8356	3.9573	4.0297	4.2426	4.3557	4.5728	4.6334	4.6867	4.8156	5.0801	5.2012	5.4097	5.6776	5.7233	2
O=S1(=O)c2ccccc2-c2cc(-c3ccc(-c4ccncc4)cc3)ccc21	4.0102	4.1327	4.3816	4.3856	4.6337	4.6725	4.7991	4.8038	4.8652	4.9306	4.9446	5.0989	5.1055	5.1257	5.1841	2.82	3.1718	3.6921	3.8619	3.8717	3.9623	4.0153	4.0803	4.1896	4.2289	4.3069	4.4237	4.4608	4.5742	4.6408	4
c1ccc2c(c1)c1ccccc1c1[nH]c(-c3ccc(-c4ccncc4)cc3)nc21	3.3299	3.7508	3.9412	4.1177	4.3432	4.4175	4.4664	4.5887	4.6417	4.721	4.8614	4.9093	4.9608	4.9758	5.0054	2.4992	2.9695	3.336	3.4432	3.6258	3.7313	3.8696	3.9147	3.9531	3.9931	4.13	4.2177	4.2658	4.3448	4.387	6
c1ccc2c(c1)c1ccccc1c1nc(-c3ccc(-c4ccncc4)cc3)cnc21	3.4704	3.5725	3.6436	3.9864	4.0893	4.1629	4.2255	4.2919	4.4538	4.4757	4.4916	4.5443	4.6643	4.6835	4.8935	2.602	2.9381	3.0866	3.1916	3.3261	3.5873	3.6418	3.7459	3.8322	3.8609	3.9438	4.0045	4.0511	4.1056	4.1771	6
c1cc(-c2ccc(-c3ccc(N4CCOCC4)cc3)cc2)ccn1	3.6995	4.4243	4.5413	4.5712	4.7638	4.7898	4.9022	5.0278	5.1218	5.1693	5.2102	5.456	5.6601	5.7759	5.8161	2.828	3.5063	3.8226	3.9517	4.0116	4.0735	4.1209	4.3052	4.4093	4.421	4.5702	4.6538	4.6628	4.7853	5.0731	3
COc1ccc(N(c2ccc(OC)cc2)c2ccc(-c3ccncc3)cc2)cc1	3.3845	3.6642	4.1564	4.1876	4.1963	4.3442	4.5758	4.6415	4.7565	4.9281	5.0834	5.1143	5.2007	5.2175	5.3185	2.7018	3.1555	3.3611	3.5469	3.6758	3.7148	3.8966	4.0086	4.0195	4.1521	4.3331	4.4028	4.4159	4.5421	4.5579	4
COc1ccc(N(c2ccc(OC)cc2)c2ccc(-c3ccc(-c4ccncc4)cc3)cc2)cc1	3.1134	3.642	4.0574	4.0724	4.0881	4.1684	4.2594	4.3231	4.4159	4.5604	4.5921	4.8472	4.9307	4.9523	5.0332	2.5904	3.188	3.2504	3.2928	3.5558	3.6444	3.6797	3.7274	3.9246	3.9641	4.0024	4.2308	4.2485	4.3126	4.3303	5
c1ccc(N(c2ccccc2)c2ccc(-c3ccc(-c4ccncc4)cc3)cc2)cc1	3.2688	3.8678	4.0764	4.1586	4.2664	4.4194	4.4537	4.5205	4.5232	4.541	4.8686	4.9599	5.024	5.053	5.0614	2.674	3.1924	3.2937	3.4858	3.6747	3.7689	3.9046	3.9401	4.0011	4.0082	4.052	4.289	4.289	4.2922	4.359	5
Cc1ccc(N(c2ccc(C)cc2)c2ccc(-c3ccncc3)cc2)cc1	3.4499	3.8284	4.0615	4.3157	4.3999	4.4515	4.61	4.6186	5.0534	5.0714	5.1789	5.2124	5.2493	5.252	5.374	2.7407	3.1745	3.4424	3.5652	3.8648	3.9168	3.9296	3.9987	4.0454	4.2372	4.2879	4.3973	4.4171	4.5438	4.5908	4
c1ccn(-c2ccc(-c3ccc(-c4ccncc4)cc3)cc2)c1	3.8602	3.9421	4.5018	4.6017	4.6438	4.7066	4.7774	4.8405	4.9279	4.9396	5.0532	5.1569	5.1985	5.2571	5.2798	2.9286	3.452	3.5371	3.9239	3.9959	4.0538	4.2137	4.2355	4.2504	4.2898	4.4239	4.4954	4.6187	4.6442	4.6541	4
c1ccn(-c2ccc(-c3ccncc3)cc2)c1	3.9452	4.2487	4.5507	4.6227	4.682	4.9681	5.1747	5.1988	5.3419	5.4495	5.4872	5.5248	5.6017	5.8976	5.9961	3.1235	3.4272	3.9326	3.9423	4.1152	4.3097	4.3112	4.5334	4.6118	4.6345	4.6452	4.8513	5.0445	5.0565	5.1552	3
Cc1ccc(C)n1-c1ccc(-c2ccncc2)cc1	3.217	3.9542	4.1557	4.4637	4.5391	4.7647	4.8343	5.0335	5.0767	5.1724	5.1896	5.3838	5.6908	5.8977	5.9268	3.099	3.2544	3.9259	3.9392	3.9458	3.9523	4.2073	4.2946	4.3307	4.4636	4.5369	4.6182	4.893	4.9423	5.0101	3
Cc1ccc(C)n1-c1ccc(-c2ccc(-c3ccncc3)cc2)cc1	3.1311	3.9827	4.0051	4.1343	4.3505	4.4573	4.4796	4.5935	4.7007	4.7669	4.9391	4.9869	5.0853	5.1972	5.2429	2.9892	3.0633	3.6047	3.7797	3.9072	3.9793	4.0018	4.1386	4.2095	4.2696	4.2905	4.3137	4.3503	4.403	4.5372	4
c1ccc2cc(N(c3ccc(-c4ccncc4)cc3)c3ccc4ccccc4c3)ccc2c1	3.2692	3.442	3.5169	3.9908	4.1559	4.2288	4.3292	4.3849	4.4351	4.4584	4.4934	4.5777	4.589	4.67	4.7972	2.5376	2.5535	2.898	3.2334	3.3138	3.6589	3.695	3.7896	3.9535	3.9722	4.0059	4.1061	4.1492	4.1885	4.2259	6
c1ccc2cc(-c3ccc(-c4ccncc4)cc3)ccc2c1	3.8976	4.1061	4.4666	4.4949	4.6663	4.7486	4.9084	4.9148	5.0804	5.202	5.2285	5.3803	5.4027	5.433	5.4755	2.5817	3.1513	3.7654	3.9077	3.9252	3.9887	4.1365	4.2046	4.2327	4.2864	4.3934	4.4853	4.6389	4.7697	4.8607	4
c1ccc2c(-c3ccc(-c4ccncc4)cc3)c3ccccc3cc2c1	3.2191	3.5264	3.8606	4.2247	4.3089	4.5321	4.5843	4.6767	4.7549	4.8165	4.8975	4.919	4.9543	5.0095	5.0609	1.7688	3.2799	3.3181	3.4915	3.5195	3.6908	3.9582	3.9858	4.1378	4.2115	4.3071	4.3296	4.3841	4.4121	4.471	5
c1ccc(-c2nc(-c3ccc(-c4ccncc4)cc3)[nH]c2-c2ccccc2)cc1	3.3993	3.9448	4.3011	4.3376	4.4461	4.467	4.6047	4.6394	4.6794	4.8077	4.8898	4.9458	5.0039	5.021	5.0908	2.5193	3.0158	3.5332	3.6963	3.8867	3.9502	3.9632	3.9896	4.096	4.2323	4.2588	4.3267	4.3876	4.4012	4.4832	5
Fc1ccc(-c2nc(-c3ccc(-c4ccncc4)cc3)[nH]c2-c2ccc(F)cc2)cc1	3.4118	3.9692	4.075	4.3493	4.4261	4.4325	4.6212	4.6748	4.7222	4.8631	4.8877	4.935	5.0007	5.0158	5.1832	2.5401	3.0372	3.539	3.692	3.7209	3.8732	3.9467	3.981	4.0917	4.1348	4.2224	4.2561	4.3912	4.4016	4.5277	5
Nc1ccc(-c2nc(-c3ccc(-c4ccncc4)cc3)[nH]c2-c2ccc(N)cc2)cc1	2.9773	3.7812	3.8081	3.9023	4.0101	4.2281	4.3413	4.3575	4.4654	4.49	4.6492	4.6629	4.7662	4.7828	4.9554	2.3632	2.9145	3.3043	3.4196	3.467	3.7286	3.7575	3.7644	3.8444	3.9207	4.1126	4.1444	4.2518	4.2712	4.3113	5
c1ccc(C(=C(c2ccccc2)c2ccc(-c3ccc(-c4ccncc4)cc3)cc2)c2ccccc2)cc1	3.3726	3.8343	4.1933	4.3164	4.4298	4.4842	4.5004	4.5023	4.5534	4.5608	4.6546	4.6766	4.7028	4.8015	4.838	2.367	2.9441	3.4622	3.4909	3.6353	3.8175	3.9251	3.9276	3.9977	4.0402	4.136	4.165	4.1927	4.2104	4.2537	6
C(=C(/c1ccccc1)c1ccc(-c2ccc(-c3ccncc3)cc2)cc1)\c1ccccc1	3.5374	3.9782	4.254	4.3987	4.4894	4.5824	4.6151	4.6465	4.6562	4.7054	4.7693	4.8738	4.9121	4.9322	4.9573	2.411	2.9531	3.5075	3.6288	3.8642	3.9217	3.9911	4.0337	4.092	4.1561	4.1964	4.2168	4.2814	4.2996	4.3496	5
S=C1c2cccc3cccc(c23)C(=S)N1c1ccc(-c2ccncc2)cc1	1.6241	2.2043	2.899	3.0792	3.1172	3.2451	3.3101	3.4196	3.5545	3.6482	3.8252	3.8924	4.0768	4.1229	4.1416	1.3935	1.6467	1.9108	1.9216	3.0349	3.0522	3.1141	3.1992	3.2375	3.3618	3.4172	3.4272	3.5543	3.7126	3.884	4
O=C1c2cccc3cccc(c23)C(=O)N1c1ccc(-c2ccncc2)cc1	3.384	3.7311	3.768	3.8676	4.0484	4.1114	4.2185	4.2846	4.5569	4.5657	4.749	4.8343	4.9204	5.0616	5.0968	2.3251	3.2157	3.2827	3.383	3.4933	3.7224	3.7509	3.9509	3.9732	4.0111	4.0487	4.1145	4.2261	4.3115	4.3438	4
CCCCN1C(=O)c2cccc3c(-c4ccc(-c5ccncc5)cc4)ccc(c23)C1=O	3.442	3.6327	3.9764	4.0254	4.0902	4.1894	4.2692	4.3438	4.3589	4.4702	4.6391	4.8823	4.9233	5.0388	5.0813	2.2361	3.166	3.3578	3.372	3.5953	3.6647	3.8177	3.8411	3.9583	3.9882	4.0977	4.1857	4.2262	4.3679	4.3852	4
O=C1NC(=O)c2ccc(-c3ccc(-c4ccncc4)cc3)c3cccc1c23	3.4509	3.6321	4.0079	4.0589	4.1509	4.1954	4.3179	4.366	4.422	4.6062	4.6161	4.9043	4.9374	5.0529	5.0759	2.2473	3.1716	3.3559	3.3985	3.6481	3.8258	3.8325	3.8793	3.9688	3.9961	4.0847	4.1716	4.2299	4.3377	4.3894	4
CCCCN1C(=S)c2cccc3c(-c4ccc(-c5ccncc5)cc4)ccc(c23)C1=S	1.8192	2.1561	2.7265	3.022	3.393	3.4174	3.6077	3.6534	3.7505	3.8338	3.8643	3.8945	3.9655	4.2351	4.2523	1.5457	1.6235	1.8431	1.95	2.9596	3.0594	3.3156	3.3346	3.4091	3.4131	3.5922	3.662	3.7434	3.8408	3.8475	4
S=C1NC(=S)c2ccc(-c3ccc(-c4ccncc4)cc3)c3cccc1c23	2.0063	2.2786	2.7831	3.0586	3.3847	3.5869	3.6055	3.6568	3.7951	3.8362	3.8885	3.9274	4.1772	4.2565	4.3365	1.6386	1.7548	1.8439	2.0206	2.9628	3.0995	3.3472	3.4111	3.433	3.5387	3.5459	3.7083	3.7899	3.7981	3.8832	4
C(=C/c1ccc(-c2ccc(-c3ccncc3)cc2)s1)\c1cccs1	2.9771	3.6884	4.1268	4.1931	4.3235	4.4398	4.4851	4.5343	4.6224	4.6657	4.7227	4.811	4.8497	4.9708	5.0129	1.6418	2.688	3.3415	3.554	3.7929	3.854	3.8681	3.8908	3.9103	4.167	4.1831	4.1932	4.2792	4.475	4.4908	4
c1ccc2c(c1)Sc1ccccc1N2c1ccc(-c2ccncc2)cc1	2.9837	3.5883	3.8681	4.1038	4.1945	4.2646	4.3012	4.5193	4.6321	4.8226	4.8434	4.9335	4.9456	5.0257	5.0589	2.924	3.0813	3.3216	3.4917	3.6479	3.6666	3.8536	3.9092	3.9777	4.0622	4.1762	4.2673	4.2827	4.2878	4.3865	4
c1ccc2c(c1)Sc1ccccc1N2c1ccc(-c2ccc(-c3ccncc3)cc2)cc1	2.937	3.5898	3.8827	3.9379	4.0709	4.1787	4.1938	4.3002	4.3172	4.4365	4.467	4.7393	4.8078	4.8564	4.8631	2.9009	3.0157	3.0508	3.491	3.6485	3.6569	3.6631	3.8715	3.899	3.9251	4.015	4.0559	4.154	4.1827	4.2204	5
c1ccc2c(c1)Sc1ccccc1N2c1ccc(-c2ccc(-c3ccncc3)cc2)o1	3.1898	3.8603	3.9643	4.1473	4.3414	4.4196	4.4382	4.4744	4.5369	4.54	4.7616	4.7787	4.8189	4.8727	4.9479	2.552	3.1128	3.3072	3.5221	3.5991	3.8092	3.8793	3.9393	4.0343	4.1015	4.1108	4.2144	4.2299	4.3096	4.3411	5
c1ccc2c(c1)Oc1ccccc1N2c1ccc(-c2ccncc2)cc1	2.6308	3.3158	3.7306	3.9281	4.1557	4.1775	4.2573	4.3076	4.5135	4.8722	4.9167	4.964	4.9915	5.0437	5.0968	2.6211	2.8062	3.2954	3.3323	3.4987	3.6239	3.7016	3.9043	3.9287	3.9799	4.1517	4.2396	4.2688	4.2834	4.3838	4
c1ccc2c(c1)Oc1ccccc1N2c1ccc(-c2ccc(-c3ccncc3)cc2)cc1	2.5906	3.355	3.5869	3.7311	3.8455	4.1063	4.1114	4.1758	4.2641	4.359	4.4626	4.7411	4.7936	4.8982	4.9299	2.5838	2.8048	3.0215	3.3209	3.4934	3.5791	3.6387	3.656	3.7013	3.8455	3.8959	4.0161	4.1065	4.1098	4.2192	5
c1ccc2c(c1)Oc1ccccc1N2c1ccc(-c2ccc(-c3ccncc3)cc2)s1	2.6311	3.7062	3.7986	3.9415	3.993	4.0625	4.2266	4.2913	4.3423	4.4051	4.5825	4.6408	4.732	4.8355	4.8376	2.5913	2.6361	2.9361	3.4649	3.5609	3.6228	3.6788	3.716	3.8727	3.9904	4.0045	4.0445	4.0598	4.1316	4.2278	5
c1ccc2c(c1)Oc1ccccc1N2c1ccc(-c2ccc(-c3ccncc3)cc2)o1	2.8758	3.9054	3.9086	4.1207	4.2055	4.2454	4.3175	4.3841	4.4181	4.4617	4.5591	4.828	4.9356	4.9501	4.9677	2.5792	2.857	3.0357	3.6136	3.6365	3.7022	3.7026	3.8775	4.0481	4.1048	4.1089	4.2021	4.2285	4.2379	4.2882	5
CC1(C)c2ccccc2N(c2ccc(-c3ccncc3)cc2)c2ccccc21	2.9307	3.6296	4.2074	4.219	4.3313	4.5296	4.5326	4.5645	4.6037	4.6527	4.773	4.9601	5.0367	5.0771	5.1864	2.9213	3.2107	3.3192	3.5571	3.5965	3.7454	3.9193	3.9771	4.0054	4.2127	4.2809	4.2965	4.3665	4.4689	4.4918	4
CC1(C)c2ccccc2N(c2ccc(-c3ccc(-c4ccncc4)cc3)cc2)c2ccccc21	2.8855	3.6719	3.887	4.1206	4.212	4.3218	4.3256	4.3793	4.4616	4.4786	4.576	4.6011	4.6924	4.7501	4.9263	2.8768	3.018	3.209	3.5849	3.5891	3.6534	3.7461	3.8796	3.9064	4.0108	4.0136	4.1297	4.2249	4.2744	4.281	5
CC1(C)c2ccccc2N(c2ccc(-c3ccc(-c4ccncc4)cc3)s2)c2ccccc21	2.8937	3.9147	3.9933	4.2548	4.3172	4.3649	4.3826	4.4091	4.4727	4.5667	4.5839	4.6017	4.6533	4.8289	4.8383	2.5868	2.882	3.318	3.4501	3.6626	3.7592	3.8741	3.9479	3.9969	4.0012	4.0277	4.1121	4.2259	4.2449	4.3123	5
CC1(C)c2ccccc2N(c2ccc(-c3ccc(-c4ccncc4)cc3)o2)c2ccccc21	3.1253	3.8811	4.358	4.3681	4.4315	4.4382	4.4843	4.5262	4.5471	4.6459	4.695	4.7119	4.8011	4.8238	4.9657	2.5683	3.1107	3.3513	3.6101	3.6825	3.7937	3.8874	3.9987	4.0417	4.1066	4.237	4.3233	4.3415	4.3703	4.3754	5
CN1c2ccccc2N(c2ccc(-c3ccncc3)cc2)c2ccccc21	2.4227	3.1256	3.5514	3.6655	3.9269	4.0029	4.0835	4.1993	4.5385	4.7227	4.7847	4.8076	4.8915	5.013	5.0437	2.412	2.7491	3.1269	3.3237	3.398	3.4184	3.5565	3.6651	3.9235	3.9315	3.9808	4.0711	4.2108	4.2995	4.3751	4
CN1c2ccccc2N(c2ccc(-c3ccc(-c4ccncc4)cc3)cc2)c2ccccc21	2.3614	3.1586	3.3622	3.5424	3.5899	3.8141	3.8986	3.9977	4.1849	4.3306	4.4838	4.6487	4.7043	4.7206	4.7533	2.3546	2.7464	3.0175	3.1448	3.353	3.3946	3.4379	3.5558	3.5797	3.6586	3.8142	3.8955	3.9099	4.0152	4.2089	5
CN1c2ccccc2N(c2ccc(-c3ccc(-c4ccncc4)cc3)s2)c2ccccc21	2.3471	3.3843	3.5776	3.6685	3.8472	3.9173	3.9649	4.0029	4.1185	4.4284	4.4289	4.5753	4.6336	4.661	4.6747	2.3299	2.6125	2.8367	3.3537	3.376	3.4223	3.4696	3.5584	3.6826	3.8483	3.8878	3.9685	3.9997	4.0488	4.1277	5
CN1c2ccccc2N(c2ccc(-c3ccc(-c4ccncc4)cc3)o2)c2ccccc21	2.5785	3.6659	3.8439	3.857	3.9026	4.0266	4.1095	4.1125	4.2323	4.4363	4.5401	4.7478	4.818	4.8211	4.8684	2.5571	2.5633	2.9561	3.465	3.4763	3.5836	3.6062	3.8208	3.8903	3.8913	4.0212	4.0387	4.1045	4.1123	4.2401	5
Cc1cccc2c3cccc(C)c3n(-c3ccc(-c4ccncc4)cc3)c12	3.1769	3.6167	3.9029	4.111	4.3875	4.4927	4.4944	4.5054	4.6092	4.7948	4.8489	4.9298	4.971	5.0419	5.1808	3.1673	3.1726	3.3001	3.3871	3.6047	3.8165	3.8991	3.9668	4.1055	4.1218	4.2444	4.2773	4.387	4.4806	4.4938	5
O=c1c2ccccc2n(-c2ccc(-c3ccncc3)cc2)c2ccccc12	3.3689	3.5857	3.6504	4.0282	4.3434	4.48	4.4984	4.7025	4.7582	4.7651	4.8764	4.9102	4.9172	4.9884	4.9975	2.8024	3.1871	3.3371	3.3614	3.3862	3.4337	3.8259	3.8782	3.9761	4.0601	4.1878	4.2628	4.3418	4.3749	4.3969	5
O=c1c2ccccc2n(-c2ccc(-c3ccc(-c4ccncc4)cc3)cc2)c2ccccc12	3.3516	3.5869	3.6434	4.0759	4.2842	4.3567	4.3622	4.4346	4.4954	4.6307	4.6327	4.7182	4.7264	4.7415	4.8079	2.7962	3.0234	3.1892	3.346	3.3855	3.4338	3.6562	3.8395	3.8781	4.0139	4.0633	4.2125	4.2164	4.2493	4.2865	6
O=c1c2ccccc2n(-c2ccc(-c3ccc(-c4ccncc4)cc3)s2)c2ccccc12	3.3054	3.5826	3.6829	3.9774	4.1661	4.2237	4.3565	4.4236	4.5328	4.5788	4.6066	4.6119	4.6935	4.7284	4.7928	2.6143	2.8674	3.1743	3.2934	3.4143	3.4186	3.4628	3.8409	3.9671	3.9988	4.0671	4.1136	4.1268	4.1644	4.1956	6
O=c1c2ccccc2n(-c2ccc(-c3ccc(-c4ccncc4)cc3)o2)c2ccccc12	3.5599	3.5931	3.726	3.9332	3.9731	4.384	4.4037	4.5677	4.5766	4.7928	4.7999	4.8156	4.8174	4.909	4.9197	2.5994	2.9091	3.1827	3.4219	3.4243	3.5516	3.6203	3.8538	3.916	4.0094	4.0548	4.1123	4.1283	4.2067	4.3528	6
Cc1cccc2c3cccc(C)c3n(-c3ccc(-c4ccc(-c5ccncc5)cc4)s3)c12	3.1789	3.5193	3.9021	4.2047	4.2681	4.3913	4.3991	4.5347	4.5803	4.596	4.6259	4.7968	4.8148	4.8246	4.8828	2.5706	3.1569	3.1868	3.4377	3.4845	3.5125	3.8699	3.991	4.0006	4.0605	4.0715	4.1346	4.2246	4.2756	4.358	6
c1ccc2c(c1)c1ccccc1n2-c1ccc(-c2ccc(-c3ccncc3)cc2)cc1	3.4129	3.8543	4.0211	4.2103	4.3841	4.4034	4.4718	4.5371	4.5527	4.7374	4.7979	4.8246	4.8351	4.8791	4.9757	2.8848	3.1761	3.3474	3.394	3.7619	3.8284	3.9041	3.9304	3.9987	4.027	4.1137	4.1894	4.266	4.3893	4.4366	6
c1ccc2c(c1)c1ccccc1n2-c1ccc(-c2ccc(-c3ccncc3)cc2)s1	3.2888	3.688	4.004	4.0911	4.3461	4.3959	4.4589	4.5861	4.6886	4.7618	4.7772	4.7869	4.799	4.9218	4.9464	2.5204	3.1793	3.3242	3.4437	3.5246	3.6696	3.8702	3.9902	4.0387	4.0779	4.0887	4.134	4.2207	4.2849	4.3416	6
Cc1cccc2c3cccc(C)c3n(-c3ccc(-c4ccc(-c5ccncc5)cc4)cc3)c12	3.143	3.5589	3.9493	4.1079	4.1366	4.3102	4.4107	4.4376	4.4418	4.4584	4.5552	4.6064	4.6778	4.7371	4.7717	3.0055	3.1375	3.174	3.381	3.5508	3.6309	3.8454	3.894	4.0098	4.1053	4.1308	4.1364	4.2153	4.2614	4.2724	6
c1ccc2c(c1)c1ccccc1n2-c1ccc(-c2ccncc2)cc1	3.5337	3.9393	4.0411	4.1907	4.5309	4.5601	4.6874	4.6945	4.9566	5.0128	5.0343	5.0711	5.1219	5.1619	5.1888	3.0374	3.1746	3.3762	3.7025	3.8928	3.9217	3.9374	4.0194	4.0349	4.1995	4.2907	4.5174	4.5225	4.5278	4.6154	5
c1ccc(-c2ccc(-c3ccncc3)cc2)cc1	4.3282	4.5152	4.743	4.8595	4.9666	5.2037	5.2527	5.3698	5.4153	5.5013	5.6014	5.9004	5.9701	6.0492	6.0655	3.0203	3.6787	3.9293	4.027	4.2258	4.2931	4.3714	4.3874	4.5432	4.5792	4.7287	4.8891	4.9265	5.0667	5.0951	3
COc1ccc(-c2ccc(-c3ccncc3)cc2)cc1	4.0108	4.5396	4.6287	4.777	4.9072	5.0608	5.1807	5.2088	5.2433	5.2838	5.3409	5.9194	5.9876	6.0398	6.0665	2.9396	3.6252	3.9485	3.9999	4.058	4.1893	4.2758	4.3068	4.4698	4.4961	4.7343	4.7889	4.794	4.8508	5.0718	3
Nc1ccc(-c2ccc(C=O)cc2)cc1	3.6111	3.6557	4.4738	4.5918	4.9068	5.0356	5.0941	5.4631	5.6346	6.0479	6.1171	6.1471	6.1758	6.2346	6.3882	2.6762	3.1282	3.6056	3.8273	3.9646	4.0378	4.3386	4.4126	4.4662	4.6737	5.2726	5.5828	5.6158	5.851	5.8904	2
O=Cc1ccc(-n2ccc3ccccc32)cc1	3.3728	3.6666	3.7965	4.3416	4.7323	4.7922	4.9284	5.0355	5.0445	5.4849	5.6288	5.7493	6.0238	6.1499	6.1523	2.8023	3.1291	3.1593	3.571	3.8633	4.0684	4.1289	4.1986	4.4036	4.6155	4.777	4.7898	4.904	5.2104	5.3983	3
O=Cc1ccc(-c2ccc3occc3c2)cc1	3.6398	3.9895	4.1395	4.622	4.8736	5.1793	5.362	5.3832	5.4497	5.62	5.7169	5.7988	5.8436	5.9337	6.0312	2.9102	3.11	3.3428	3.7608	3.9407	3.9933	4.2377	4.424	4.6372	4.7955	4.995	5.2032	5.3533	5.3723	5.6016	3
O=Cc1ccc(-c2ccc3[nH]cnc3c2)cc1	3.6459	4.0376	4.1677	4.6083	4.8698	5.2556	5.3511	5.3703	5.379	5.5436	5.6369	5.7148	5.8109	5.8479	5.9832	2.8885	3.1169	3.511	3.9173	3.9499	3.9717	4.1977	4.4468	4.5958	4.9535	5.1741	5.218	5.3197	5.3734	5.545	3
O=Cc1ccc(-c2cccc3ocnc23)cc1	3.5786	4.1138	4.4105	4.4916	4.9758	5.2657	5.329	5.4364	5.4703	5.5689	5.675	5.6929	6.0051	6.0135	6.1511	2.7869	3.0645	3.5388	3.8105	3.8738	4.3381	4.474	4.6063	4.7811	5.0105	5.0552	5.2112	5.2547	5.2961	5.3782	3
O=Cc1ccc(-c2ccc3[nH]nnc3c2)cc1	3.6142	4.161	4.3797	4.6093	4.753	4.8185	5.1274	5.2182	5.2561	5.3157	5.3996	5.5085	5.6044	5.7232	5.987	2.8869	3.0869	3.3246	3.7142	3.9418	4.0794	4.2072	4.3603	4.4604	4.6845	4.9149	5.0925	5.1145	5.1704	5.2762	3
CN(C)c1ccc(-c2ccc(C=O)cc2)cc1	3.3584	3.6604	4.3344	4.4945	4.7919	4.8925	4.9106	5.2168	5.6421	6.0098	6.0299	6.0593	6.0706	6.2307	6.2674	2.5725	3.1351	3.5371	3.6993	3.8899	3.9782	4.2088	4.3782	4.4158	4.5946	5.1797	5.4073	5.6225	5.6721	5.7405	2
O=Cc1ccc(-c2ccc3cnccc3c2)cc1	3.5782	3.7731	4.09	4.2058	4.5305	4.5502	4.7438	4.7535	5.0628	5.0792	5.2462	5.3406	5.3822	5.5269	5.6016	2.5899	3.0619	3.0953	3.6644	3.668	3.8779	3.9323	4.2547	4.3329	4.4444	4.5514	4.6688	4.734	5.0168	5.0464	3
O=Cc1ccc(-c2cnc3ncccc3c2)cc1	3.5676	3.6746	4.0556	4.2667	4.2906	4.3515	4.5109	4.6265	4.7629	4.9245	5.0335	5.0649	5.1127	5.1582	5.5365	2.743	3.0531	3.2092	3.3237	3.6213	3.8054	3.8895	4.1104	4.1804	4.3011	4.4297	4.5225	4.7321	4.7488	4.7954	3
O=Cc1ccc(-c2ccc3ncccc3c2)cc1	3.5975	3.9299	4.0947	4.1495	4.4801	4.5503	4.7319	4.7903	4.9987	5.0487	5.2231	5.3722	5.4831	5.561	5.5998	2.6279	3.0782	3.1244	3.6923	3.7485	3.9006	3.917	4.1311	4.3686	4.3884	4.6001	4.6687	4.77	4.9657	4.9819	3
O=Cc1ccc(-c2cnc3cnncc3c2)cc1	3.1084	3.5114	3.6615	4.0088	4.1884	4.3424	4.4173	4.4399	4.5415	4.6023	4.771	4.9606	4.978	5.0294	5.1369	2.7641	2.778	3.008	3.059	3.2412	3.596	3.839	3.8604	4.1174	4.202	4.2125	4.3842	4.4078	4.4748	4.5636	3
O=Cc1ccc(-c2cc(F)c(F)c(F)c2)cc1	3.5819	4.2705	4.5487	4.6093	5.3026	5.3647	5.5433	5.5939	5.7302	5.7907	5.962	6.1313	6.2127	6.2378	6.2943	2.9186	3.0578	3.7263	3.9291	4.132	4.3474	4.5122	4.6448	4.7638	5.0719	5.3007	5.5133	5.529	5.6181	5.8242	2
O=Cc1ccc(-c2cccc3sccc23)cc1	3.6142	3.6503	4.1822	4.5954	4.6867	4.8822	4.9501	5.0096	5.3792	5.5129	5.5532	5.5831	5.622	5.6392	5.8098	2.7871	3.1	3.2543	3.7422	3.8993	3.9688	4.0793	4.3114	4.4657	4.5726	4.7508	4.9132	5.0734	5.2177	5.403	3
O=Cc1ccc(-c2nc3ccccc3s2)cc1	3.4553	3.7034	3.7542	4.3652	4.4316	4.9026	5.0447	5.2658	5.2934	5.3866	5.4767	5.4904	5.5435	5.6046	5.6415	2.5033	2.9679	3.1957	3.5901	3.6817	4.0494	4.0686	4.3679	4.5045	4.6758	4.7131	4.8436	4.9217	5.0879	5.1468	3
O=Cc1ccc(-n2ccc(=O)c3ccccc32)cc1	3.1556	3.4874	3.6174	3.8336	4.1592	4.2371	4.3486	4.597	4.6756	4.7478	4.8876	4.9036	5.2383	5.3434	5.4106	2.7887	3.0649	3.0772	3.1995	3.4689	3.5874	3.711	3.8363	4.047	4.1677	4.2503	4.4131	4.465	4.5839	4.5901	3
O=Cc1ccc(-c2cnc3c(ccc4cccnc43)c2)cc1	3.5825	3.7492	3.7892	3.9678	4.0578	4.2306	4.3413	4.3957	4.4297	4.539	4.6567	4.7161	4.7674	5.0418	5.0599	2.7117	3.0403	3.0656	3.3599	3.4289	3.5903	3.614	3.7354	3.8966	4.0114	4.091	4.1908	4.3174	4.3339	4.5182	4
O=Cc1ccc(C2c3ccccc3-c3ccccc32)cc1	3.6889	3.7872	4.5376	4.6008	4.6274	4.6977	4.7721	4.9134	5.0605	5.1921	5.3417	5.5706	5.5895	5.6211	5.6266	3.0735	3.1418	3.1942	3.7682	3.9404	4.022	4.0644	4.3065	4.3595	4.3876	4.5247	4.6585	4.7295	4.7703	4.8084	3
O=Cc1ccc(-c2ccc3c(c2)Oc2ccccc2O3)cc1	3.2463	3.6199	4.1649	4.2771	4.4575	4.5403	4.5892	4.7249	4.7879	5.0535	5.3799	5.4585	5.5844	5.6015	5.6106	2.6415	3.0938	3.2344	3.4666	3.7542	3.8526	3.9118	3.946	4.1501	4.3753	4.4043	4.4261	4.526	4.8527	4.9607	3
O=Cc1ccc(-c2cc3c4c(c2)CCCN4CCC3)cc1	3.2037	3.6639	4.1275	4.316	4.5008	4.7857	4.7894	5.0288	5.6368	5.6966	5.9227	5.9786	6.0513	6.0547	6.1458	2.4639	3.1394	3.4489	3.5423	3.7193	3.9669	4.0515	4.1112	4.2422	4.4938	5.1443	5.323	5.4557	5.6196	5.6327	2
O=Cc1ccc(-c2ccc(-c3cc4c5c(c3)CCCN5CCC4)cc2)cc1	2.7923	3.6369	4.0324	4.0574	4.1755	4.2256	4.2662	4.3626	4.5569	4.6405	5.1781	5.258	5.3652	5.4612	5.4919	2.3902	3.0429	3.1135	3.2262	3.4772	3.7785	3.8555	3.9375	4.1022	4.1195	4.1396	4.1822	4.3442	4.4543	4.7465	3
O=Cc1ccc(-c2ccc(-c3cc4c5c(c3)CCCN5CCC4)s2)cc1	2.6972	3.5817	3.7853	4.0067	4.0207	4.0851	4.2994	4.4597	4.6088	4.7696	4.9289	5.1005	5.2794	5.3148	5.3707	1.9485	2.8726	3.0837	3.132	3.4114	3.643	3.8029	3.8742	3.9542	4.0304	4.0625	4.3041	4.5904	4.6714	4.7976	3
O=Cc1ccc(N2c3ccccc3CCc3ccccc32)cc1	2.7154	3.6504	3.7673	4.1527	4.2187	4.3665	4.4615	4.4985	4.6913	4.8831	5.051	5.23	5.3149	5.3905	5.5082	2.4804	3.1094	3.2207	3.3678	3.5826	3.7046	3.895	3.9508	4.1123	4.2072	4.2165	4.339	4.4257	4.4544	4.5312	3
CC1(C)c2ccccc2-c2cc(-c3ccc(C=O)cc3)ccc21	3.6297	3.6946	4.2404	4.4938	4.5901	4.6058	4.8129	4.8426	5.0855	5.1863	5.3384	5.5137	5.528	5.6135	5.623	2.8197	3.1056	3.1557	3.543	3.8775	3.9546	4.1223	4.2282	4.2663	4.36	4.555	4.616	4.6438	4.7117	4.8106	3
O=Cc1ccc(-n2c3ccccc3c3cc4ccccc4cc32)cc1	2.9286	3.4036	3.5797	3.6556	3.9745	3.9895	4.1443	4.4834	4.65	4.7143	4.8858	4.9079	4.9349	5.088	5.1613	2.322	2.6076	3.1176	3.1889	3.349	3.5264	3.6509	3.7578	3.8383	4.0785	4.1196	4.1501	4.2083	4.2908	4.4702	5
O=Cc1ccc(-c2ccnnc2)cc1	3.2089	3.5233	3.9996	4.5071	4.5501	4.5562	5.083	5.1411	5.1788	5.2418	5.3813	5.5236	5.628	5.7232	5.8257	2.5929	2.9718	3.0113	3.5236	3.8202	3.8852	4.2981	4.3678	4.4275	4.5991	4.8148	4.8902	5.0929	5.1519	5.1668	2
O=Cc1ccc(-c2ncc[nH]2)cc1	3.5793	3.8845	4.5161	4.8087	5.212	5.3416	5.5959	5.6205	5.8702	5.9544	6.3387	6.4131	6.5719	6.6097	6.7663	2.6074	3.065	3.8613	3.9696	4.3544	4.4238	4.5095	4.7336	4.9321	5.2286	5.5985	5.5995	5.7822	5.9345	6.2586	2
O=Cc1ccc(-c2nc3ccccc3[nH]2)cc1	3.5244	3.6159	3.7388	4.4723	4.5948	4.9732	5.0997	5.2061	5.3424	5.3821	5.6206	5.6497	5.8094	5.9938	6.2184	2.5353	3.0184	3.173	3.71	3.8106	4.1335	4.3064	4.3244	4.4787	4.6097	4.7875	4.9162	5.077	5.3088	5.3798	3
O=Cc1ccc(-c2ccc(-c3ccccn3)nc2)cc1	3.5846	3.9414	3.9988	4.1894	4.55	4.6932	4.7608	4.8209	4.8629	4.9371	4.9743	5.1036	5.1719	5.2241	5.3619	2.8193	3.0662	3.394	3.6632	3.8114	3.8945	4.0006	4.1611	4.2598	4.304	4.3968	4.4591	4.4798	4.5934	4.6815	3
O=Cc1ccc(-c2ccc3c(c2)-c2ccccc2C3)cc1	3.6318	3.7178	4.2441	4.5641	4.608	4.624	4.808	4.8536	5.1162	5.2108	5.3476	5.5184	5.5291	5.5953	5.6326	2.8336	3.105	3.1765	3.5498	3.8625	3.9489	4.1275	4.2295	4.2851	4.368	4.5816	4.6325	4.6607	4.7212	4.8299	3
O=Cc1ccc(-n2c3ccncc3c3cnccc32)cc1	3.6184	3.7144	3.798	4.3801	4.399	4.4111	4.6206	4.6406	4.6644	4.7133	4.9661	5.0302	5.2033	5.24	5.2445	3.0215	3.0788	3.2677	3.7456	3.777	3.9206	4.0875	4.2316	4.2561	4.2726	4.2957	4.423	4.4441	4.4995	4.525	4
O=Cc1ccc(-c2c3ccoc3cc3ccoc23)cc1	3.3929	3.6113	3.9459	4.48	4.5235	4.7947	4.8461	4.8727	5.0713	5.3748	5.4049	5.6209	5.6612	5.6754	5.7191	2.4951	3.0864	3.0963	3.4926	3.7378	3.9028	4.1097	4.284	4.4535	4.4856	4.6113	4.8291	4.9707	5.1233	5.1795	4
O=Cc1ccc(-c2ccc(N3c4ccccc4Sc4ccccc43)s2)cc1	2.6401	3.5484	3.6555	3.7719	3.832	4.0346	4.2225	4.3268	4.3639	4.4251	4.4719	4.4997	4.6947	4.8122	4.9383	2.4779	2.63	3.0435	3.1359	3.4952	3.5022	3.6489	3.7112	3.8438	3.8527	3.9465	3.9833	4.1664	4.251	4.2882	4
O=Cc1ccc(N(c2ccccc2)c2ccccc2)cc1	3.5295	3.7104	4.0072	4.1851	4.5377	4.5501	4.8941	4.9664	5.0007	5.1909	5.2934	5.3808	5.3911	5.5945	5.6477	2.6096	3.1865	3.2763	3.6549	3.6625	4.0516	4.0895	4.1173	4.2273	4.3142	4.4423	4.6182	4.7824	4.7989	4.9751	3
CN(C)c1ccc2cc(-c3ccc(C=O)cc3)ccc2c1	3.0936	3.6352	3.651	4.0424	4.3389	4.4965	4.5899	4.7212	5.0409	5.2146	5.3714	5.3902	5.4041	5.5166	5.5792	2.3484	2.9011	3.1177	3.3455	3.4085	3.7693	3.9316	3.9547	4.1359	4.2191	4.4098	4.6908	4.878	5.0055	5.0554	3
O=Cc1ccc(-c2ccc(N3CCC3)cc2)cc1	3.3867	3.6595	4.3578	4.5072	4.8099	4.911	4.9199	5.221	5.6414	6.0145	6.0318	6.0454	6.0856	6.2161	6.2566	2.5902	3.1339	3.5416	3.7171	3.8974	3.9789	4.2301	4.3845	4.4297	4.5992	5.1893	5.427	5.6218	5.681	5.7513	2
CN(C)c1cccc2cc(-c3ccc(C=O)cc3)ccc12	3.2131	3.623	3.9066	4.0112	4.2528	4.4595	4.5359	4.7165	4.7371	5.0603	5.2092	5.352	5.452	5.4702	5.5804	2.4448	2.997	3.0986	3.228	3.7282	3.903	3.9273	4.107	4.1488	4.2716	4.4437	4.4976	4.5807	4.8459	4.898	3
CN1c2ccccc2N(C)c2cc(-c3ccc(C=O)cc3)ccc21	2.5235	3.6082	3.6466	3.8058	3.9026	4.0206	4.2322	4.4829	4.6466	4.7055	4.8283	5.2436	5.29	5.4322	5.5223	2.1528	3.0117	3.0836	3.1223	3.3444	3.4463	3.5838	3.7943	3.8238	3.9813	4.2644	4.342	4.4015	4.6272	4.6681	3
CN(C)c1ccc(C=O)cc1	3.822	4.3089	4.6374	5.4191	5.4959	6.3603	6.6894	6.6995	6.8734	6.8816	6.9976	7.127	7.1363	7.6403	7.79	2.8805	3.2898	3.9602	4.2666	4.4568	5.0108	5.4777	5.7417	6.2365	6.3826	6.583	6.6765	6.8194	6.8358	7.2104	1
CCN(CC)c1ccc(C=O)cc1	3.8245	4.2701	4.581	5.3841	5.4604	6.2887	6.4234	6.711	6.8323	6.888	6.9493	7.0505	7.112	7.4383	7.6009	2.8507	3.2935	3.9026	4.2543	4.4596	5.003	5.4416	5.6909	6.2135	6.3563	6.4092	6.6472	6.7791	6.8528	7.152	1
O=Cc1ccc(N2CCC2)cc1	3.8182	4.3143	4.6397	5.4365	5.4847	6.3403	6.6215	6.8119	6.8315	6.835	6.9755	7.007	7.1401	7.4139	7.449	2.877	3.2878	3.9644	4.2723	4.4588	5.0192	5.4667	5.7223	6.2241	6.3863	6.62	6.6519	6.7324	6.8018	7.1697	1
O=Cc1ccc(N2CCOCC2)cc1	3.7747	4.2516	4.623	5.3356	5.4451	5.4937	6.2531	6.446	6.5467	6.7498	6.7997	6.9138	6.9733	7.0302	7.1042	2.8825	3.2388	4.0551	4.2457	4.3624	4.8629	5.4121	5.4756	5.7663	6.1355	6.177	6.5526	6.6067	6.737	6.899	1
CCN(CC)c1ccc(-c2ccc(C=O)cc2)cc1	3.2932	3.6638	4.2655	4.4339	4.7753	4.8586	4.8877	5.1775	5.6431	5.9694	6.0435	6.0753	6.0771	6.1721	6.1909	2.5283	3.1388	3.5179	3.5982	3.8536	3.9787	4.1562	4.3652	4.4266	4.5726	5.1782	5.3785	5.6237	5.6896	5.6965	2
O=Cc1ccc(N2CCNCC2)cc1	3.8216	4.2621	4.5843	4.7152	5.3796	5.4661	5.6521	6.2921	6.3392	6.628	6.6826	6.8203	6.8605	6.9911	7.0515	2.8544	3.29	3.9133	4.2498	4.4542	4.7034	4.9839	5.4477	5.6283	5.6927	6.1997	6.2273	6.3117	6.3431	6.6645	1
O=Cc1ccc(-c2ccc3c(c2)-c2ccccc2S3(=O)=O)cc1	3.5627	3.9351	4.2016	4.4091	4.5433	4.5767	4.7402	4.8595	4.8743	4.8903	4.9754	5.1593	5.2439	5.3262	5.3622	2.7866	3.0456	3.1267	3.7194	3.8061	3.8976	4.0254	4.1117	4.2684	4.3652	4.4079	4.6572	4.6797	4.7977	4.8278	3
O=Cc1ccc(-c2nc3c4ccccc4c4ccccc4c3[nH]2)cc1	3.1251	3.537	3.5766	3.8555	4.1077	4.2488	4.3673	4.691	4.709	4.743	4.7801	4.9346	5.0134	5.0796	5.2708	2.324	2.9472	3.0325	3.3224	3.3843	3.548	3.6325	3.8387	3.8858	4.0674	4.1244	4.1946	4.3404	4.4345	4.4641	5
O=Cc1ccc(-c2cnc3c4ccccc4c4ccccc4c3n2)cc1	3.3596	3.3934	3.4689	3.5207	3.9383	4.0388	4.0863	4.1477	4.3014	4.4028	4.4699	4.5635	4.7468	4.7602	4.8365	2.4712	2.9241	2.9859	3.03	3.152	3.2111	3.5363	3.6376	3.6819	3.758	3.7823	3.909	4.0999	4.216	4.3189	5
O=Cc1ccc(-c2ccc(N3CCOCC3)cc2)cc1	3.369	3.6555	4.3173	4.4878	4.8068	4.8981	4.9058	5.1205	5.2452	5.6288	5.9481	6.0362	6.0541	6.1046	6.1607	2.5796	3.1301	3.5368	3.6589	3.8901	3.9795	4.222	4.3753	4.4494	4.5889	5.1002	5.22	5.4086	5.6095	5.6917	2
COc1ccc(N(c2ccc(C=O)cc2)c2ccc(OC)cc2)cc1	3.4328	3.7446	3.7954	4.264	4.2676	4.3993	4.5653	4.7771	5.0088	5.0673	5.1056	5.2742	5.2842	5.3594	5.4637	2.5552	3.2208	3.2362	3.4872	3.5906	3.7456	3.9053	3.9901	4.2497	4.3562	4.4188	4.4934	4.5646	4.7655	4.8622	3
COc1ccc(N(c2ccc(OC)cc2)c2ccc(-c3ccc(C=O)cc3)cc2)cc1	2.8364	3.6445	3.6595	4.0801	4.1204	4.1571	4.1842	4.2363	4.2775	4.304	4.6559	4.7136	4.8813	5.0466	5.1111	2.3678	3.1214	3.1559	3.216	3.3663	3.408	3.6564	3.7038	3.7513	3.9459	4.0418	4.1674	4.2494	4.333	4.352	4
O=Cc1ccc(-c2ccc(N(c3ccccc3)c3ccccc3)cc2)cc1	3.0123	3.6317	3.8806	4.0974	4.1868	4.3	4.4288	4.4553	4.5184	4.6603	4.7207	4.7662	4.9409	5.0297	5.2388	2.4832	3.1082	3.2111	3.257	3.5031	3.5248	3.7893	3.9195	3.9505	4.0296	4.1904	4.2891	4.2964	4.3055	4.4096	4
Cc1ccc(N(c2ccc(C)cc2)c2ccc(C=O)cc2)cc1	3.4841	3.7226	3.9529	4.1508	4.4669	4.4958	4.8338	4.9108	4.9935	5.0911	5.2068	5.2901	5.3943	5.5434	5.5551	2.5817	3.199	3.2426	3.5944	3.608	4.002	4.0336	4.0438	4.2298	4.305	4.4239	4.5878	4.8072	4.8139	4.8519	3
O=Cc1ccc(-c2ccc(-n3cccc3)cc2)cc1	3.5162	3.6138	3.6992	4.5446	4.6074	4.6096	4.7943	4.795	4.9913	5.0263	5.0631	5.1528	5.5866	5.6819	5.7182	2.7906	3.0892	3.2902	3.5444	3.9382	3.9943	4.0489	4.0815	4.3869	4.4455	4.5524	4.5825	4.6178	4.8411	5.0539	3
O=Cc1ccc(-n2cccc2)cc1	3.5921	3.6852	4.1626	4.6821	4.7046	5.3484	5.4909	5.6526	5.9971	6.0699	6.3466	6.6726	6.7794	6.853	7.029	2.9761	3.1312	3.1825	4.1289	4.2555	4.4059	4.4642	4.6009	4.6978	5.2615	5.4301	5.4724	5.8266	5.9918	6.1742	2
Cc1ccc(C)n1-c1ccc(C=O)cc1	2.8141	3.658	3.8311	4.0028	4.6895	5.0788	5.3175	5.4008	5.5647	6.1701	6.2803	6.4321	6.5127	6.6507	6.7099	2.6961	3.0802	3.1153	3.9262	3.9384	4.0095	4.0672	4.4805	4.5681	5.1988	5.3727	5.4981	5.5472	5.5822	5.7176	2
Cc1ccc(C)n1-c1ccc(-c2ccc(C=O)cc2)cc1	2.7844	3.6069	3.709	3.9329	4.074	4.3351	4.4267	4.5882	4.6436	4.9163	4.9706	5.219	5.439	5.4711	5.5858	2.7468	2.8829	3.0816	3.6133	3.7106	3.8887	3.9299	3.9335	4.2359	4.281	4.3467	4.3658	4.4856	4.5553	4.6804	3
O=Cc1ccc(N(c2ccc3ccccc3c2)c2ccc3ccccc3c2)cc1	3.3377	3.3528	3.699	3.7018	3.9302	4.1642	4.1776	4.3168	4.3721	4.4077	4.5017	4.6547	4.6932	4.788	4.819	2.4853	2.5226	2.8134	3.1793	3.3049	3.468	3.5823	3.7708	3.9589	3.9769	4.0416	4.1415	4.1738	4.1838	4.2374	5
O=Cc1ccc(-c2ccc3ccccc3c2)cc1	3.6108	3.6547	4.085	4.4518	4.5604	4.6825	5.0164	5.0734	5.2643	5.4623	5.5003	5.5668	5.6364	5.6715	5.7671	2.5365	3.0753	3.0917	3.6396	3.8765	3.9268	4.1334	4.208	4.3334	4.5553	4.5942	4.9255	5.076	5.2278	5.2976	3
O=Cc1ccc(-c2c3ccccc3cc3ccccc23)cc1	3.0528	3.2217	3.68	3.8588	4.2905	4.3524	4.5384	4.6365	4.6748	4.7649	4.8593	4.8667	5.02	5.1424	5.2807	1.7703	3.0446	3.1313	3.2461	3.2793	3.489	3.6908	3.9874	4.1402	4.291	4.3585	4.4064	4.429	4.5858	4.619	4
O=Cc1ccc(-c2nc(-c3ccccc3)c(-c3ccccc3)[nH]2)cc1	3.205	3.5599	3.9921	4.2293	4.3031	4.3589	4.3841	4.6745	4.7838	4.8127	4.8156	4.8892	5.023	5.1894	5.2788	2.3566	3.0163	3.0515	3.4992	3.6622	3.8511	4.0181	4.0717	4.1319	4.2191	4.2582	4.3431	4.3799	4.4567	4.4948	4
O=Cc1ccc(-c2nc(-c3ccc(F)cc3)c(-c3ccc(F)cc3)[nH]2)cc1	3.3617	3.5533	4.2041	4.3266	4.3734	4.4751	4.6366	4.6536	4.745	4.8741	4.9004	4.98	5.0065	5.257	5.3438	2.3984	3.0453	3.2161	3.7102	3.779	3.8878	3.8972	4.0771	4.1574	4.2966	4.3513	4.4185	4.4901	4.5749	4.629	4
Nc1ccc(-c2nc(-c3ccc(C=O)cc3)[nH]c2-c2ccc(N)cc2)cc1	2.9405	3.3569	3.5834	4.1203	4.1896	4.2264	4.2919	4.4233	4.4971	4.6333	4.6914	4.7099	4.7551	4.8389	4.9032	2.2128	3.0756	3.083	3.224	3.4681	3.5783	3.593	3.8714	3.8767	3.9479	4.0687	4.273	4.3479	4.3649	4.4379	4
O=Cc1ccc(-c2ccc(C(=C(c3ccccc3)c3ccccc3)c3ccccc3)cc2)cc1	3.1668	3.6162	3.7609	4.1574	4.2742	4.3487	4.4012	4.4102	4.4721	4.5075	4.5866	4.6393	4.7125	4.7334	4.7508	2.3419	2.8382	3.0951	3.4014	3.4935	3.6196	3.6596	3.9117	3.9488	3.9743	4.0923	4.1547	4.1683	4.2378	4.3399	5
O=Cc1ccc(-c2ccc(/C(=C\c3ccccc3)c3ccccc3)cc2)cc1	3.3032	3.6125	3.9324	4.2375	4.3306	4.4807	4.5048	4.5528	4.5924	4.6611	4.7464	4.7779	4.7866	4.863	4.9228	2.4007	2.8445	3.0901	3.4315	3.6262	3.6927	3.9164	3.9907	4.0755	4.1301	4.1716	4.2686	4.3488	4.4265	4.4971	4
O=Cc1ccc(N2C(=S)c3cccc4cccc(c34)C2=S)cc1	1.6746	2.2229	2.9046	3.1217	3.273	3.2919	3.4229	3.5124	3.547	3.6386	3.6535	3.8519	3.9721	4.1255	4.1277	1.4371	1.6467	1.9219	1.9403	2.8771	3.0432	3.1095	3.2428	3.2727	3.2911	3.4141	3.431	3.4903	3.7601	3.8225	3
O=Cc1ccc(N2C(=O)c3cccc4cccc(c34)C2=O)cc1	3.6397	3.6693	3.7773	4.0182	4.0965	4.099	4.1757	4.2019	4.474	4.5531	4.7725	4.8454	4.9684	5.0863	5.2812	2.3269	3.1195	3.2499	3.3673	3.3805	3.7337	3.8716	3.9032	3.9814	4.0205	4.0767	4.1628	4.371	4.4089	4.4514	3
CCCCN1C(=O)c2cccc3c(-c4ccc(C=O)cc4)ccc(c23)C1=O	3.4877	3.5644	3.601	3.9406	4.0189	4.0427	4.2124	4.3398	4.3744	4.4169	4.7765	4.7862	4.8563	4.9367	4.9895	2.237	3.0513	3.1094	3.3321	3.3492	3.5708	3.6942	3.7797	3.8677	4.0324	4.2579	4.3214	4.3332	4.3995	4.4938	3
O=Cc1ccc(-c2ccc3c4c(cccc24)C(=O)NC3=O)cc1	3.5096	3.555	3.6013	4.033	4.044	4.1605	4.3211	4.3297	4.3566	4.5754	4.8126	4.8301	4.8653	4.9779	5.1613	2.2459	3.0454	3.1112	3.3298	3.3836	3.6648	3.8507	3.8661	3.8838	4.0382	4.2559	4.2847	4.3106	4.3967	4.5236	3
CCCCN1C(=S)c2cccc3c(-c4ccc(C=O)cc4)ccc(c23)C1=S	1.7927	2.1794	2.7556	3.0397	3.3035	3.4364	3.5825	3.6309	3.6714	3.7038	3.755	3.8818	3.8983	4.0267	4.0902	1.5335	1.5951	1.8414	1.9783	2.9612	3.0104	3.0554	3.2622	3.3436	3.3868	3.5538	3.6285	3.6491	3.7045	3.7617	3
O=Cc1ccc(-c2ccc3c4c(cccc24)C(=S)NC3=S)cc1	1.9881	2.2612	2.8357	3.039	3.4133	3.488	3.6279	3.6951	3.7842	3.7923	3.8437	3.8586	3.8797	4.0183	4.1827	1.6422	1.736	1.8256	2.0024	2.9889	2.9997	3.0963	3.331	3.4277	3.4437	3.6033	3.6768	3.7157	3.7301	3.8296	3
O=Cc1ccc(-c2ccc(/C=C/c3cccs3)s2)cc1	2.8513	3.4831	3.6221	4.1045	4.2052	4.3193	4.3815	4.6056	4.6713	4.7488	4.8087	4.8456	5.1498	5.172	5.2285	1.5723	2.5467	3.0143	3.3263	3.4278	3.6421	3.7654	3.8149	4.089	4.2157	4.2772	4.516	4.6401	4.6594	4.6659	3
O=Cc1ccc(N2c3ccccc3Sc3ccccc32)cc1	2.4848	3.5837	3.6032	3.6366	3.8624	4.2038	4.2974	4.4119	4.4504	4.7928	4.7956	4.9882	5.0538	5.1327	5.2496	2.4685	3.045	3.0883	3.2493	3.4916	3.589	3.645	3.6769	3.8452	3.9762	4.1504	4.2831	4.4012	4.404	4.435	3
O=Cc1ccc(-c2ccc(N3c4ccccc4Sc4ccccc43)cc2)cc1	2.5871	3.5608	3.5982	3.6717	3.8322	3.9187	4.1544	4.1963	4.2699	4.2994	4.489	4.525	4.6005	4.7527	4.8081	2.5789	2.9243	3.0229	3.0735	3.4917	3.6354	3.6647	3.6665	3.7076	3.8213	3.9071	3.9269	4.1397	4.1565	4.2267	4
O=Cc1ccc(-c2ccc(N3c4ccccc4Sc4ccccc43)o2)cc1	2.8424	3.5506	3.7885	3.7943	3.9619	4.3458	4.4405	4.4729	4.5039	4.5387	4.5671	4.6064	4.9487	5.01	5.1362	2.4232	2.8227	3.0452	3.2483	3.5217	3.72	3.7797	3.8171	3.8814	3.9479	4.1984	4.2835	4.3123	4.3905	4.4755	4
O=Cc1ccc(N2c3ccccc3Oc3ccccc32)cc1	2.2288	3.3547	3.6331	3.714	3.7311	4.187	4.268	4.4682	4.5096	4.8215	4.9191	4.94	5.1956	5.3675	5.4571	2.1368	2.8282	3.0883	3.2877	3.3026	3.517	3.6395	3.6521	3.7641	3.9878	4.2183	4.4377	4.4967	4.5055	4.5303	3
O=Cc1ccc(-c2ccc(N3c4ccccc4Oc4ccccc43)cc2)cc1	2.2415	3.3118	3.4924	3.5962	3.7275	3.7419	3.8174	4.177	4.2624	4.3491	4.4699	4.5218	4.6002	4.7796	4.911	2.237	2.8063	2.9324	3.0717	3.2929	3.4772	3.5029	3.6207	3.7013	3.7168	3.7412	3.8164	3.9261	4.2184	4.2396	4
O=Cc1ccc(-c2ccc(N3c4ccccc4Oc4ccccc43)s2)cc1	2.3102	3.545	3.5824	3.722	3.8019	3.861	3.9914	4.2341	4.3031	4.379	4.4817	4.4883	4.6384	4.7511	4.9884	2.2952	2.5004	2.9418	3.0395	3.4951	3.5569	3.5881	3.6337	3.6768	3.7234	3.838	3.9283	3.999	4.2559	4.3031	4
O=Cc1ccc(-c2ccc(N3c4ccccc4Oc4ccccc43)o2)cc1	2.5165	3.5478	3.8473	3.85	3.9035	4.1659	4.2056	4.3124	4.3825	4.4788	4.5792	4.5918	5.182	5.2461	5.2616	2.454	2.5065	3.02	3.0422	3.6359	3.7001	3.705	3.7402	3.8459	3.8747	4.1476	4.2001	4.2793	4.3097	4.4288	4
CC1(C)c2ccccc2N(c2ccc(C=O)cc2)c2ccccc21	2.4281	3.6028	3.6457	4.0241	4.1446	4.2354	4.2874	4.3442	4.6137	4.815	5.1178	5.1622	5.2166	5.3399	5.456	2.4185	3.0969	3.2168	3.2438	3.5405	3.6127	3.7443	3.9395	4.0127	4.0215	4.1584	4.2824	4.3704	4.4246	4.4922	3
CC1(C)c2ccccc2N(c2ccc(-c3ccc(C=O)cc3)cc2)c2ccccc21	2.5275	3.6028	3.6239	3.7975	4.0742	4.0943	4.1913	4.2193	4.2815	4.3299	4.3336	4.6004	4.6036	4.7458	5.252	2.5223	2.9214	3.0776	3.2107	3.5533	3.5965	3.7039	3.7457	3.7871	3.9287	3.9979	4.0732	4.1038	4.1401	4.2282	4
CC1(C)c2ccccc2N(c2ccc(-c3ccc(C=O)cc3)s2)c2ccccc21	2.5798	3.5518	3.8286	3.879	4.0204	4.1303	4.2563	4.275	4.3276	4.3952	4.4723	4.662	4.686	4.8747	4.9823	2.4683	2.5731	3.0458	3.3232	3.487	3.666	3.7645	3.8255	3.8628	3.9157	3.9742	4.0189	4.1574	4.2438	4.2946	4
CC1(C)c2ccccc2N(c2ccc(-c3ccc(C=O)cc3)o2)c2ccccc21	2.7621	3.5527	3.8093	4.1377	4.2608	4.3371	4.3693	4.4288	4.4604	4.4775	4.5499	4.7185	5.199	5.2441	5.2489	2.4367	2.7524	3.0469	3.3529	3.6871	3.7288	3.7987	3.885	4.0073	4.132	4.2523	4.2906	4.3258	4.3404	4.3929	4
CN1c2ccccc2N(c2ccc(C=O)cc2)c2ccccc21	1.9243	3.1052	3.462	3.5617	3.647	3.9986	4.201	4.2858	4.3327	4.6293	4.6912	4.8017	4.9269	5.2115	5.4081	1.9149	2.7519	3.0983	3.118	3.2499	3.4064	3.4143	3.4577	3.558	3.9541	4.2095	4.281	4.3905	4.4306	4.445	3
CN1c2ccccc2N(c2ccc(-c3ccc(C=O)cc3)cc2)c2ccccc21	1.9944	3.1147	3.2844	3.5186	3.5439	3.5728	3.6055	3.9993	4.1832	4.2876	4.3229	4.3705	4.6008	4.7129	4.7271	1.9903	2.7446	2.9213	3.0801	3.1204	3.2727	3.3987	3.423	3.5245	3.5542	3.5567	3.7114	3.9288	4.1811	4.2063	4
CN1c2ccccc2N(c2ccc(-c3ccc(C=O)cc3)s2)c2ccccc21	2.0048	3.3106	3.5007	3.5552	3.5591	3.68	3.8172	4.024	4.1756	4.272	4.2939	4.3523	4.472	4.6748	4.8078	1.9935	2.4714	2.8377	3.0483	3.2827	3.3958	3.4281	3.4833	3.5012	3.5279	3.7042	3.8191	3.9122	4.2311	4.2754	4
CN1c2ccccc2N(c2ccc(-c3ccc(C=O)cc3)o2)c2ccccc21	2.234	3.5595	3.6453	3.6847	3.7869	3.8891	3.9824	4.1216	4.2316	4.3861	4.4698	4.4817	4.9935	5.0984	5.1737	2.2237	2.425	2.9603	3.0534	3.4758	3.4829	3.584	3.6433	3.7292	3.8818	3.8872	3.9485	4.2561	4.2818	4.3732	4
Cc1cccc2c3cccc(C)c3n(-c3ccc(C=O)cc3)c12	2.6838	3.113	3.6286	3.8838	3.9902	4.1229	4.3574	4.6178	4.7107	4.7605	5.1005	5.1858	5.2041	5.3043	5.3297	2.6739	3.0821	3.0984	3.1723	3.2202	3.406	3.8068	3.9637	4.036	4.1	4.1226	4.2102	4.4464	4.5545	4.6127	4
O=Cc1ccc(-n2c3ccccc3c(=O)c3ccccc32)cc1	2.8396	3.5838	3.6165	3.6618	3.8126	3.9885	4.2203	4.2271	4.3923	4.5083	4.8465	4.8792	4.9207	4.9977	5.0045	2.8156	2.831	3.0677	3.1834	3.2708	3.3877	3.4332	3.8119	3.8139	3.9828	4.059	4.1724	4.218	4.2242	4.3752	4
O=Cc1ccc(-c2ccc(-n3c4ccccc4c(=O)c4ccccc43)cc2)cc1	3.0099	3.5821	3.5855	3.6486	3.9093	4.026	4.2389	4.348	4.3606	4.3636	4.4976	4.5103	4.5898	4.6016	4.835	2.8024	2.9398	3.008	3.059	3.1869	3.3862	3.4336	3.7165	3.8253	3.9102	3.9229	4.0598	4.1857	4.2299	4.2495	5
O=Cc1ccc(-c2ccc(-n3c4ccccc4c(=O)c4ccccc43)s2)cc1	2.996	3.5263	3.5806	3.6878	3.864	3.9339	4.2618	4.2749	4.2761	4.3504	4.3973	4.4808	4.5382	4.6836	4.804	2.5119	2.8756	2.9861	3.0235	3.1713	3.4152	3.4187	3.5029	3.8466	3.8759	3.9566	3.9727	4.1165	4.2515	4.2675	5
O=Cc1ccc(-c2ccc(-n3c4ccccc4c(=O)c4ccccc43)o2)cc1	3.1934	3.5264	3.5912	3.7281	3.9096	4.0203	4.1369	4.4077	4.4143	4.4831	4.5749	4.6076	4.7476	4.9113	4.9647	2.4766	2.9183	3.0222	3.1791	3.1854	3.422	3.427	3.7391	3.8751	3.992	4.0129	4.126	4.148	4.3255	4.3522	5
Cc1cccc2c3cccc(C)c3n(-c3ccc(-c4ccc(C=O)cc4)s3)c12	2.8624	3.1742	3.5418	3.8013	4.0606	4.1413	4.2123	4.4529	4.4882	4.5548	4.632	4.6418	4.7621	4.8112	4.9325	2.4542	2.8516	3.0375	3.1647	3.1773	3.4696	3.4956	3.8494	3.9613	3.993	4.038	4.0493	4.1729	4.2842	4.4144	5
O=Cc1ccc(-c2ccc(-n3c4ccccc4c4ccccc43)cc2)cc1	3.0958	3.5011	3.6039	4.0364	4.1756	4.3411	4.3905	4.5105	4.5217	4.574	4.6878	4.6944	4.7806	4.7847	5.0506	2.7185	3.0803	3.1695	3.2263	3.3776	3.4947	3.6968	3.9139	3.9308	4.0306	4.0733	4.3432	4.3546	4.4362	4.4698	5
O=Cc1ccc(-c2ccc(-n3c4ccccc4c4ccccc43)s2)cc1	3.0187	3.3977	3.5506	3.9589	4.0662	4.288	4.3828	4.4141	4.584	4.6716	4.7059	4.7251	4.9263	5.0179	5.0518	2.3571	3.0462	3.1555	3.1708	3.3879	3.4398	3.4862	3.8548	3.9858	4.0421	4.0768	4.2383	4.2789	4.4333	4.495	5
Cc1cccc2c3cccc(C)c3n(-c3ccc(-c4ccc(C=O)cc4)cc3)c12	2.8006	3.191	3.5935	3.8982	4.0339	4.0813	4.1095	4.2799	4.3808	4.3837	4.4782	4.5943	4.6087	4.7106	4.7381	2.7958	2.9175	3.0696	3.1721	3.186	3.3873	3.6845	3.8138	3.9238	4.0222	4.0728	4.1061	4.1201	4.2365	4.2664	5
O=Cc1ccc(-n2c3ccccc3c3ccccc32)cc1	3.2397	3.5448	3.6571	4.0776	4.2411	4.5385	4.6208	4.7283	4.8976	5.1344	5.2527	5.304	5.3763	5.4244	5.5082	2.7544	3.1174	3.1573	3.4132	3.521	3.6429	4.0043	4.0506	4.134	4.2028	4.4767	4.5208	4.5285	4.6736	4.7274	4
O=Cc1ccc(-c2ccccc2)cc1	3.6266	4.2785	4.5902	4.6202	5.3983	5.4122	5.6057	5.6223	5.8316	5.8801	6.0093	6.2409	6.2877	6.302	6.3519	2.9196	3.0988	3.7477	3.9409	4.206	4.346	4.5543	4.6724	4.7652	5.1031	5.3479	5.5231	5.6	5.7631	5.9063	2
COc1ccc(-c2ccc(C=O)cc2)cc1	3.6447	3.847	4.5691	4.6656	5.0648	5.2109	5.2278	5.6176	5.6231	6.0105	6.1239	6.1536	6.1866	6.2609	6.4322	2.7992	3.1168	3.6828	3.9652	4.0627	4.1907	4.4427	4.4773	4.511	4.8072	5.313	5.603	5.7369	5.8243	5.8846	2
Nc1ccc(C2=CC(=O)C=CC2=O)cc1	2.0887	2.4656	2.6901	3.2253	3.7889	4.4572	4.7472	4.8186	5.1787	5.2484	5.402	5.5342	5.6855	5.7818	5.98	1.4907	1.9795	2.1992	2.5199	3.0171	3.1225	3.3814	4.0001	4.3041	4.6342	4.8579	4.9361	5.0193	5.0601	5.2775	1
O=C1C=CC(=O)C(n2ccc3ccccc32)=C1	1.7655	2.2237	2.4885	2.8599	3.4263	4.0978	4.3428	4.7105	4.8963	4.9165	5.1035	5.2927	5.433	5.4444	5.4882	1.3627	1.9551	2.0029	2.384	2.522	2.9141	3.2701	3.7974	3.9075	4.1625	4.3581	4.6913	4.937	4.9651	5.1164	2
O=C1C=CC(=O)C(c2ccc3occc3c2)=C1	2.3623	2.4478	2.5203	2.6555	4.1125	4.3322	4.4767	4.6508	4.9547	5.0212	5.2206	5.3573	5.4129	5.4615	5.8738	1.6939	1.9596	2.1756	2.247	2.5391	3.281	3.561	3.7659	4.0898	4.2866	4.4258	4.7835	4.8593	4.9488	4.9977	2
O=C1C=CC(=O)C(c2ccc3[nH]cnc3c2)=C1	2.452	2.4635	2.581	2.6515	3.8346	4.079	4.6232	4.6581	4.8037	5.0144	5.0551	5.2705	5.3041	5.5383	5.6419	1.6771	1.9678	2.1717	2.4451	2.5524	3.4543	3.5108	3.809	3.9347	4.1462	4.3437	4.7082	4.8847	4.9195	4.9829	2
O=C1C=CC(=O)C(c2cccc3ocnc23)=C1	2.4892	2.6339	2.8054	3.0705	3.9821	4.1487	4.8223	4.9098	5.039	5.0716	5.3087	5.3311	5.7342	5.7723	5.7942	1.9867	2.1283	2.2149	2.5594	2.9027	3.2781	3.4902	4.1195	4.129	4.5889	4.747	4.8801	4.9388	4.9843	5.137	2
O=C1C=CC(=O)C(c2ccc3[nH]nnc3c2)=C1	2.435	2.5381	2.6691	2.9611	3.5732	4.1232	4.4523	4.7098	4.8604	4.8943	4.8972	5.0761	5.1248	5.3494	5.3495	1.7213	1.941	2.1907	2.5263	2.792	3.2016	3.5079	3.5969	3.7461	4.1602	4.1695	4.6591	4.7367	4.8338	4.9324	2
CN(C)c1ccc(C2=CC(=O)C=CC2=O)cc1	1.898	2.4628	2.687	3.2002	3.6004	4.2268	4.5409	4.614	4.9988	5.1696	5.3164	5.3768	5.5478	5.6865	5.9198	1.331	1.9815	2.2002	2.5024	2.8666	3.0935	3.2896	3.8726	4.2374	4.3882	4.6237	4.9162	4.9903	5.0098	5.1746	1
O=C1C=CC(=O)C(c2ccc3cnccc3c2)=C1	2.2688	2.4287	2.6405	2.8411	2.9874	4.0652	4.0926	4.1939	4.2453	4.4639	4.7178	4.853	4.889	4.9733	5.1163	1.7442	1.9379	2.1658	2.2897	2.5486	2.8324	2.9138	3.6794	3.7317	3.8323	3.8853	3.9815	4.3977	4.4352	4.5828	2
O=C1C=CC(=O)C(c2cnc3ncccc3c2)=C1	2.3272	2.5346	2.6813	2.9258	3.0181	3.356	3.7509	4.0942	4.3612	4.3877	4.4669	4.5204	4.786	4.8204	4.9732	1.8137	1.9029	2.1293	2.5115	2.7675	2.9	3.0891	3.3149	3.4018	3.612	3.6891	3.8953	4.0763	4.2882	4.3472	2
O=C1C=CC(=O)C(c2ccc3ncccc3c2)=C1	2.3664	2.4313	2.6296	2.7858	3.08	4.0404	4.1517	4.2003	4.279	4.4874	4.6854	4.7541	4.9028	5.0308	5.0368	1.6483	1.944	2.1525	2.5016	2.5349	2.8179	3.0574	3.4872	3.6757	3.7296	4.0662	4.231	4.2983	4.5338	4.5673	2
O=C1C=CC(=O)C(c2cnc3cnncc3c2)=C1	2.1726	2.3903	2.5986	2.8761	3.229	3.2465	3.2993	3.7064	4.0747	4.0919	4.1798	4.4639	4.4845	4.5597	4.709	1.894	1.937	2.1115	2.1619	2.4989	2.9246	3.0253	3.079	3.1558	3.2137	3.6631	3.8711	3.8914	4.045	4.1325	2
O=C1C=CC(=O)C(c2cc(F)c(F)c(F)c2)=C1	2.4326	2.6727	2.6741	2.9219	4.0723	4.7241	4.9146	4.9232	5.0313	5.1425	5.9244	5.9437	5.9452	6.0385	6.0926	1.8038	1.9354	2.1928	2.5041	2.7839	3.4719	3.6076	4.3315	4.4274	4.7631	4.829	4.8829	4.9493	5.0122	5.4669	1
O=C1C=CC(=O)C(c2cccc3sccc23)=C1	2.0982	2.4386	2.5665	2.7777	3.5225	4.1788	4.3066	4.571	4.819	5.0687	5.1374	5.1824	5.2959	5.3853	5.4356	1.7204	1.9626	2.159	2.4664	2.5887	2.8552	3.0668	3.8176	3.9302	4.118	4.2984	4.639	4.8419	4.9221	4.9335	2
O=C1C=CC(=O)C(c2nc3ccccc3s2)=C1	2.2781	2.3736	2.3749	2.7037	3.2948	3.8681	4.048	4.2315	4.2721	4.7253	4.7315	4.9178	4.9815	5.0528	5.3695	1.5751	1.8697	2.1562	2.2438	2.4806	3.1504	3.1514	3.2226	3.6521	3.8891	4.1336	4.5577	4.576	4.6465	4.6607	2
O=C1C=CC(=O)C(n2ccc(=O)c3ccccc32)=C1	1.5867	1.9879	2.5051	2.5824	2.7459	2.9626	3.6972	3.8689	4.1296	4.3405	4.6539	4.8221	4.8828	4.9407	5.1774	1.3021	1.9619	2.0011	2.2414	2.4083	2.5846	2.8265	2.9623	3.0932	3.2957	3.51	3.9193	4.049	4.4145	4.6135	2
O=C1C=CC(=O)C(c2cnc3c(ccc4cccnc43)c2)=C1	2.3174	2.3616	2.5333	2.5413	2.7818	3.1322	3.6515	3.9333	3.9431	4.064	4.092	4.2178	4.3278	4.4752	4.4829	1.7683	1.9051	2.1273	2.2813	2.5168	2.6445	2.8672	3.0577	3.2209	3.4951	3.5278	3.5307	3.6729	3.8207	3.9505	3
O=C1C=CC(=O)C(C2c3ccccc3-c3ccccc32)=C1	1.9165	2.3157	2.6351	2.8615	2.9393	3.7304	3.7466	4.6514	4.6633	4.7057	4.8388	4.9503	5.0876	5.2191	5.2913	1.8909	1.9101	2.143	2.3824	2.6269	2.8109	2.9616	3.0663	3.7318	3.9295	4.0827	4.3166	4.3609	4.5834	4.6884	2
O=C1C=CC(=O)C(c2ccc3c(c2)Oc2ccccc2O3)=C1	1.8229	2.44	2.6631	2.6864	3.2007	3.5184	3.7797	4.204	4.3431	4.6129	4.7542	4.8972	4.9518	5.0921	5.1521	1.3816	1.9516	2.182	2.1864	2.5588	2.9261	3.0629	3.4579	3.5345	3.7688	3.8567	3.9458	4.1139	4.4668	4.5184	2
O=C1C=CC(=O)C(c2cc3c4c(c2)CCCN4CCC3)=C1	1.7761	2.458	2.6376	2.8944	3.5593	4.0695	4.3623	4.533	4.9079	5.1017	5.1253	5.1643	5.2452	5.4441	5.4781	1.2042	1.9814	2.1885	2.4883	2.7501	2.8177	3.1347	3.7072	4.0536	4.3482	4.5054	4.5932	4.9691	4.9896	5.0313	1
O=C1C=CC(=O)C(c2ccc(-c3cc4c5c(c3)CCCN5CCC4)cc2)=C1	1.466	2.4502	2.6461	2.7556	2.8173	3.0435	3.5272	3.9173	4.1676	4.3783	4.4637	4.5817	4.7644	4.8578	4.9599	1.2312	1.9632	2.0979	2.178	2.5646	2.7898	2.7946	2.9339	3.3678	3.5356	3.6521	3.911	4.0512	4.1934	4.3824	2
O=C1C=CC(=O)C(c2ccc(-c3cc4c5c(c3)CCCN5CCC4)s2)=C1	1.5224	2.3949	2.5753	2.7618	2.9681	3.1111	3.2578	4.0264	4.0958	4.3281	4.4744	4.6613	4.7365	4.8321	4.9146	0.8286	1.9305	2.003	2.313	2.3987	2.5605	2.8362	3.0202	3.3736	3.4626	3.4957	3.8311	4.1488	4.2244	4.4177	2
O=C1C=CC(=O)C(N2c3ccccc3CCc3ccccc32)=C1	1.5389	2.5063	2.5848	2.6811	2.7817	2.8796	3.7728	3.9876	4.2103	4.5675	4.8332	4.8615	4.9154	5.0663	5.1304	1.2349	2.0374	2.292	2.4259	2.5272	2.6254	2.6942	3.074	3.5507	3.5791	3.9503	4.0532	4.0936	4.3668	4.4211	2
CC1(C)c2ccccc2-c2cc(C3=CC(=O)C=CC3=O)ccc21	2.1025	2.4657	2.6281	2.8258	3.048	3.7432	4.1583	4.3047	4.5788	4.8281	4.8623	4.9847	5.0235	5.1067	5.1517	1.7861	1.9839	2.1356	2.3049	2.5626	3.0329	3.0727	3.3163	3.7166	3.9243	3.988	4.2124	4.2885	4.4715	4.6506	2
O=C1C=CC(=O)C(n2c3ccccc3c3cc4ccccc4cc32)=C1	1.3952	1.9426	2.4217	2.5041	2.8765	3.2439	3.5082	3.6901	3.8778	3.9404	4.0669	4.4713	4.5529	4.5624	4.7595	1.0609	1.8659	2.0066	2.176	2.3759	2.4216	2.5527	2.8779	3.2313	3.291	3.5345	3.731	3.8073	3.8796	4.0968	4
O=C1C=CC(=O)C(c2ccnnc2)=C1	1.8929	2.4537	2.7468	3.1401	3.4361	3.6656	3.9533	4.0607	4.3977	4.7821	4.9732	5.1185	5.2572	5.3639	5.4115	1.7143	1.9673	2.0362	2.2926	2.5151	2.8745	3.4766	3.5791	3.6847	3.8887	4.3002	4.495	4.601	4.7174	4.8187	1
O=C1C=CC(=O)C(c2ncc[nH]2)=C1	2.1617	2.3466	2.9137	3.3122	3.6583	4.1118	4.6059	5.0806	5.1373	5.5355	5.6496	5.7006	6.0298	6.1622	6.1977	1.3197	1.8472	2.4474	2.4971	3.222	3.2499	3.5599	3.6743	4.726	4.9636	4.9765	5.1869	5.2391	5.3663	5.465	1
O=C1C=CC(=O)C(c2nc3ccccc3[nH]2)=C1	2.2534	2.397	2.4327	2.5891	3.4739	4.0035	4.3717	4.4387	4.4741	4.5843	4.8603	5.0227	5.4105	5.4891	5.6736	1.6362	1.8072	2.0981	2.2411	2.4952	3.2584	3.2922	3.3609	3.7391	4.2059	4.3009	4.5264	4.6294	4.8724	4.9023	2
O=C1C=CC(=O)C(c2ccc(-c3ccccn3)nc2)=C1	2.4405	2.4426	2.4935	2.9222	3.3139	3.5214	3.604	4.0406	4.0414	4.2051	4.4607	4.4688	4.7024	4.7975	4.8922	1.7019	1.9495	2.1003	2.502	2.8157	2.973	3.1123	3.2662	3.4812	3.714	3.9046	3.9647	4.0349	4.1591	4.2926	2
O=C1C=CC(=O)C(c2ccc3c(c2)-c2ccccc2C3)=C1	2.1238	2.4652	2.6284	2.8168	3.0828	3.7571	4.1727	4.31	4.6547	4.8452	4.8675	5.1136	5.1413	5.1845	5.2593	1.8014	1.9845	2.1331	2.3059	2.5604	3.0439	3.1002	3.3497	3.7153	3.9307	3.972	4.2248	4.2838	4.5111	4.6534	2
O=C1C=CC(=O)C(n2c3ccncc3c3cnccc32)=C1	2.0185	2.0483	2.4968	2.6281	2.7285	2.8091	3.4589	3.6619	4.0405	4.5248	4.5812	4.6499	4.6626	4.6913	4.7743	1.6446	1.9869	2.0297	2.2637	2.4595	2.6357	2.7089	2.9841	3.2491	3.469	3.8237	3.8811	4.1683	4.3179	4.3664	3
O=C1C=CC(=O)C(c2c3ccoc3cc3ccoc23)=C1	1.8021	2.3593	2.462	2.7411	3.4424	3.7323	4.0496	4.4153	4.5729	4.8383	4.9578	5.0339	5.2056	5.2948	5.403	1.5208	1.9572	2.1113	2.2477	2.5002	2.7549	2.9229	3.4235	3.6215	4.0812	4.2344	4.4983	4.5557	4.7508	4.874	3
O=C1C=CC(=O)C(c2ccc(N3c4ccccc4Sc4ccccc43)s2)=C1	1.1732	2.1786	2.3642	2.4277	2.7475	2.9184	2.9943	3.0238	3.1498	3.809	4.0668	4.1105	4.1438	4.2407	4.3431	1.1672	1.4239	1.9309	2.1572	2.3173	2.4969	2.7913	2.9847	2.9868	3.0677	3.1519	3.1594	3.5039	3.5928	3.7111	3
O=C1C=CC(=O)C(N(c2ccccc2)c2ccccc2)=C1	2.0233	2.5126	2.8298	3.2605	3.4417	3.6787	3.8288	4.3263	4.4815	4.511	4.7364	4.8413	5.342	5.3623	5.396	1.3391	2.0391	2.31	2.5859	3.1221	3.2562	3.3893	3.5113	3.5711	3.6771	4.0311	4.1263	4.3094	4.4148	4.569	2
CN(C)c1ccc2cc(C3=CC(=O)C=CC3=O)ccc2c1	1.6922	2.443	2.4775	2.7351	3.2106	3.6443	3.9254	4.1637	4.2892	4.6583	4.8204	4.9344	5.0272	5.1613	5.2096	1.2593	1.9731	2.1702	2.3734	2.4606	2.6219	2.6732	3.4049	3.4547	3.8338	4.0925	4.2014	4.3042	4.4406	4.7433	2
O=C1C=CC(=O)C(c2ccc(N3CCC3)cc2)=C1	1.9129	2.463	2.6889	3.2141	3.613	4.2408	4.5398	4.6227	4.9966	5.1688	5.3213	5.3775	5.5077	5.7012	5.8991	1.3509	1.9811	2.2008	2.5034	2.877	3.1084	3.2879	3.8804	4.2438	4.3958	4.6239	4.9172	4.9849	5.0101	5.1786	1
CN(C)c1cccc2cc(C3=CC(=O)C=CC3=O)ccc12	1.7099	2.4393	2.5878	2.6481	2.8518	3.7003	3.8724	4.0489	4.1031	4.5099	4.6856	4.8078	4.9696	5.0142	5.0932	1.5328	1.9518	2.0213	2.1852	2.5372	2.619	2.7414	3.2826	3.5353	3.7081	4.0035	4.0693	4.2651	4.5104	4.5846	2
CN1c2ccccc2N(C)c2cc(C3=CC(=O)C=CC3=O)ccc21	1.2531	2.4501	2.4995	2.7361	3.0125	3.2041	3.5178	3.6433	4.0312	4.1111	4.3276	4.6348	4.7231	4.8289	5.0151	0.7578	1.9786	2.0864	2.2154	2.4798	2.5807	2.7855	2.9983	3.3309	3.4522	3.5255	3.7203	3.9597	4.1377	4.3224	2
CN(C)C1=CC(=O)C=CC1=O	2.4298	2.509	2.95	4.5376	5.1548	5.6316	5.7284	6.05	6.1344	6.206	6.2853	6.6699	6.837	6.8529	7.1011	1.495	2.0319	2.4254	2.6314	4.0872	4.2754	5.0649	5.4637	5.5094	5.7753	5.8169	5.9689	6.0267	6.3341	6.5411	0
CCN(CC)C1=CC(=O)C=CC1=O	2.3574	2.4721	2.9802	4.5622	5.2062	5.5425	5.6665	6.0055	6.0328	6.111	6.1691	6.2449	6.3461	6.669	6.7728	1.3858	2.0221	2.4666	2.6603	4.1468	4.265	5.0142	5.4019	5.4767	5.7467	5.778	5.9487	6.0143	6.0688	6.2569	0
O=C1C=CC(=O)C(N2CCC2)=C1	2.3869	2.453	3.0243	4.6182	5.3541	5.6449	5.6462	6.0517	6.0888	6.1024	6.2976	6.3379	6.5677	6.9219	7.0348	1.4088	2.015	2.5193	2.6564	4.1653	4.3867	5.0388	5.4554	5.4587	5.7912	5.8369	5.9666	6.0631	6.12	6.3403	0
O=C1C=CC(=O)C(N2CCOCC2)=C1	2.4406	2.4892	2.9629	3.588	4.557	5.0498	5.3014	5.6342	5.6828	6.0449	6.1123	6.2071	6.2775	6.5496	6.7151	1.4753	2.0284	2.4489	2.6547	3.5631	4.1879	4.2745	5.0133	5.1295	5.4702	5.4881	5.7737	5.7924	5.9846	6.0176	0
CCN(CC)c1ccc(C2=CC(=O)C=CC2=O)cc1	1.8747	2.4635	2.689	3.2079	3.599	4.1923	4.5242	4.5633	4.9902	5.1664	5.2772	5.3691	5.4953	5.6735	5.8545	1.3	1.9829	2.2031	2.5034	2.8638	3.1	3.2612	3.8128	4.2274	4.3833	4.6065	4.9251	4.9928	5.0069	5.1605	1
O=C1C=CC(=O)C(N2CCNCC2)=C1	2.4057	2.5231	2.7989	2.9832	4.4676	4.9927	5.5338	5.698	5.7719	5.9357	5.9788	6.0171	6.1342	6.1588	6.2669	1.516	2.0375	2.3821	2.6204	2.8575	3.9447	4.2645	5.044	5.4267	5.4975	5.6946	5.73	5.7775	5.9063	5.9319	0
O=C1C=CC(=O)C(c2ccc3c(c2)-c2ccccc2S3(=O)=O)=C1	2.4346	2.464	2.74	2.974	3.2841	3.7677	3.8994	4.1345	4.1599	4.4288	4.5185	4.6425	4.6867	4.7203	4.7936	1.9253	2.0435	2.1697	2.4994	2.6133	2.9693	3.2751	3.427	3.7241	3.7506	3.9082	4.0407	4.1313	4.2825	4.357	2
O=C1C=CC(=O)C(c2nc3c4ccccc4c4ccccc4c3[nH]2)=C1	1.9624	2.2994	2.368	2.5779	3.0136	3.5927	3.6798	3.7713	3.9058	4.0902	4.2648	4.3776	4.4317	4.5029	4.5199	1.3122	1.8486	2.0965	2.2908	2.4721	2.7376	2.8906	3.1503	3.3033	3.3922	3.4554	3.7049	3.8571	3.9892	4.0035	4
O=C1C=CC(=O)C(c2cnc3c4ccccc4c4ccccc4c3n2)=C1	1.9588	2.2642	2.3142	2.5582	3.0324	3.0482	3.4947	3.6231	3.6732	3.71	3.8825	3.9826	4.0807	4.1313	4.1863	1.6228	1.7477	2.0589	2.2704	2.4708	2.6727	2.7375	2.8832	3.071	3.1224	3.1887	3.4014	3.5554	3.6466	3.7796	4
O=C1C=CC(=O)C(c2ccc(N3CCOCC3)cc2)=C1	1.923	2.4624	2.6887	3.2378	3.5593	3.7288	4.2339	4.5458	4.5843	5.0044	5.157	5.1872	5.3306	5.3712	5.5893	1.3553	1.98	2.2024	2.5035	2.8679	3.1321	3.288	3.6774	3.8438	4.2413	4.4121	4.6273	4.9226	4.9927	5.0037	1
COc1ccc(N(C2=CC(=O)C=CC2=O)c2ccc(OC)cc2)cc1	1.8356	2.4961	2.6747	3.088	3.3037	3.4741	3.7007	4.149	4.2939	4.4864	4.5789	4.6294	5.1032	5.1607	5.2504	1.2009	2.0381	2.2698	2.5646	2.8453	2.919	3.4209	3.4624	3.5117	3.6235	3.6664	3.8905	4.0516	4.3005	4.4095	2
COc1ccc(N(c2ccc(OC)cc2)c2ccc(C3=CC(=O)C=CC3=O)cc2)cc1	1.5563	2.4546	2.6741	2.8299	2.8951	3.1871	3.5505	3.6211	3.6823	3.7577	3.8389	4.161	4.2374	4.3839	4.5589	1.1332	1.9766	2.1948	2.2737	2.5986	2.8624	2.9565	3.0865	3.2613	3.2885	3.3799	3.5697	3.6676	3.6842	3.7209	3
O=C1C=CC(=O)C(c2ccc(N(c3ccccc3)c3ccccc3)cc2)=C1	1.6806	2.4556	2.6755	3.0755	3.1609	3.3906	3.528	3.662	3.7075	3.9617	4.067	4.1309	4.5074	4.52	4.6734	1.2737	1.9723	2.1926	2.3628	2.6337	2.9967	3.0611	3.2424	3.329	3.5067	3.5965	3.6456	3.6618	3.7558	4.0377	3
Cc1ccc(N(C2=CC(=O)C=CC2=O)c2ccc(C)cc2)cc1	1.9544	2.5108	2.8009	3.249	3.3571	3.5403	3.7092	4.2934	4.3989	4.4677	4.6893	4.7659	5.2831	5.3279	5.3633	1.2849	2.0411	2.3016	2.5848	3.0373	3.2031	3.3191	3.4879	3.5176	3.5308	3.9263	4.087	4.2056	4.3946	4.4835	2
O=C1C=CC(=O)C(c2ccc(-n3cccc3)cc2)=C1	2.0718	2.2048	2.4621	2.6789	3.2532	3.41	4.0808	4.2603	4.3696	4.7093	4.7772	4.8911	5.0625	5.2725	5.3925	1.7171	1.9688	2.0531	2.1873	2.4902	2.8267	3.158	3.3679	3.4941	3.9409	4.2321	4.3486	4.5803	4.6091	4.7168	2
O=C1C=CC(=O)C(n2cccc2)=C1	1.8992	2.4821	2.552	2.8312	4.2314	4.6135	4.8678	5.359	5.4323	5.6908	5.7947	6.0018	6.0867	6.2207	6.4224	1.612	1.8163	1.996	2.3371	2.5562	3.6077	3.727	4.146	5.005	5.1492	5.2576	5.327	5.6094	5.6974	5.7744	1
Cc1ccc(C)n1C1=CC(=O)C=CC1=O	1.1693	2.2506	2.5227	2.8007	3.8593	3.8785	4.7348	4.9538	5.0372	5.455	5.5076	5.5592	5.7753	5.9044	5.9683	1.1084	1.7629	2.0126	2.2562	2.5161	3.0652	3.4347	4.3208	4.3693	4.8868	4.9731	5.0443	5.2883	5.3311	5.4396	1
Cc1ccc(C)n1-c1ccc(C2=CC(=O)C=CC2=O)cc1	1.3277	2.2128	2.4588	2.6673	3.0032	3.1975	3.3409	4.0236	4.1266	4.2688	4.652	4.8235	4.8347	5.0684	5.2238	1.3223	1.84	1.9781	2.1802	2.4108	2.5946	3.0924	3.178	3.4741	3.6581	3.9656	4.034	4.2883	4.4208	4.5136	2
O=C1C=CC(=O)C(N(c2ccc3ccccc3c2)c2ccc3ccccc3c2)=C1	1.8452	2.4163	2.5085	2.6446	2.9184	3.3475	3.5189	3.5402	3.7761	4.1597	4.2153	4.2637	4.2977	4.4017	4.4475	1.2324	2.0221	2.2324	2.4051	2.5543	2.5963	2.6627	2.7369	3.0986	3.3111	3.4001	3.5561	3.8069	3.8968	4.0215	4
O=C1C=CC(=O)C(c2ccc3ccccc3c2)=C1	2.0785	2.4347	2.6353	2.6742	3.7867	3.999	4.1387	4.2776	4.724	4.7768	4.9858	5.0091	5.1302	5.2841	5.4959	1.5227	1.9475	2.1566	2.2923	2.5265	2.6999	3.3046	3.6795	3.9121	3.9804	4.2441	4.3298	4.6473	4.6634	4.8788	2
O=C1C=CC(=O)C(c2c3ccccc3cc3ccccc23)=C1	1.3621	2.457	2.6321	2.7004	3.0574	3.2086	3.7292	3.8686	4.0572	4.1259	4.3643	4.5106	4.7068	4.8853	4.9436	1.3154	1.7673	1.9559	2.1699	2.3388	2.6462	2.7281	3.0643	3.2774	3.4776	3.7186	3.966	4.073	4.1892	4.3553	3
O=C1C=CC(=O)C(c2nc(-c3ccccc3)c(-c3ccccc3)[nH]2)=C1	1.6836	2.3307	2.6818	2.7746	2.9211	3.1847	3.2223	3.5291	3.8684	4.0416	4.1426	4.2558	4.4932	4.8412	4.8991	1.0069	1.8393	2.3453	2.4562	2.5732	2.7348	2.9299	2.9689	3.1561	3.3107	3.3783	3.6621	3.8319	4.0115	4.1316	3
O=C1C=CC(=O)C(c2nc(-c3ccc(F)cc3)c(-c3ccc(F)cc3)[nH]2)=C1	1.6721	2.3273	2.6339	2.9233	3.0277	3.1893	3.459	3.5281	3.8614	4.0159	4.1397	4.2265	4.2836	4.7381	4.8392	1.019	1.8341	2.3085	2.4591	2.5527	2.8812	2.961	3.0124	3.3405	3.3992	3.4335	3.6675	3.782	3.8657	3.9805	3
Nc1ccc(-c2nc(C3=CC(=O)C=CC3=O)[nH]c2-c2ccc(N)cc2)cc1	1.5302	2.2167	2.4411	2.6165	3.027	3.0326	3.4933	3.5207	3.6183	3.9132	3.9299	4.03	4.2215	4.2899	4.538	1.0202	1.9139	2.0591	2.146	2.4653	2.6716	2.777	3.0147	3.2302	3.38	3.4654	3.5218	3.5435	3.5964	3.8098	3
O=C1C=CC(=O)C(c2ccc(C(=C(c3ccccc3)c3ccccc3)c3ccccc3)cc2)=C1	1.7729	2.4505	2.6398	2.8237	2.9312	3.0059	3.0951	3.2432	3.3197	3.439	3.5243	3.9877	4.1208	4.2401	4.3715	1.5287	1.962	2.1664	2.2485	2.4421	2.5767	2.8288	2.9853	3.0141	3.2057	3.2982	3.353	3.3995	3.5131	3.5757	4
O=C1C=CC(=O)C(c2ccc(/C(=C\c3ccccc3)c3ccccc3)cc2)=C1	1.8538	2.4501	2.6444	2.8513	2.9294	3.0906	3.1396	3.3466	3.7059	4.0086	4.2176	4.4276	4.4516	4.602	4.6491	1.6251	1.9637	2.1687	2.2163	2.4689	2.5661	2.8527	3.0466	3.1264	3.3099	3.3753	3.5223	3.6379	4.0175	4.0784	3
O=C1C=CC(=O)C(N2C(=S)c3cccc4cccc(c34)C2=S)=C1	1.8323	2.0434	2.3009	2.4157	2.4849	2.5374	2.6144	2.9017	2.9517	3.1497	3.4165	3.4484	3.619	3.6604	3.747	1.5327	1.6261	1.7023	1.9518	2.0262	2.0483	2.2058	2.4196	2.4233	2.5847	2.6701	3.028	3.1116	3.3163	3.3468	2
O=C1C=CC(=O)C(N2C(=O)c3cccc4cccc(c34)C2=O)=C1	2.5514	2.7045	2.7352	3.1608	3.43	3.6112	3.7329	3.7839	3.7976	3.9405	4.0779	4.1326	4.3157	4.4503	4.4832	2.0373	2.219	2.3251	2.3704	2.6859	2.739	3.2093	3.3686	3.4361	3.4557	3.6301	3.7346	3.7848	3.8799	3.9171	2
CCCCN1C(=O)c2cccc3c(C4=CC(=O)C=CC4=O)ccc(c23)C1=O	2.2366	2.4514	2.6667	3.0172	3.0568	3.2576	3.5242	3.6094	3.6548	3.6746	3.9781	4.0709	4.1788	4.2862	4.3593	1.8328	1.958	2.1731	2.3333	2.4768	2.8837	2.9455	3.0132	3.1967	3.3923	3.4175	3.4864	3.6237	3.6725	3.8609	2
O=C1C=CC(=O)C(c2ccc3c4c(cccc24)C(=O)NC3=O)=C1	2.2733	2.4525	2.6701	3.0801	3.0899	3.619	3.6524	3.6783	3.6857	3.6936	4.0549	4.2022	4.2243	4.3408	4.5814	1.8616	1.9604	2.1737	2.3406	2.4805	2.9026	2.9982	3.0413	3.4134	3.4211	3.5611	3.6201	3.6883	3.9462	3.9542	2
CCCCN1C(=S)c2cccc3c(C4=CC(=O)C=CC4=O)ccc(c23)C1=S	1.6788	1.8903	1.9644	2.0684	2.2661	2.3914	2.4542	2.6957	2.848	3.0618	3.0843	3.5043	3.6014	3.6215	3.8499	1.4901	1.5769	1.7943	1.8112	1.8907	1.9478	1.9531	2.19	2.2099	2.3499	2.437	2.7571	2.9392	3.1285	3.3275	2
O=C1C=CC(=O)C(c2ccc3c4c(cccc24)C(=S)NC3=S)=C1	1.8846	2.0473	2.0959	2.1682	2.3319	2.3798	2.4506	2.7027	2.9327	3.0732	3.1452	3.6592	3.6627	3.6704	3.829	1.628	1.6914	1.7902	1.9354	1.9549	1.9578	2.042	2.219	2.3159	2.3427	2.3981	2.7678	2.9949	3.1942	3.3367	2
O=C1C=CC(=O)C(c2ccc(/C=C/c3cccs3)s2)=C1	1.7524	2.3878	2.7652	2.9327	3.0992	3.2601	3.3972	4.0358	4.1053	4.4718	4.4723	4.6693	4.6924	4.7052	4.7263	0.9196	1.9151	1.9327	2.3154	2.3774	2.5701	2.9084	3.091	3.2932	3.5912	3.8045	3.9928	4.0352	4.1182	4.3813	2
O=C1C=CC(=O)C(N2c3ccccc3Sc3ccccc32)=C1	1.4657	2.322	2.5552	2.8185	3.1445	3.192	3.7892	3.8224	4.1534	4.2516	4.2914	4.3902	4.6156	4.8676	4.9643	1.139	2.0524	2.1191	2.3674	2.5133	2.8843	3.094	3.2058	3.2324	3.4589	3.7578	3.8997	3.958	4.1944	4.2541	2
O=C1C=CC(=O)C(c2ccc(N3c4ccccc4Sc4ccccc43)cc2)=C1	1.0904	2.1543	2.4437	2.6634	2.8032	2.955	3.0307	3.0651	3.2511	3.6197	3.8869	4.0839	4.1016	4.1674	4.203	1.0893	1.9316	2.0468	2.1505	2.1831	2.5403	2.9376	2.9575	2.9668	3.1341	3.1733	3.4891	3.4945	3.6719	3.6756	3
O=C1C=CC(=O)C(c2ccc(N3c4ccccc4Sc4ccccc43)o2)=C1	1.4676	2.3834	2.3854	2.4265	2.7592	3.1293	3.1944	3.4573	4.025	4.0258	4.228	4.2622	4.3556	4.3892	4.4986	1.4571	1.4632	1.9238	2.2607	2.4091	2.5115	3.1014	3.1635	3.198	3.2872	3.5208	3.5246	3.643	3.8175	3.8297	3
O=C1C=CC(=O)C(N2c3ccccc3Oc3ccccc32)=C1	1.295	2.4367	2.5298	2.7998	3.1985	3.2083	3.6554	3.8266	3.9659	4.2965	4.3788	4.6528	4.925	5.0443	5.0984	0.8283	2.0334	2.2355	2.4271	2.4879	2.9117	3.0174	3.1593	3.1709	3.4356	3.6958	3.7374	3.8338	4.2819	4.4787	2
O=C1C=CC(=O)C(c2ccc(N3c4ccccc4Oc4ccccc43)cc2)=C1	0.8645	2.2798	2.4454	2.6637	2.7916	2.8879	3.0266	3.072	3.3048	3.4074	3.7281	4.0724	4.1063	4.1825	4.2948	0.802	1.9367	2.0538	2.1803	2.2916	2.5491	2.718	2.8257	2.9807	3.0676	3.2382	3.3357	3.5117	3.5179	3.6551	3
O=C1C=CC(=O)C(c2ccc(N3c4ccccc4Oc4ccccc43)s2)=C1	0.8367	2.2213	2.3918	2.4267	2.6693	2.7405	2.8643	3.0004	3.1798	3.7647	4.0971	4.1375	4.1685	4.2418	4.3015	0.8303	1.4475	1.9315	2.1985	2.3084	2.4964	2.6593	2.7499	2.9278	2.9994	3.0939	3.1634	3.5683	3.5693	3.6105	3
O=C1C=CC(=O)C(c2ccc(N3c4ccccc4Oc4ccccc43)o2)=C1	1.5451	2.4187	2.4761	2.7423	2.9174	3.4453	3.4833	3.5096	3.9121	4.0831	4.1345	4.3078	4.3777	4.5941	4.8711	0.946	1.9463	2.0339	2.2513	2.549	2.7575	2.882	3.1677	3.4008	3.4355	3.5443	3.7103	3.7497	3.8899	3.9771	3
CC1(C)c2ccccc2N(C2=CC(=O)C=CC2=O)c2ccccc21	1.4353	2.5232	2.609	2.708	2.7742	2.9237	3.7551	3.9337	4.4591	4.479	4.6908	4.7332	4.8032	4.861	5.0	1.0569	2.0349	2.2904	2.4634	2.5918	2.6818	2.7717	2.9173	3.4793	3.5935	3.888	3.925	4.1971	4.3939	4.4128	2
CC1(C)c2ccccc2N(c2ccc(C3=CC(=O)C=CC3=O)cc2)c2ccccc21	1.0318	2.4456	2.5362	2.6369	2.6714	2.7992	2.8475	3.0118	3.2452	3.6541	4.0822	4.2243	4.3238	4.3481	4.59	1.0307	1.9319	2.0401	2.176	2.536	2.5415	2.6523	2.7903	3.0021	3.161	3.2152	3.4605	3.5751	3.602	3.6693	3
CC1(C)c2ccccc2N(c2ccc(C3=CC(=O)C=CC3=O)s2)c2ccccc21	1.2732	2.4259	2.4514	2.6596	2.7097	2.762	2.8887	2.9873	3.2377	4.1576	4.3366	4.3948	4.4299	4.4606	4.5754	1.2686	1.5134	1.9354	2.2373	2.5113	2.6596	2.7168	2.8338	2.9717	3.064	3.1636	3.3301	3.6005	3.6717	3.7716	3
CC1(C)c2ccccc2N(c2ccc(C3=CC(=O)C=CC3=O)o2)c2ccccc21	1.3867	2.4015	2.415	2.7268	2.7585	2.8503	3.0275	3.3964	4.0255	4.2275	4.3722	4.4712	4.6206	4.7169	4.8057	1.3819	1.4684	1.921	2.2782	2.5132	2.7261	2.8474	3.0168	3.3101	3.3387	3.3962	3.5985	3.6897	3.803	3.8353	3
CN1c2ccccc2N(C2=CC(=O)C=CC2=O)c2ccccc21	1.1997	2.3816	2.5338	2.828	3.213	3.2443	3.4606	3.7763	3.81	4.0513	4.1749	4.5608	4.835	4.9206	4.9539	0.675	2.0489	2.1467	2.3827	2.5289	2.8876	2.9559	3.1403	3.2108	3.2945	3.4695	3.5358	3.7359	4.2481	4.3727	2
CN1c2ccccc2N(c2ccc(C3=CC(=O)C=CC3=O)cc2)c2ccccc21	0.4896	1.9942	2.4466	2.5075	2.6514	2.792	2.8291	2.8445	3.1435	3.2252	3.5634	3.8101	4.0028	4.0562	4.0916	0.487	1.9299	1.9949	2.0373	2.1753	2.4967	2.5427	2.7504	2.7911	2.8167	3.1365	3.1391	3.4015	3.4432	3.4705	3
CN1c2ccccc2N(c2ccc(C3=CC(=O)C=CC3=O)s2)c2ccccc21	0.6779	2.1436	2.4259	2.4317	2.447	2.7068	2.8797	2.9369	3.2227	3.562	3.9116	4.0278	4.1297	4.1529	4.1646	0.6749	1.5097	1.936	2.1347	2.2402	2.4168	2.5127	2.7554	2.8405	2.9347	3.0751	3.1575	3.3923	3.4345	3.5364	3
CN1c2ccccc2N(c2ccc(C3=CC(=O)C=CC3=O)o2)c2ccccc21	1.0864	2.2638	2.4087	2.6445	2.7734	3.0379	3.2011	3.2877	3.6374	4.0393	4.0513	4.1294	4.236	4.373	4.6438	0.86	1.5675	1.9232	2.2837	2.4663	2.5498	2.8121	2.9489	3.1874	3.2673	3.4082	3.4585	3.52	3.5871	3.6393	3
Cc1cccc2c3cccc(C)c3n(C3=CC(=O)C=CC3=O)c12	1.4928	1.7052	2.5188	2.5767	2.7338	3.2926	3.7152	3.9851	4.216	4.3467	4.6194	4.6436	4.803	5.0385	5.0928	1.1759	1.6756	2.0138	2.2242	2.4422	2.5503	2.7635	3.1811	3.2867	3.4969	3.7989	4.0823	4.159	4.3035	4.479	3
O=C1C=CC(=O)C(n2c3ccccc3c(=O)c3ccccc32)=C1	1.1455	2.1038	2.4936	2.4979	2.5056	2.7013	2.7067	3.581	3.6937	3.7958	3.8521	4.4731	4.5345	4.767	4.8215	1.1167	1.9841	2.0993	2.2016	2.3541	2.4927	2.4928	2.6987	2.7772	2.8593	3.1753	3.4022	3.4333	3.7516	4.0167	3
O=C1C=CC(=O)C(c2ccc(-n3c4ccccc4c(=O)c4ccccc43)cc2)=C1	1.5245	2.3773	2.4431	2.6684	2.8195	2.8405	2.9322	3.0062	3.3724	3.4494	3.5866	3.6541	4.0511	4.1259	4.423	1.5233	1.9347	2.0848	2.1813	2.3783	2.5429	2.8058	2.8192	2.8397	2.9725	3.1875	3.2964	3.3868	3.4332	3.441	4
O=C1C=CC(=O)C(c2ccc(-n3c4ccccc4c(=O)c4ccccc43)s2)=C1	1.5253	2.3642	2.4125	2.4418	2.755	2.7827	2.787	2.8856	3.2262	3.3398	3.5844	3.6915	4.1431	4.2774	4.4689	1.4646	1.5134	1.9232	2.303	2.3733	2.4885	2.7614	2.7805	2.8184	2.8655	3.1157	3.1763	3.1791	3.3274	3.4114	4
O=C1C=CC(=O)C(c2ccc(-n3c4ccccc4c(=O)c4ccccc43)o2)=C1	1.8181	2.4086	2.4906	2.6054	2.7574	3.001	3.0096	3.2082	3.5905	3.7522	3.7936	4.1238	4.2547	4.3947	4.647	1.5454	1.8088	1.9133	2.2801	2.5032	2.5996	2.9249	3.0002	3.0084	3.1776	3.1979	3.3505	3.4224	3.4266	3.6709	4
Cc1cccc2c3cccc(C)c3n(-c3ccc(C4=CC(=O)C=CC4=O)s3)c12	1.3854	1.6882	2.3396	2.4168	2.5864	2.7488	3.0261	3.21	3.2887	3.578	4.0919	4.1991	4.3514	4.4722	4.5528	1.3747	1.3972	1.688	1.9301	2.296	2.4934	2.5759	2.8494	3.0993	3.1738	3.2002	3.286	3.4772	3.5135	3.5667	4
O=C1C=CC(=O)C(c2ccc(-n3c4ccccc4c4ccccc43)cc2)=C1	1.665	2.042	2.4496	2.6718	2.9373	3.0781	3.2606	3.6685	3.8047	4.0529	4.0671	4.1137	4.2685	4.5688	4.7673	1.4754	1.9584	2.0376	2.1808	2.1972	2.5657	3.0555	3.1639	3.1867	3.2258	3.3964	3.5572	3.8325	3.9701	3.9999	4
O=C1C=CC(=O)C(c2ccc(-n3c4ccccc4c4ccccc43)s2)=C1	1.6657	2.0734	2.4057	2.5764	2.7897	3.0625	3.1533	3.4824	3.8248	3.9508	4.0019	4.1415	4.565	4.5771	4.764	1.111	1.9168	2.0361	2.0639	2.341	2.518	2.8348	2.9472	3.0947	3.192	3.4149	3.563	3.7991	3.871	3.9001	4
Cc1cccc2c3cccc(C)c3n(-c3ccc(C4=CC(=O)C=CC4=O)cc3)c12	1.316	1.6702	2.4441	2.5682	2.6645	2.8396	3.2304	3.2558	3.2803	3.6931	3.9298	4.0646	4.1163	4.411	4.5713	1.3142	1.669	1.9318	2.0456	2.1794	2.5385	2.5678	3.1292	3.1724	3.2451	3.2794	3.3912	3.4451	3.6509	3.6819	4
O=C1C=CC(=O)C(n2c3ccccc3c3ccccc32)=C1	1.6554	1.8698	2.508	2.7151	2.9771	3.5641	3.8125	4.202	4.2293	4.5133	4.6325	4.7285	5.1593	5.2181	5.2608	1.2666	1.8424	2.0092	2.2539	2.457	2.8331	2.922	3.2085	3.5226	3.6332	3.8205	4.1321	4.3139	4.3447	4.5552	3
O=C1C=CC(=O)C(c2ccccc2)=C1	2.438	2.638	2.6704	2.9696	4.2164	4.8042	4.9603	5.0027	5.1298	5.1751	5.3832	5.6828	5.9649	6.0234	6.0704	1.7727	1.9496	2.1578	2.5274	2.8399	3.5296	3.732	4.3747	4.4611	4.795	4.8858	4.9612	4.9818	5.0327	5.3473	1
COc1ccc(C2=CC(=O)C=CC2=O)cc1	2.294	2.4746	2.6825	3.208	3.8859	4.6171	4.8858	4.993	5.1793	5.2132	5.3927	5.4352	5.758	5.8479	5.9865	1.6803	1.9774	2.193	2.5246	3.0705	3.1907	3.5281	4.2095	4.4042	4.748	4.9033	4.916	5.0162	5.1304	5.238	1
Nc1ccc(-c2ccc(-c3cccnc3)cc2)cc1	3.8942	4.3566	4.5002	4.6505	4.6998	4.9174	4.9622	5.1474	5.1687	5.2756	5.3337	5.6638	5.7613	5.784	5.9204	2.8762	3.5346	3.7876	3.9805	4.0224	4.108	4.1498	4.2239	4.5003	4.5151	4.6137	4.7133	4.7339	4.8009	4.8463	3
c1cncc(-c2ccc(-n3ccc4ccccc43)cc2)c1	3.7631	4.234	4.2548	4.3826	4.6648	4.6898	4.7565	4.882	4.9318	4.9679	5.0265	5.1914	5.2696	5.3107	5.6306	3.0781	3.2149	3.7799	3.9347	3.9407	4.0447	4.1069	4.1635	4.1981	4.5018	4.5611	4.6079	4.6903	4.7149	4.7348	4
c1cncc(-c2ccc(-c3ccc4occc4c3)cc2)c1	4.2864	4.4008	4.677	4.6968	4.7846	4.8189	4.9873	5.1227	5.194	5.2646	5.4007	5.4926	5.5194	5.5536	5.6231	3.0262	3.3456	3.8209	3.9741	4.0685	4.1487	4.1875	4.2568	4.3227	4.5409	4.5762	4.6928	4.714	4.8634	5.0471	4
c1cncc(-c2ccc(-c3ccc4[nH]cnc4c3)cc2)c1	4.2356	4.4994	4.6429	4.7117	4.7618	4.8812	4.9854	5.1372	5.263	5.4066	5.4431	5.5054	5.569	5.63	5.6479	3.0322	3.4983	3.8487	3.9601	4.0615	4.1738	4.2354	4.26	4.3778	4.5695	4.5758	4.7109	4.7683	4.9945	5.1633	4
c1cncc(-c2ccc(-c3cccc4ocnc34)cc2)c1	4.1089	4.5881	4.6033	4.6499	4.7511	4.9083	4.98	5.102	5.3666	5.4537	5.4924	5.5526	5.6202	5.6675	5.7173	2.863	3.4887	3.8929	4.0544	4.0976	4.1549	4.2102	4.4249	4.4608	4.561	4.5984	4.6267	4.7213	4.9203	5.0585	4
c1cncc(-c2ccc(-c3ccc4[nH]nnc4c3)cc2)c1	4.1525	4.4088	4.6506	4.7257	4.8048	4.8905	4.9625	5.0072	5.0213	5.2145	5.2635	5.3257	5.5172	5.5786	5.591	2.9677	3.3223	3.6297	3.9088	4.0746	4.1093	4.2012	4.265	4.3215	4.5481	4.5731	4.6627	4.6771	4.7303	4.8345	4
CN(C)c1ccc(-c2ccc(-c3cccnc3)cc2)cc1	3.6802	4.1633	4.3443	4.5166	4.6974	4.7972	4.9502	4.9674	5.0766	5.1899	5.2535	5.6294	5.6878	5.7022	5.8337	2.819	3.5054	3.6724	3.89	4.0023	4.0367	4.1004	4.1384	4.4537	4.5	4.5212	4.6423	4.7351	4.753	4.7619	3
c1cncc(-c2ccc(-c3ccc4cnccc4c3)cc2)c1	3.9955	4.0956	4.204	4.5128	4.6015	4.6635	4.7856	4.857	4.9083	4.9438	4.9873	5.1929	5.2531	5.2873	5.344	2.6272	3.1465	3.7475	3.7526	3.8608	4.0235	4.0781	4.1934	4.2425	4.2738	4.3225	4.4678	4.5238	4.5954	4.6718	4
c1cncc(-c2ccc(-c3cnc4ncccc4c3)cc2)c1	3.7128	3.8669	4.3572	4.4069	4.516	4.5456	4.6112	4.646	4.7785	4.827	4.9498	5.0176	5.0408	5.1355	5.21	2.7659	3.2404	3.3434	3.5551	3.8223	3.9037	4.0703	4.1447	4.1972	4.2515	4.3372	4.4397	4.4729	4.5106	4.5387	4
c1cncc(-c2ccc(-c3ccc4ncccc4c3)cc2)c1	3.9368	4.1926	4.2224	4.4834	4.6144	4.665	4.7385	4.7817	4.9563	4.9753	4.9842	5.1232	5.1969	5.3266	5.3779	2.6587	3.1724	3.6668	3.7185	3.8946	4.0702	4.1434	4.1606	4.2022	4.2372	4.3726	4.4511	4.5111	4.618	4.6547	4
c1cncc(-c2ccc(-c3cnc4cnncc4c3)cc2)c1	3.1934	3.7709	3.7751	4.1247	4.2616	4.3542	4.5023	4.6672	4.6983	4.7457	4.818	4.8701	4.8759	4.9517	4.9943	2.7767	2.8384	3.0984	3.2537	3.5763	3.7173	3.8681	4.0504	4.1133	4.1418	4.2744	4.2784	4.3576	4.4231	4.5007	4
Fc1cc(-c2ccc(-c3cccnc3)cc2)cc(F)c1F	4.3377	4.6001	4.7315	4.8314	4.8545	5.0067	5.0874	5.3761	5.4708	5.5592	5.6001	5.7943	5.8477	5.8833	5.9074	3.0094	3.6348	4.016	4.0794	4.2186	4.2672	4.3314	4.4216	4.5463	4.5684	4.6238	4.6677	4.7287	5.0849	5.2484	3
c1cncc(-c2ccc(-c3cccc4sccc34)cc2)c1	3.996	4.4381	4.6043	4.6541	4.7156	4.7439	4.8643	4.9634	5.0447	5.1193	5.2173	5.3396	5.3696	5.4568	5.5471	2.8926	3.2742	3.7932	4.0139	4.0693	4.0809	4.1934	4.2472	4.2604	4.4794	4.5451	4.5556	4.67	4.681	4.7814	4
c1cncc(-c2ccc(-c3nc4ccccc4s3)cc2)c1	3.7902	4.0469	4.3962	4.5288	4.6266	4.6578	4.7116	4.9524	5.0512	5.1292	5.2699	5.3337	5.3688	5.3905	5.4875	2.5956	3.3278	3.5891	3.9106	4.0047	4.0596	4.165	4.2099	4.238	4.3913	4.4256	4.4717	4.527	4.6069	4.7118	4
O=c1ccn(-c2ccc(-c3cccnc3)cc2)c2ccccc12	3.6591	3.6928	4.1666	4.1977	4.2585	4.4567	4.6118	4.628	4.7544	4.8774	4.8778	4.9128	4.9587	4.9775	5.033	2.9884	3.2262	3.2949	3.4967	3.7311	3.8189	3.9859	4.0678	4.1429	4.1924	4.276	4.3933	4.4994	4.5297	4.5465	4
c1cncc(-c2ccc(-c3cnc4c(ccc5cccnc54)c3)cc2)c1	3.8541	3.8986	3.997	4.0584	4.322	4.3624	4.3976	4.4706	4.5708	4.6599	4.6704	4.8038	4.8524	4.9647	4.9818	2.7401	3.087	3.4519	3.4727	3.5424	3.6097	3.6647	3.931	4.0685	4.107	4.1938	4.1945	4.2394	4.2869	4.408	5
c1cncc(-c2ccc(C3c4ccccc4-c4ccccc43)cc2)c1	4.3561	4.55	4.6662	4.6779	4.8082	4.8695	4.8954	4.9517	4.9585	4.9838	5.1128	5.1525	5.1666	5.2696	5.3718	3.0738	3.2619	3.9219	3.9582	4.0613	4.0877	4.2376	4.2887	4.3102	4.3655	4.4174	4.5477	4.6061	4.7092	4.7245	4
c1cncc(-c2ccc(-c3ccc4c(c3)Oc3ccccc3O4)cc2)c1	3.6322	4.216	4.3607	4.4538	4.5073	4.54	4.6141	4.6821	4.8944	4.9537	5.0076	5.0671	5.2206	5.2892	5.3894	2.8219	3.2666	3.603	3.7368	3.8748	3.9397	4.0301	4.0693	4.1422	4.2042	4.3397	4.4287	4.493	4.5145	4.546	4
c1cncc(-c2ccc(-c3cc4c5c(c3)CCCN5CCC4)cc2)c1	3.4542	3.934	4.1188	4.3031	4.6184	4.6994	4.8737	4.9058	4.9371	5.0233	5.1319	5.525	5.5863	5.6053	5.6674	2.679	3.4177	3.4744	3.7419	3.8866	3.9334	3.9926	4.1284	4.2941	4.411	4.4525	4.4952	4.5729	4.7147	4.7465	3
c1cncc(-c2ccc(-c3ccc(-c4cc5c6c(c4)CCCN6CCC5)cc3)cc2)c1	3.2109	3.9059	4.0967	4.1411	4.2171	4.3237	4.331	4.6842	4.7323	4.7486	4.826	4.9021	4.9906	5.0364	5.0636	2.6088	3.1264	3.4689	3.5402	3.6833	3.8546	3.8896	4.0251	4.068	4.1048	4.1484	4.2579	4.3744	4.407	4.4216	4
c1cncc(-c2ccc(-c3ccc(-c4cc5c6c(c4)CCCN6CCC5)s3)cc2)c1	2.9873	3.7663	3.9184	4.0109	4.0657	4.1153	4.5913	4.622	4.6568	4.6968	4.7754	4.8285	4.8568	4.9681	5.0352	2.1348	2.974	3.3969	3.4018	3.561	3.6776	3.8047	4.0077	4.0379	4.0936	4.1107	4.2674	4.3	4.3373	4.3883	4
c1cncc(-c2ccc(N3c4ccccc4CCc4ccccc43)cc2)c1	3.2291	3.7585	3.9601	4.3861	4.4573	4.6507	4.6561	4.7296	4.7471	4.7921	4.8931	4.9248	4.9641	5.1207	5.1811	2.9602	3.2078	3.4467	3.5687	3.7229	3.8702	3.8989	3.9676	4.1	4.1264	4.3265	4.3416	4.4341	4.4459	4.5446	4
CC1(C)c2ccccc2-c2cc(-c3ccc(-c4cccnc4)cc3)ccc21	4.085	4.3385	4.4792	4.6572	4.6944	4.7646	4.7825	4.8353	4.965	5.0371	5.0958	5.1164	5.1928	5.2999	5.3721	2.9168	3.1885	3.7187	3.8972	4.0248	4.0618	4.0735	4.1832	4.2569	4.2719	4.3053	4.4956	4.5623	4.6534	4.6863	4
c1cncc(-c2ccc(-n3c4ccccc4c4cc5ccccc5cc43)cc2)c1	3.3405	3.3938	3.9378	3.9536	4.0767	4.1	4.4305	4.5982	4.6427	4.6979	4.7035	4.7945	4.8083	4.8972	4.9285	2.3155	2.998	3.1645	3.478	3.591	3.7557	3.7752	3.9358	3.9714	4.0697	4.0865	4.1094	4.212	4.2842	4.3755	6
c1cncc(-c2ccc(-c3ccnnc3)cc2)c1	3.3879	4.066	4.2355	4.4695	4.6741	4.8404	4.8865	4.9386	5.0356	5.1369	5.1682	5.2723	5.3291	5.3579	5.4615	2.679	2.9948	3.6121	3.6882	4.0407	4.0871	4.1713	4.2877	4.3623	4.4662	4.4913	4.543	4.5853	4.6536	4.7282	3
c1cncc(-c2ccc(-c3ncc[nH]3)cc2)c1	4.0294	4.4918	4.6032	4.6389	4.9653	5.0312	5.1856	5.3129	5.3801	5.4464	5.7829	5.8521	5.9539	5.9667	6.0488	2.783	3.6918	4.0194	4.0751	4.1608	4.1942	4.4632	4.5091	4.6455	4.6896	4.8297	4.8464	5.038	5.0975	5.1768	3
c1cncc(-c2ccc(-c3nc4ccccc4[nH]3)cc2)c1	3.8286	4.1362	4.5176	4.5347	4.6124	4.7714	4.9216	4.9496	5.0197	5.1522	5.204	5.3199	5.3268	5.4025	5.5906	2.7095	3.3364	3.6649	4.0276	4.0474	4.1219	4.1753	4.2796	4.3976	4.4776	4.5647	4.5688	4.6063	4.6901	4.7928	4
c1ccc(-c2ccc(-c3ccc(-c4cccnc4)cc3)cn2)nc1	3.7742	3.9367	4.2958	4.5324	4.5653	4.5894	4.6287	4.6808	4.7544	4.8649	4.9115	4.9806	5.0276	5.0706	5.2443	2.7851	3.2963	3.4157	3.7995	3.8714	3.9991	4.0647	4.1183	4.1855	4.2325	4.2538	4.3676	4.4384	4.4751	4.5047	4
c1cncc(-c2ccc(-c3ccc4c(c3)-c3ccccc3C4)cc2)c1	4.0926	4.3542	4.5274	4.6676	4.6882	4.7653	4.7934	4.847	4.968	5.0197	5.0952	5.1361	5.2099	5.2808	5.3563	2.9284	3.1992	3.7062	3.8842	4.0193	4.0693	4.0823	4.1894	4.2541	4.2672	4.3306	4.493	4.5574	4.6604	4.6865	4
c1cncc(-c2ccc(-n3c4ccncc4c4cnccc43)cc2)c1	4.1537	4.3506	4.381	4.6157	4.6261	4.6528	4.676	4.6887	4.8032	4.9483	4.9678	4.9704	4.9845	5.0555	5.1746	3.2103	3.2782	3.7489	3.9151	4.0696	4.1946	4.2123	4.2456	4.2902	4.2909	4.3077	4.3894	4.3937	4.488	4.5969	5
c1cncc(-c2ccc(-c3c4ccoc4cc4ccoc34)cc2)c1	3.7537	4.191	4.4294	4.5507	4.6126	4.6354	4.759	4.8843	4.9455	4.9819	5.1017	5.29	5.3395	5.3735	5.4101	2.5947	3.1764	3.5997	3.9295	4.0513	4.0731	4.1223	4.1594	4.2052	4.4511	4.4636	4.5011	4.6108	4.6533	4.674	5
c1cncc(-c2ccc(-c3ccc(N4c5ccccc5Sc5ccccc54)s3)cc2)c1	3.033	3.7982	3.9451	4.0559	4.1408	4.2281	4.3171	4.3623	4.3882	4.5478	4.5573	4.677	4.7723	4.7983	4.876	2.6152	2.9902	3.1639	3.4246	3.5028	3.7017	3.851	3.9831	4.0232	4.0617	4.0829	4.1306	4.1375	4.1701	4.2021	5
c1ccc(N(c2ccccc2)c2ccc(-c3cccnc3)cc2)cc1	3.5915	3.8713	4.0672	4.1007	4.4208	4.4672	4.6959	4.7403	4.9687	5.103	5.1849	5.3041	5.3562	5.3962	5.551	2.8296	3.1961	3.4881	3.5884	3.8062	3.9263	3.935	4.0101	4.1248	4.1363	4.2962	4.45	4.5423	4.63	4.733	4
CN(C)c1ccc2cc(-c3ccc(-c4cccnc4)cc3)ccc2c1	3.4362	3.7065	4.1086	4.3509	4.3694	4.4912	4.6361	4.7073	4.8474	4.9185	4.9505	5.0685	5.1014	5.2218	5.3707	2.4463	3.0534	3.3938	3.5158	3.8848	3.9241	3.9911	4.0697	4.1289	4.1589	4.2316	4.4175	4.4476	4.4891	4.6523	4
c1cncc(-c2ccc(-c3ccc(N4CCC4)cc3)cc2)c1	3.71	4.1966	4.3691	4.5356	4.6988	4.8067	4.9519	4.9836	5.0891	5.203	5.278	5.6333	5.6935	5.7036	5.8274	2.8286	3.507	3.6893	3.9085	4.0039	4.0517	4.1154	4.1434	4.4627	4.5038	4.5362	4.6545	4.7343	4.7634	4.7721	3
CN(C)c1cccc2cc(-c3ccc(-c4cccnc4)cc3)ccc12	3.5941	3.9735	4.1149	4.4142	4.5	4.6162	4.6405	4.6783	4.7061	4.7935	4.871	4.9771	4.9966	5.1991	5.3824	2.508	3.1015	3.5209	3.6887	3.9411	3.9966	4.0578	4.1429	4.1761	4.227	4.311	4.4687	4.5011	4.5523	4.6055	4
CN1c2ccccc2N(C)c2cc(-c3ccc(-c4cccnc4)cc3)ccc21	2.9231	3.5754	3.7084	3.8512	3.9625	4.1768	4.2759	4.5627	4.6599	4.7396	4.7638	4.8388	4.9876	5.1405	5.1761	2.4646	3.0638	3.2118	3.3811	3.449	3.535	3.6699	3.7894	3.9458	4.0858	4.1043	4.23	4.3147	4.3584	4.3805	4
CN(C)c1ccc(-c2cccnc2)cc1	4.0784	4.2887	4.5095	4.8395	5.0201	5.4764	5.5518	5.6879	5.8068	5.9229	6.0968	6.1133	6.4789	6.5629	6.718	3.0409	3.6744	3.8339	3.9476	4.1497	4.3129	4.6422	4.8421	4.892	5.0687	5.1186	5.5307	5.7446	5.7684	5.9948	2
CCN(CC)c1ccc(-c2cccnc2)cc1	4.0202	4.2265	4.4263	4.8402	5.019	5.4538	5.5396	5.6275	5.7998	5.9011	6.0645	6.0869	6.2727	6.5752	6.6924	3.0063	3.5939	3.7876	3.9398	4.1477	4.2895	4.6335	4.8465	4.9016	5.0364	5.092	5.533	5.7312	5.7525	6.0068	2
c1cncc(-c2ccc(N3CCC3)cc2)c1	4.1097	4.318	4.5279	4.8403	5.0213	5.4801	5.5756	5.6804	5.8266	5.9276	6.0829	6.1149	6.5626	6.6766	6.6974	3.0519	3.6957	3.8513	3.9433	4.1513	4.3296	4.647	4.8424	4.9	5.0851	5.1277	5.5437	5.7617	5.7763	6.0067	2
c1cncc(-c2ccc(N3CCOCC3)cc2)c1	4.0827	4.2908	4.4574	4.8322	5.0149	5.4691	5.5754	5.6806	5.8403	5.8566	5.9784	6.0231	6.0496	6.3102	6.362	3.0402	3.6354	3.8348	3.9438	4.1463	4.3057	4.6395	4.8363	4.9202	5.0663	5.1149	5.5242	5.7007	5.7937	5.8787	2
CCN(CC)c1ccc(-c2ccc(-c3cccnc3)cc2)cc1	3.6218	4.1051	4.2757	4.4507	4.6954	4.7602	4.9421	4.9489	5.0641	5.1799	5.2404	5.6167	5.6727	5.6817	5.7513	2.7895	3.4914	3.5889	3.8543	3.9938	4.0059	4.0688	4.1339	4.4329	4.4907	4.5018	4.6257	4.7351	4.7461	4.7682	3
c1cncc(-c2ccc(N3CCNCC3)cc2)c1	4.1346	4.3334	4.5377	4.8103	5.0005	5.1369	5.424	5.4887	5.5743	5.6454	5.7442	5.7567	5.8185	6.0459	6.086	3.0438	3.7744	3.9102	3.9438	4.145	4.3136	4.6342	4.7993	4.8215	5.0372	5.0933	5.1612	5.4306	5.5818	5.6474	2
O=S1(=O)c2ccccc2-c2cc(-c3ccc(-c4cccnc4)cc3)ccc21	3.947	4.1202	4.3317	4.517	4.6251	4.665	4.7556	4.7887	4.8587	4.9434	4.9832	5.0283	5.0723	5.1	5.1357	2.8117	3.1513	3.6571	3.8646	3.939	3.9982	4.0625	4.0963	4.2035	4.268	4.3115	4.431	4.4571	4.5329	4.5492	4
c1cncc(-c2ccc(-c3nc4c5ccccc5c5ccccc5c4[nH]3)cc2)c1	3.396	3.7504	3.9865	4.1331	4.2415	4.3877	4.4643	4.5672	4.6256	4.7335	4.8551	4.9226	4.9579	5.0045	5.0364	2.522	2.9715	3.3241	3.435	3.6191	3.7653	3.8979	3.9363	3.9932	4.0392	4.1225	4.1503	4.3163	4.4122	4.4232	6
c1cncc(-c2ccc(-c3cnc4c5ccccc5c5ccccc5c4n3)cc2)c1	3.4655	3.5989	3.6535	3.9806	4.0727	4.1696	4.1786	4.4023	4.4414	4.4765	4.4798	4.5461	4.6346	4.7545	4.9152	2.5974	2.9375	3.0912	3.177	3.3338	3.5786	3.6448	3.7298	3.8641	3.9289	4.0136	4.0601	4.0672	4.1002	4.2152	6
c1cncc(-c2ccc(-c3ccc(N4CCOCC4)cc3)cc2)c1	3.8126	4.3401	4.4505	4.5922	4.6807	4.8165	4.9455	4.9733	5.1101	5.2115	5.284	5.5472	5.5938	5.6846	5.6954	2.8695	3.4959	3.8148	3.99	4.0024	4.1186	4.1432	4.1901	4.4739	4.5121	4.5728	4.6678	4.7154	4.7286	4.8042	3
COc1ccc(N(c2ccc(OC)cc2)c2ccc(-c3cccnc3)cc2)cc1	3.4566	3.6374	3.8667	4.1464	4.1707	4.2315	4.5794	4.759	4.8697	4.9701	4.9837	5.0985	5.1158	5.2229	5.3452	2.7585	3.1386	3.33	3.5251	3.628	3.6582	3.7361	3.8996	4.04	4.1329	4.3287	4.4292	4.4847	4.6281	4.6432	4
COc1ccc(N(c2ccc(OC)cc2)c2ccc(-c3ccc(-c4cccnc4)cc3)cc2)cc1	3.1985	3.6346	3.8674	4.0799	4.1019	4.1555	4.1651	4.2843	4.4373	4.6857	4.7024	4.8189	4.8876	4.9523	4.9759	2.6228	3.1841	3.2384	3.2774	3.6137	3.6371	3.6727	3.7218	3.831	3.9594	3.998	4.1128	4.2759	4.3077	4.3118	5
c1ccc(N(c2ccccc2)c2ccc(-c3ccc(-c4cccnc4)cc3)cc2)cc1	3.3636	3.8616	4.0648	4.0779	4.2647	4.3201	4.4375	4.4464	4.5166	4.6985	4.8704	4.9249	5.0292	5.0385	5.0783	2.7067	3.1857	3.2892	3.4797	3.7102	3.8079	3.895	3.9566	3.9936	4.013	4.0777	4.1283	4.2895	4.3187	4.3927	5
Cc1ccc(N(c2ccc(C)cc2)c2ccc(-c3cccnc3)cc2)cc1	3.527	3.8036	3.9886	4.0555	4.3571	4.3844	4.6241	4.7485	4.9707	5.0672	5.1479	5.2657	5.3083	5.3405	5.4527	2.7955	3.1612	3.4191	3.5449	3.743	3.8673	3.9059	3.9142	4.0932	4.1319	4.2852	4.4212	4.5208	4.6326	4.6971	4
c1cncc(-c2ccc(-c3ccc(-n4cccc4)cc3)cc2)c1	3.9593	4.0077	4.5717	4.6135	4.6524	4.6575	4.7337	4.7744	4.8144	4.9531	5.0081	5.0134	5.1296	5.2385	5.2985	2.9363	3.496	3.5138	3.9861	4.038	4.0698	4.1753	4.2352	4.2948	4.3419	4.4737	4.5304	4.6398	4.6587	4.6652	4
c1cncc(-c2ccc(-n3cccc3)cc2)c1	4.0725	4.3126	4.6174	4.6323	4.7058	4.7422	4.798	4.9823	5.3095	5.5395	5.5752	5.5781	5.6201	5.8554	5.9035	3.1351	3.4892	3.9095	4.0469	4.0968	4.1976	4.3573	4.5778	4.6245	4.6375	4.7083	4.7425	4.8382	4.9957	5.1437	3
Cc1ccc(C)n1-c1ccc(-c2cccnc2)cc1	3.3401	3.9409	4.0799	4.2661	4.6771	4.7511	4.8425	4.8751	4.9786	5.0652	5.1942	5.3287	5.7016	5.78	5.9011	3.2223	3.2605	3.9241	3.9532	3.9664	4.0834	4.0981	4.2486	4.3001	4.3412	4.5887	4.6915	4.7079	4.7692	4.9267	3
Cc1ccc(C)n1-c1ccc(-c2ccc(-c3cccnc3)cc2)cc1	3.2218	3.9766	4.0962	4.1121	4.3087	4.4105	4.4599	4.6542	4.6968	4.7604	4.8061	4.9736	5.0461	5.1037	5.2186	3.0067	3.1541	3.6069	3.8559	3.9731	4.0002	4.078	4.1506	4.1985	4.2123	4.2507	4.309	4.3604	4.415	4.4403	4
c1cncc(-c2ccc(N(c3ccc4ccccc4c3)c3ccc4ccccc4c3)cc2)c1	3.1962	3.3795	3.672	3.8678	3.992	4.1599	4.2572	4.3737	4.4003	4.4094	4.5515	4.6233	4.6963	4.7313	4.7915	2.4324	2.5758	2.9109	3.2227	3.4224	3.5062	3.7063	3.7189	3.8213	3.9613	4.0599	4.1046	4.1223	4.1706	4.2165	6
c1cncc(-c2ccc(-c3ccc4ccccc4c3)cc2)c1	3.9592	4.0973	4.4688	4.6217	4.6581	4.7151	4.7802	4.8789	4.9656	5.1229	5.1888	5.324	5.4124	5.4323	5.5156	2.5868	3.1516	3.7491	3.9417	3.9725	4.0634	4.1398	4.1815	4.2336	4.2369	4.4752	4.5128	4.6399	4.6641	4.7067	4
c1cncc(-c2ccc(-c3c4ccccc4cc4ccccc34)cc2)c1	3.2163	3.6756	3.8616	4.0796	4.2736	4.3683	4.5337	4.6818	4.7478	4.8732	4.9089	4.9379	4.9416	5.0044	5.0167	1.768	3.2801	3.2938	3.4921	3.6705	3.6911	3.9737	4.0589	4.091	4.1486	4.2414	4.2978	4.354	4.4131	4.4222	5
c1ccc(-c2nc(-c3ccc(-c4cccnc4)cc3)[nH]c2-c2ccccc2)cc1	3.4795	3.9401	4.213	4.2843	4.3925	4.4864	4.61	4.6797	4.728	4.8003	4.9357	4.9584	4.9981	5.0436	5.1251	2.5458	3.0171	3.5279	3.6845	3.9147	3.9671	3.9917	3.9984	4.1054	4.1328	4.3067	4.3258	4.4499	4.4782	4.5096	5
Fc1ccc(-c2nc(-c3ccc(-c4cccnc4)cc3)[nH]c2-c2ccc(F)cc2)cc1	3.4921	3.9611	4.059	4.2528	4.4117	4.4511	4.5877	4.6073	4.741	4.9235	4.9352	4.9781	5.0048	5.0374	5.1255	2.564	3.0383	3.5347	3.6817	3.7069	3.9325	3.9858	4.0142	4.0937	4.1241	4.1475	4.3001	4.4442	4.4921	4.5287	5
Nc1ccc(-c2nc(-c3ccc(-c4cccnc4)cc3)[nH]c2-c2ccc(N)cc2)cc1	3.0686	3.733	3.8412	3.8739	3.9152	4.0561	4.3771	4.4059	4.4723	4.6024	4.6489	4.7034	4.7479	4.7785	4.828	2.4006	2.922	3.3295	3.444	3.46	3.6264	3.7494	3.7688	3.7991	3.9127	4.0973	4.1407	4.3134	4.3344	4.3457	5
c1ccc(C(=C(c2ccccc2)c2ccc(-c3ccc(-c4cccnc4)cc3)cc2)c2ccccc2)cc1	3.4121	3.895	4.1684	4.3182	4.3914	4.4666	4.5162	4.5271	4.5663	4.5948	4.6236	4.6858	4.6992	4.7329	4.852	2.3717	2.9552	3.4567	3.4899	3.6295	3.8808	3.9346	4.0018	4.0297	4.068	4.139	4.1637	4.1996	4.2036	4.2198	6
C(=C(/c1ccccc1)c1ccc(-c2ccc(-c3cccnc3)cc2)cc1)\c1ccccc1	3.5997	4.0115	4.2349	4.4127	4.5223	4.6015	4.6056	4.6454	4.683	4.6856	4.7704	4.8182	4.9012	4.9549	4.9891	2.4199	2.9635	3.4974	3.626	3.9166	3.9969	4.0445	4.07	4.0959	4.1549	4.1839	4.2237	4.2359	4.2815	4.3516	5
S=C1c2cccc3cccc(c23)C(=S)N1c1ccc(-c2cccnc2)cc1	1.6078	2.1988	2.8903	2.8976	3.1143	3.2302	3.3262	3.401	3.6514	3.8136	3.9734	4.013	4.0805	4.1	4.1237	1.3802	1.6469	1.9065	1.9159	2.8503	3.056	3.1273	3.1854	3.2325	3.3867	3.4025	3.4192	3.697	3.8736	3.9662	4
O=C1c2cccc3cccc(c23)C(=O)N1c1ccc(-c2cccnc2)cc1	3.2663	3.6985	3.7677	3.8585	4.0635	4.1029	4.258	4.4132	4.6375	4.7239	4.7657	4.885	4.8941	4.96	4.9874	2.3258	3.1478	3.2704	3.3832	3.4524	3.7124	3.7429	3.9502	3.9594	4.0577	4.0706	4.0941	4.2787	4.3663	4.3931	4
CCCCN1C(=O)c2cccc3c(-c4ccc(-c5cccnc5)cc4)ccc(c23)C1=O	3.3873	3.6512	3.8938	3.9906	4.0962	4.2511	4.2736	4.3102	4.401	4.7225	4.7947	4.8358	4.9024	4.9453	4.9972	2.2323	3.1364	3.3638	3.3811	3.6168	3.6248	3.8108	3.8369	3.9752	4.0644	4.0954	4.2227	4.2531	4.3031	4.381	4
O=C1NC(=O)c2ccc(-c3ccc(-c4cccnc4)cc3)c3cccc1c23	3.3919	3.6374	3.8995	4.0585	4.1985	4.2244	4.2802	4.4155	4.6061	4.7193	4.7779	4.8451	4.9152	4.9508	5.0102	2.2424	3.135	3.3609	3.3972	3.6176	3.765	3.8838	3.9111	3.9906	4.0592	4.0846	4.2208	4.2394	4.2946	4.3867	4
CCCCN1C(=S)c2cccc3c(-c4ccc(-c5cccnc5)cc4)ccc(c23)C1=S	1.8161	2.2086	2.6953	3.066	3.2341	3.4554	3.6082	3.708	3.7895	3.8261	3.9016	4.0436	4.1516	4.3104	4.3151	1.5356	1.6143	1.8711	2.0024	2.8857	3.0518	3.3181	3.3591	3.3759	3.4026	3.6826	3.7131	3.7346	3.8672	3.9474	4
S=C1NC(=S)c2ccc(-c3ccc(-c4cccnc4)cc3)c3cccc1c23	2.0099	2.2819	2.7468	3.06	3.2378	3.6168	3.6432	3.6557	3.76	3.8986	3.942	4.1746	4.2511	4.2881	4.4011	1.635	1.759	1.848	2.0245	2.8775	3.095	3.3234	3.3509	3.4123	3.5557	3.6376	3.6711	3.8059	3.8686	3.9715	4
C(=C/c1ccc(-c2ccc(-c3cccnc3)cc2)s1)\c1cccs1	2.9449	3.68	4.0544	4.1231	4.2847	4.3833	4.4313	4.4771	4.5427	4.6921	4.7756	4.8035	4.8833	4.9549	4.9794	1.5995	2.6369	3.3374	3.5365	3.7585	3.8339	3.8637	3.874	3.9463	4.0922	4.1801	4.204	4.3446	4.41	4.435	4
c1cncc(-c2ccc(N3c4ccccc4Sc4ccccc43)cc2)c1	3.1139	3.5928	3.8607	3.9232	4.1918	4.2294	4.3122	4.6376	4.7094	4.8312	4.8728	4.9045	4.9507	4.9904	5.0135	2.9758	3.1566	3.2936	3.4908	3.6491	3.6642	3.8522	3.9187	3.969	4.0823	4.1152	4.2536	4.2813	4.3057	4.4128	4
c1cncc(-c2ccc(-c3ccc(N4c5ccccc5Sc5ccccc54)cc3)cc2)c1	3.0247	3.6006	3.8978	3.9619	4.1137	4.1858	4.1904	4.263	4.3051	4.3064	4.623	4.7337	4.8243	4.84	4.8747	2.9518	3.013	3.0878	3.491	3.6192	3.6591	3.6657	3.8863	3.9565	4.0077	4.0813	4.0837	4.1575	4.1984	4.2202	5
c1cncc(-c2ccc(-c3ccc(N4c5ccccc5Sc5ccccc54)o3)cc2)c1	3.2837	3.9037	3.9713	4.241	4.3253	4.3407	4.4505	4.4767	4.5336	4.5632	4.5927	4.6802	4.7509	4.8948	4.9517	2.5684	3.1538	3.3629	3.5223	3.552	3.8078	3.9395	4.0064	4.0376	4.1188	4.1575	4.1626	4.2527	4.309	4.323	5
c1cncc(-c2ccc(N3c4ccccc4Oc4ccccc43)cc2)c1	2.7644	3.3325	3.5593	3.7361	4.1754	4.2809	4.2925	4.3719	4.6396	4.8937	4.9294	4.9394	4.9534	5.0463	5.1072	2.7543	2.8053	3.3032	3.3067	3.4957	3.5468	3.647	3.7013	3.9714	4.084	4.2401	4.2836	4.3145	4.3659	4.4173	4
c1cncc(-c2ccc(-c3ccc(N4c5ccccc5Oc5ccccc54)cc3)cc2)c1	2.6892	3.3697	3.6258	3.7341	3.8143	3.9302	4.1756	4.2212	4.2609	4.348	4.6275	4.7391	4.8248	4.8444	4.9348	2.6816	2.8043	3.0218	3.3298	3.4914	3.6211	3.6353	3.649	3.701	3.8112	3.9309	4.0062	4.0803	4.2184	4.2194	5
c1cncc(-c2ccc(-c3ccc(N4c5ccccc5Oc5ccccc54)s3)cc2)c1	2.703	3.7543	3.8149	3.9547	3.964	4.0793	4.1456	4.2253	4.3111	4.5487	4.5682	4.6686	4.677	4.8	4.8261	2.6117	2.6924	2.9346	3.434	3.5602	3.6201	3.6795	3.7877	3.9596	3.9884	4.0541	4.0665	4.0877	4.1301	4.1421	5
c1cncc(-c2ccc(-c3ccc(N4c5ccccc5Oc5ccccc54)o3)cc2)c1	2.9782	3.9079	3.944	4.0153	4.2643	4.2878	4.3257	4.3642	4.3848	4.5135	4.5677	4.6161	4.9052	4.959	4.9652	2.5939	2.9454	3.0478	3.5649	3.6343	3.7005	3.7024	4.0009	4.0169	4.0773	4.117	4.1672	4.2569	4.27	4.3064	5
CC1(C)c2ccccc2N(c2ccc(-c3cccnc3)cc2)c2ccccc21	3.0655	3.6466	3.847	4.2147	4.3266	4.6014	4.6385	4.6514	4.6849	4.7925	4.8778	4.9018	4.9356	5.0757	5.1724	3.0547	3.2095	3.2929	3.5697	3.5921	3.7457	3.8357	3.9674	4.0214	4.0863	4.2808	4.3012	4.4022	4.4808	4.546	4
CC1(C)c2ccccc2N(c2ccc(-c3ccc(-c4cccnc4)cc3)cc2)c2ccccc21	2.9704	3.6889	3.899	4.0904	4.1981	4.21	4.3128	4.3258	4.5598	4.6005	4.6325	4.6705	4.7345	4.7762	4.8255	2.9587	3.0175	3.2085	3.5867	3.5956	3.618	3.7462	3.8953	4.0073	4.0202	4.0803	4.0895	4.2008	4.2201	4.2622	5
CC1(C)c2ccccc2N(c2ccc(-c3ccc(-c4cccnc4)cc3)s2)c2ccccc21	2.9698	3.9422	4.0581	4.2109	4.3144	4.3474	4.3842	4.454	4.5502	4.5518	4.5649	4.6519	4.6567	4.6818	4.8091	2.5999	2.9568	3.3166	3.4194	3.6617	3.758	3.9525	3.9876	4.0398	4.0565	4.0695	4.1179	4.1919	4.2157	4.313	5
CC1(C)c2ccccc2N(c2ccc(-c3ccc(-c4cccnc4)cc3)o2)c2ccccc21	3.2294	3.9266	4.2478	4.3558	4.4467	4.4839	4.5084	4.574	4.5793	4.6027	4.6379	4.7121	4.7595	4.8878	4.9384	2.5849	3.2093	3.3546	3.5618	3.6811	3.7924	3.996	3.997	4.0711	4.1122	4.1594	4.2475	4.3269	4.4022	4.4441	5
CN1c2ccccc2N(c2ccc(-c3cccnc3)cc2)c2ccccc21	2.5594	3.1449	3.2967	3.5608	3.9808	4.0834	4.167	4.1986	4.6553	4.7324	4.8272	4.8647	4.8988	4.9172	4.9413	2.5447	2.7548	3.1387	3.2852	3.2965	3.3963	3.4432	3.5559	3.9709	4.0538	4.0883	4.1624	4.2185	4.3	4.4115	4
CN1c2ccccc2N(c2ccc(-c3ccc(-c4cccnc4)cc3)cc2)c2ccccc21	2.4595	3.1759	3.3487	3.5453	3.5608	3.6624	3.9883	4.0125	4.1844	4.3262	4.6421	4.6785	4.7315	4.7883	4.7922	2.4509	2.7479	3.0165	3.1541	3.3448	3.3931	3.4468	3.5479	3.5557	3.6306	3.6625	3.9969	4.0076	4.0803	4.2097	5
CN1c2ccccc2N(c2ccc(-c3ccc(-c4cccnc4)cc3)s2)c2ccccc21	2.4248	3.4366	3.547	3.6472	3.7554	3.9194	3.9505	4.0049	4.1233	4.4547	4.5508	4.571	4.6465	4.6709	4.7296	2.4062	2.6202	2.8367	3.3609	3.3767	3.4264	3.4722	3.5587	3.6298	3.7651	3.9311	3.9883	4.0475	4.0791	4.1255	5
CN1c2ccccc2N(c2ccc(-c3ccc(-c4cccnc4)cc3)o2)c2ccccc21	2.6792	3.6517	3.7033	3.9036	3.9083	4.0253	4.1089	4.1454	4.2342	4.4634	4.5737	4.5973	4.8467	4.883	4.8878	2.5765	2.6563	2.9629	3.4655	3.476	3.5589	3.5839	3.6709	3.8992	4.0011	4.0235	4.0419	4.1223	4.1269	4.1523	5
Cc1cccc2c3cccc(C)c3n(-c3ccc(-c4cccnc4)cc3)c12	3.308	3.756	3.9222	4.1101	4.1305	4.3958	4.5062	4.6069	4.6256	4.6335	4.871	4.8867	4.9191	4.976	5.1628	3.1734	3.2719	3.2993	3.3836	3.7431	3.8308	3.9562	4.0808	4.0968	4.1059	4.1591	4.2597	4.3127	4.4057	4.4794	5
O=c1c2ccccc2n(-c2ccc(-c3cccnc3)cc2)c2ccccc12	3.4977	3.5866	3.6472	4.0491	4.3365	4.4826	4.4979	4.6129	4.8644	4.8898	4.8945	4.9028	4.916	4.92	4.937	2.7986	3.1886	3.3025	3.3858	3.4336	3.4895	3.8325	3.969	4.0612	4.0772	4.1951	4.3216	4.3481	4.3748	4.4157	5
O=c1c2ccccc2n(-c2ccc(-c3ccc(-c4cccnc4)cc3)cc2)c2ccccc12	3.4425	3.5876	3.6417	4.0928	4.3184	4.3981	4.4252	4.4951	4.5148	4.5995	4.6123	4.7184	4.7376	4.8142	4.8216	2.794	3.0203	3.1901	3.3852	3.4336	3.4359	3.6349	3.8434	4.0045	4.0642	4.0784	4.2232	4.2277	4.2702	4.3418	6
O=c1c2ccccc2n(-c2ccc(-c3ccc(-c4cccnc4)cc3)s2)c2ccccc12	3.3776	3.5834	3.6808	3.98	4.0957	4.3095	4.4936	4.5024	4.5354	4.5734	4.6893	4.6929	4.7188	4.7254	4.7864	2.6193	2.8647	3.1756	3.3625	3.4144	3.4188	3.432	3.9653	3.9849	4.0634	4.0761	4.0996	4.1134	4.1503	4.223	6
O=c1c2ccccc2n(-c2ccc(-c3ccc(-c4cccnc4)cc3)o2)c2ccccc12	3.5934	3.6505	3.7257	3.8715	3.9995	4.5047	4.5314	4.5501	4.5661	4.6601	4.7532	4.8911	4.8946	4.8975	4.9124	2.6115	2.907	3.1837	3.4218	3.4245	3.5712	3.6405	3.8603	4.0026	4.0359	4.0542	4.1273	4.1274	4.1877	4.3528	6
Cc1cccc2c3cccc(C)c3n(-c3ccc(-c4ccc(-c5cccnc5)cc4)s3)c12	3.2406	3.5906	3.9166	4.2031	4.3409	4.4579	4.4957	4.5312	4.5528	4.6193	4.6335	4.6444	4.6723	4.7726	4.7908	2.5773	3.1738	3.2307	3.4033	3.4819	3.5791	3.9805	4.0018	4.0486	4.0633	4.0891	4.1402	4.1989	4.347	4.4028	6
c1cncc(-c2ccc(-c3ccc(-n4c5ccccc5c5ccccc54)cc3)cc2)c1	3.503	3.9526	4.0166	4.2216	4.3592	4.3822	4.5448	4.5513	4.6068	4.6372	4.7536	4.8213	4.834	4.8876	4.957	2.9053	3.177	3.3475	3.4013	3.7897	3.9173	3.936	4.0051	4.0263	4.0771	4.133	4.1781	4.2308	4.4246	4.4599	6
c1cncc(-c2ccc(-c3ccc(-n4c5ccccc5c5ccccc54)s3)cc2)c1	3.357	3.7688	4.0075	4.0957	4.3891	4.47	4.5489	4.5854	4.5888	4.7305	4.7443	4.7661	4.8074	4.8144	4.8951	2.5517	3.1796	3.3059	3.4376	3.5654	3.751	3.9861	4.0305	4.0763	4.0777	4.108	4.1329	4.1834	4.3711	4.3934	6
Cc1cccc2c3cccc(C)c3n(-c3ccc(-c4ccc(-c5cccnc5)cc4)cc3)c12	3.2367	3.6644	3.9674	4.107	4.1866	4.2982	4.3744	4.4563	4.4964	4.541	4.5673	4.6064	4.6187	4.7302	4.7554	3.0051	3.1744	3.2294	3.3788	3.6096	3.6548	3.8556	4.0004	4.0789	4.1069	4.1433	4.1836	4.2147	4.262	4.283	6
c1cncc(-c2ccc(-n3c4ccccc4c4ccccc43)cc2)c1	3.6465	4.03	4.0767	4.1795	4.3168	4.5568	4.6722	4.6856	4.7977	4.9344	4.9784	5.068	5.0742	5.1278	5.2432	3.0869	3.1778	3.3659	3.7366	3.9233	4.0013	4.0143	4.0413	4.0482	4.1492	4.2327	4.4975	4.5221	4.5952	4.6246	5
c1ccc(-c2ccc(-c3cccnc3)cc2)cc1	4.3628	4.6859	4.728	4.8061	4.9151	4.9971	5.1924	5.4107	5.5041	5.581	5.6202	5.7611	5.9051	5.9549	5.9933	3.0371	3.6613	4.0141	4.0793	4.1984	4.2639	4.3989	4.4297	4.5737	4.6108	4.6888	4.7368	4.7739	5.1272	5.2544	3
COc1ccc(-c2ccc(-c3cccnc3)cc2)cc1	4.1046	4.5404	4.6545	4.7046	4.7908	4.9725	5.0292	5.2786	5.3214	5.3945	5.4229	5.7046	5.8283	5.8693	5.9667	2.9657	3.608	3.9873	4.0248	4.066	4.1525	4.21	4.343	4.5451	4.5514	4.6994	4.7307	4.807	4.8547	5.0474	3
Nc1ccc(-c2ccncc2)cc1	4.3642	4.6333	4.7069	4.8497	5.2183	5.4371	5.6239	5.8958	6.0376	6.0904	6.189	6.2356	6.5278	6.5518	6.7598	3.0919	3.8552	3.9888	4.0562	4.3215	4.3846	4.6229	4.7423	4.8102	5.082	5.3583	5.9988	6.0282	6.1214	6.1472	2
c1ccc2c(c1)ccn2-c1ccncc1	4.1427	4.4905	4.5659	4.8171	4.9394	4.9579	5.0805	5.1846	5.6353	5.8313	6.1793	6.2193	6.3541	6.4782	6.4916	3.1722	3.5409	3.9729	4.1879	4.2155	4.267	4.3087	4.7023	4.7344	4.8833	4.9027	5.0513	5.1022	5.2869	5.7879	3
c1cc(-c2ccc3occc3c2)ccn1	4.4856	4.6817	4.8428	5.1143	5.1942	5.2271	5.3553	5.5027	5.6403	5.6913	5.8323	6.1912	6.2745	6.4637	6.5449	3.2168	3.6234	3.9975	4.055	4.158	4.3884	4.3968	4.7814	4.9512	4.9852	5.0617	5.4847	5.6197	5.7383	5.8042	3
c1cc(-c2ccc3[nH]cnc3c2)ccn1	4.5892	4.6823	4.7606	5.0846	5.2063	5.2815	5.5208	5.617	5.644	5.6721	5.6996	5.8507	6.0936	6.1876	6.4957	3.2946	3.7297	4.0221	4.0294	4.2568	4.3948	4.4158	4.9097	4.9301	5.0713	5.2217	5.2945	5.6357	5.6676	5.7355	3
c1cc(-c2ccncc2)c2ncoc2c1	4.3387	4.6327	4.7013	4.8172	5.2337	5.5206	5.6201	5.6974	5.7348	5.889	5.9481	6.0233	6.1728	6.3266	6.3537	3.093	3.7861	3.8254	4.0618	4.1125	4.5042	4.6536	4.8864	5.0825	5.0978	5.1684	5.2956	5.5807	5.6832	5.7781	3
c1cc(-c2ccc3[nH]nnc3c2)ccn1	4.5183	4.5504	4.8147	4.8689	4.9917	5.1252	5.2195	5.2957	5.33	5.6215	5.7171	5.8072	5.9742	6.1447	6.4015	3.1254	3.6572	3.8186	3.9525	4.0909	4.3284	4.3502	4.6567	4.8803	5.0112	5.0416	5.0534	5.1216	5.2471	5.5581	3
c1cc(-c2ccc3cnccc3c2)ccn1	4.0556	4.164	4.38	4.4252	4.8099	4.9275	5.0869	5.1685	5.2815	5.3637	5.3734	5.5448	5.5708	5.7448	5.9498	2.6596	3.559	3.7062	3.8042	3.8696	4.081	4.1961	4.2807	4.4898	4.7422	4.7503	5.0244	5.0836	5.1413	5.1899	3
c1cnc2ncc(-c3ccncc3)cc2c1	3.7043	4.243	4.2921	4.4022	4.5144	4.5534	4.6619	4.9696	5.1577	5.1835	5.1945	5.2847	5.4673	5.6012	5.6611	2.882	3.3242	3.5434	3.7817	3.8214	3.8444	4.1616	4.2244	4.3915	4.4099	4.6239	4.7913	4.8173	5.0063	5.0416	3
c1cnc2ccc(-c3ccncc3)cc2c1	4.1974	4.2396	4.2592	4.4398	4.8256	4.968	5.0104	5.1155	5.2054	5.3035	5.3754	5.5553	5.6125	5.8986	5.9582	2.718	3.5636	3.7032	3.8744	3.8953	4.1345	4.2217	4.2486	4.3834	4.7309	4.8522	4.9877	5.0081	5.0828	5.2063	3
c1cc(-c2cnc3cnncc3c2)ccn1	3.1437	3.7332	4.0359	4.168	4.4054	4.5135	4.5464	4.6314	4.8249	5.0154	5.1069	5.113	5.1499	5.174	5.3988	2.7865	2.9165	3.0678	3.5641	3.67	3.7121	3.9886	4.0477	4.1935	4.2744	4.4668	4.4817	4.6668	4.7194	4.7811	3
Fc1cc(-c2ccncc2)cc(F)c1F	4.4987	4.9025	4.9442	5.0535	5.1655	5.7434	5.9301	6.0307	6.0708	6.084	6.1641	6.3775	6.4424	6.671	6.7002	3.3123	3.8813	3.9929	4.2649	4.3177	4.4765	4.7513	4.8498	5.0286	5.1226	5.9281	6.0283	6.0727	6.1569	6.1961	2
c1cc(-c2ccncc2)c2ccsc2c1	4.2043	4.5092	4.6312	4.9402	5.1447	5.1865	5.2684	5.3641	5.4326	5.5022	5.6677	5.7256	5.7778	5.9043	6.0083	2.9674	3.6686	3.9607	4.0118	4.0926	4.2678	4.3738	4.7061	4.7804	4.8145	5.0102	5.0541	5.1378	5.5215	5.6208	3
c1ccc2sc(-c3ccncc3)nc2c1	4.0154	4.0861	4.1373	4.6247	4.6343	5.2379	5.3194	5.548	5.5615	5.5781	5.6296	5.6655	5.6728	5.9257	6.2132	2.7693	3.393	3.5646	3.8273	3.9117	4.1589	4.1782	4.5651	4.6451	4.9838	5.0528	5.0967	5.196	5.2348	5.4404	3
O=c1ccn(-c2ccncc2)c2ccccc12	3.659	3.9062	4.2355	4.3523	4.453	4.7334	4.7689	4.8195	4.9645	5.0385	5.1372	5.3084	5.3956	5.4925	5.5626	2.9848	3.2531	3.4302	3.6654	3.8647	4.0726	4.1007	4.2388	4.4326	4.4401	4.5831	4.6256	4.7808	4.9105	4.9317	3
c1cnc2c(c1)ccc1cc(-c3ccncc3)cnc12	3.8761	3.9092	4.059	4.191	4.3091	4.4215	4.4495	4.6213	4.6822	4.8269	5.0067	5.1116	5.1468	5.1651	5.1895	2.7849	3.3587	3.4218	3.4567	3.6173	3.7664	3.8477	3.8564	4.1127	4.1814	4.207	4.2734	4.5223	4.5533	4.826	4
c1ccc2c(c1)-c1ccccc1C2c1ccncc1	4.625	4.6787	4.6965	4.9028	4.9391	5.1557	5.1929	5.4312	5.4376	5.4681	5.4858	5.6131	5.6287	5.7332	5.7732	3.0745	3.8533	3.9263	4.0679	4.1579	4.3215	4.3408	4.5603	4.6384	4.6513	4.7783	4.8098	4.887	5.0522	5.1492	3
c1ccc2c(c1)Oc1ccc(-c3ccncc3)cc1O2	3.7116	4.2877	4.5802	4.5844	4.7099	4.7966	4.9881	5.1698	5.2052	5.3343	5.4785	5.6337	5.8108	5.8386	5.9069	2.8979	3.4844	3.7164	3.9053	3.9071	3.9631	4.106	4.3226	4.4403	4.482	4.6158	4.7398	4.8257	5.0311	5.0592	3
c1cc(-c2cc3c4c(c2)CCCN4CCC3)ccn1	3.9118	4.217	4.5047	4.7192	5.1025	5.2265	5.366	5.3982	5.7948	5.8296	6.0576	6.1296	6.2393	6.2632	6.3982	2.8593	3.5597	3.9145	4.0508	4.0713	4.2357	4.4109	4.5051	4.6065	5.0083	5.0915	5.7211	5.8108	5.8345	5.889	2
c1cc(-c2ccc(-c3cc4c5c(c3)CCCN5CCC4)s2)ccn1	3.1344	4.0571	4.2424	4.2766	4.3871	4.4693	4.5745	4.8276	4.9337	5.0519	5.2315	5.3248	5.4191	5.4705	5.5631	2.1739	3.1577	3.4511	3.653	3.8528	3.9485	3.9857	4.0642	4.1411	4.1652	4.2665	4.5747	4.8379	5.0673	5.0929	3
c1ccc2c(c1)CCc1ccccc1N2c1ccncc1	3.4541	3.8618	4.4165	4.4982	4.7027	4.8594	4.9697	5.0504	5.1633	5.2042	5.3533	5.4294	5.4429	5.5706	5.6355	3.1673	3.2376	3.6664	3.7582	3.898	3.9867	4.1162	4.2003	4.3358	4.4931	4.5172	4.7684	4.8244	4.8964	5.0285	3
CC1(C)c2ccccc2-c2cc(-c3ccncc3)ccc21	4.2112	4.5464	4.6311	4.8127	4.9489	5.0417	5.1133	5.1852	5.201	5.3055	5.4375	5.5314	5.5512	5.7573	5.8411	2.9913	3.4862	3.8687	4.0006	4.0237	4.1696	4.281	4.3621	4.3769	4.6617	4.7328	4.7909	4.9337	5.0651	5.167	3
c1ccc2cc3c(cc2c1)c1ccccc1n3-c1ccncc1	3.4161	3.6989	3.996	4.1027	4.3461	4.4888	4.7015	4.8446	4.8661	5.0036	5.0081	5.1467	5.1613	5.2727	5.3255	2.3317	3.1563	3.3291	3.559	3.7753	3.9676	3.996	4.1096	4.1555	4.1696	4.3248	4.3479	4.5132	4.6286	4.6824	5
c1cc(-c2ccnnc2)ccn1	3.3409	4.0581	4.2871	4.8221	5.0827	5.1312	5.2823	5.3159	5.3522	5.3722	5.5781	5.7222	5.9664	6.0756	6.1232	2.6306	3.3976	3.591	3.7358	4.0499	4.1073	4.4111	4.6497	4.7923	4.8828	5.0012	5.1387	5.2238	5.3371	5.4371	2
c1cc(-c2ncc[nH]2)ccn1	4.5162	4.5732	4.9042	5.2327	5.2366	5.5791	6.0091	6.4745	6.4884	6.5304	6.7209	6.9509	7.2763	7.3114	7.3402	3.0679	3.8891	4.1868	4.2331	4.7086	4.8054	4.8353	5.0271	5.0941	5.3373	6.3642	6.3929	6.5112	6.566	6.9237	2
c1ccc2[nH]c(-c3ccncc3)nc2c1	4.1479	4.181	4.3444	4.8236	4.9171	5.2326	5.3299	5.439	5.4765	5.7182	5.9632	6.3456	6.4689	6.4969	6.5383	2.8708	3.4062	3.7532	4.0216	4.1033	4.3357	4.5447	4.6205	4.7574	4.8853	5.0903	5.1104	5.16	5.4484	5.5874	3
c1ccc(-c2ccc(-c3ccncc3)cn2)nc1	4.0833	4.2897	4.3966	4.4411	4.8022	4.8793	4.9214	4.9618	5.1061	5.1786	5.2312	5.3993	5.4446	5.5336	5.5352	3.0792	3.6659	3.7494	3.8236	3.8883	4.0858	4.2087	4.224	4.402	4.425	4.5129	4.5733	4.6174	4.7509	5.0373	3
c1ccc2c(c1)Cc1ccc(-c3ccncc3)cc1-2	4.2176	4.6266	4.6326	4.8179	4.9509	5.0512	5.1217	5.1894	5.211	5.3163	5.4591	5.5462	5.5741	5.756	5.8315	3.0171	3.4878	3.8567	3.9973	4.0098	4.1793	4.2782	4.3592	4.4157	4.6726	4.7262	4.8046	4.9499	5.0647	5.175	3
c1cc(-n2c3ccncc3c3cnccc32)ccn1	4.4314	4.4585	4.5301	4.6413	4.6633	4.726	4.8146	4.8481	5.0127	5.0267	5.0626	5.1331	5.3651	5.3756	5.3766	3.271	3.6693	3.8192	4.0869	4.2383	4.2875	4.3152	4.3243	4.3597	4.3625	4.5063	4.5944	4.5962	4.6118	4.7125	4
c1cc(-c2c3ccoc3cc3ccoc23)ccn1	3.9288	4.3194	4.4944	4.7872	4.9341	5.0729	5.2288	5.2579	5.3158	5.521	5.6316	5.6708	5.885	5.9714	6.0194	2.6264	3.4491	3.848	3.9139	4.1197	4.2028	4.2566	4.5347	4.683	4.7737	5.0417	5.0894	5.1588	5.289	5.3912	4
c1ccc2c(c1)Sc1ccccc1N2c1ccc(-c2ccncc2)s1	2.9371	3.822	3.9857	4.2286	4.3287	4.3516	4.3576	4.4218	4.6412	4.7579	4.7975	4.8309	4.8779	5.0538	5.0743	2.7324	2.9055	3.1604	3.5021	3.7098	3.7907	3.8619	3.943	3.9699	4.0284	4.1573	4.168	4.2631	4.4176	4.4598	4
c1ccc(N(c2ccccc2)c2ccncc2)cc1	4.1207	4.2286	4.2679	4.6136	4.7434	4.9989	5.1508	5.4928	5.5879	5.598	5.6586	5.681	5.7548	5.8048	5.8641	3.2557	3.304	3.7701	3.8527	4.1481	4.2434	4.3258	4.333	4.3412	4.6178	4.7699	4.9025	4.925	5.0295	5.2089	3
CN(C)c1ccc2cc(-c3ccncc3)ccc2c1	3.5412	3.8443	4.5071	4.5514	4.622	4.9227	5.1291	5.1713	5.2097	5.3415	5.4485	5.477	5.5333	5.6201	5.6807	2.4693	3.2851	3.3964	3.8367	3.9866	4.063	4.2429	4.2893	4.4558	4.5404	4.6449	4.8997	5.0757	5.174	5.3164	3
CN(C)c1cccc2cc(-c3ccncc3)ccc12	3.6031	4.0209	4.4406	4.5371	4.6324	4.7685	5.0192	5.0384	5.0796	5.2072	5.4503	5.5043	5.5454	5.6125	5.7656	2.5135	3.4259	3.5267	3.8914	3.9591	4.0572	4.224	4.3038	4.4941	4.562	4.7102	4.7494	4.9017	5.0688	5.1432	3
CN1c2ccccc2N(C)c2cc(-c3ccncc3)ccc21	3.0435	3.7641	3.9962	4.1226	4.3127	4.5841	4.6803	5.0176	5.1253	5.2211	5.2335	5.3056	5.45	5.5656	5.6462	2.4859	3.1279	3.3706	3.4395	3.7172	3.918	4.0008	4.046	4.24	4.3372	4.4105	4.5524	4.5878	4.9027	5.0544	3
CN(C)c1ccncc1	4.9601	5.2298	5.4325	5.5294	6.4114	6.846	6.8721	7.2812	7.8725	7.9977	8.0061	8.0484	8.1555	8.1624	8.2158	3.7862	4.2195	4.4766	4.6772	5.09	5.2079	6.4815	6.7341	6.9324	7.0441	7.6936	7.7864	7.8421	7.9542	7.9608	1
CCN(CC)c1ccncc1	4.8817	5.2105	5.4042	5.4883	6.3729	6.6427	6.8775	7.1943	7.6235	7.762	7.8654	7.9088	8.0101	8.0623	8.1066	3.7562	4.1579	4.4502	4.6968	5.0706	5.2108	6.4814	6.5309	6.9798	7.0189	7.4917	7.6354	7.7583	7.7692	7.8422	1
c1cc(N2CCC2)ccn1	4.9856	5.2125	5.3762	5.5155	6.3983	6.8462	7.036	7.1562	7.6201	7.6775	7.9289	7.9488	8.0973	8.1009	8.1522	3.7712	4.2523	4.4856	4.6354	5.071	5.177	6.4663	6.8058	6.906	7.0465	7.3375	7.4226	7.6779	7.7963	7.8515	1
c1cc(N2CCOCC2)ccn1	4.9745	5.2065	5.3077	5.4212	6.2321	6.4847	6.7405	6.8483	7.1102	7.6601	7.8125	7.8901	7.9506	7.9839	8.0109	3.7272	4.327	4.4683	4.5553	5.0635	5.0882	6.1252	6.5185	6.7297	6.9741	7.1236	7.2938	7.613	7.7357	7.7675	1
c1cc(N2CCNCC2)ccn1	4.8895	5.2064	5.4348	5.4779	5.7624	5.809	6.3553	6.4879	6.6827	6.8213	7.2641	7.6514	7.6789	7.7145	7.8038	3.7619	4.1684	4.454	4.6827	5.0694	5.2104	5.7455	5.7874	6.2897	6.3865	6.4349	6.9602	6.9925	7.3036	7.4913	1
O=S1(=O)c2ccccc2-c2cc(-c3ccncc3)ccc21	4.1005	4.3269	4.3682	4.6582	4.7757	4.8766	4.9226	4.9608	5.1142	5.1693	5.2007	5.2092	5.3786	5.4751	5.543	2.8789	3.4823	3.8056	3.8759	3.9405	4.089	4.1861	4.2009	4.3087	4.464	4.6834	4.7177	4.744	4.8949	5.0331	3
c1ccc2c(c1)c1ccccc1c1[nH]c(-c3ccncc3)nc21	3.5774	3.8257	4.0579	4.2569	4.3709	4.5748	4.6701	4.8318	4.9474	5.0604	5.1202	5.1341	5.224	5.2281	5.3658	2.6176	3.0647	3.3902	3.5687	3.743	3.7837	3.8403	4.0646	4.1287	4.1744	4.3764	4.447	4.4685	4.6998	4.7177	5
c1ccc2c(c1)c1ccccc1c1nc(-c3ccncc3)cnc21	3.5143	3.5522	3.599	4.0251	4.0626	4.1403	4.158	4.3398	4.437	4.5796	4.7694	4.8053	4.8601	4.9797	5.0442	2.6491	2.9523	3.0567	3.2714	3.4205	3.5759	3.6243	3.7607	3.8105	3.8579	3.8952	4.0226	4.1585	4.3473	4.397	5
COc1ccc(N(c2ccncc2)c2ccc(OC)cc2)cc1	3.9396	4.1983	4.2978	4.3373	4.6264	5.1035	5.1406	5.2299	5.3445	5.3686	5.4809	5.5936	5.6504	5.7658	5.7841	3.256	3.3394	3.4913	3.7379	3.8421	4.1064	4.3172	4.3713	4.4313	4.5633	4.828	4.8806	4.9225	4.9987	5.029	3
Cc1ccc(N(c2ccncc2)c2ccc(C)cc2)cc1	4.0713	4.1971	4.2192	4.5287	4.6894	5.0313	5.1581	5.4143	5.5088	5.5406	5.6416	5.7107	5.7779	5.7926	5.8048	3.2318	3.27	3.6939	3.8144	4.0478	4.1863	4.3182	4.3299	4.3656	4.579	4.8003	4.945	4.9624	5.0373	5.1116	3
c1ccn(-c2ccncc2)c1	4.3951	4.7967	4.9489	5.035	5.0797	5.198	5.9235	6.5644	6.7145	6.7678	7.2159	7.3322	7.4436	7.6499	7.7951	3.4513	3.6688	4.2338	4.4197	4.5562	4.7939	4.8187	5.0629	5.1909	5.2594	5.8499	6.061	6.4313	6.5675	7.2515	2
Cc1ccc(C)n1-c1ccncc1	3.6459	4.1249	4.6538	4.898	5.0064	5.2005	5.6898	6.1812	6.4382	6.531	6.8574	7.1932	7.3196	7.3823	7.3973	3.2535	3.7646	4.122	4.1492	4.3212	4.3964	4.5624	4.8232	5.0403	5.0624	5.434	5.7842	5.9923	6.6078	6.7905	2
c1ccc2cc(N(c3ccncc3)c3ccc4ccccc4c3)ccc2c1	3.4718	3.5706	4.0423	4.0994	4.332	4.3845	4.5082	4.5549	4.5768	4.7278	4.7926	4.8253	4.9877	5.0679	5.0745	2.5786	2.6333	3.2784	3.3861	3.4625	3.7675	3.9255	4.0983	4.1534	4.1886	4.2293	4.2563	4.2637	4.3195	4.3748	5
c1ccc2cc(-c3ccncc3)ccc2c1	4.0704	4.2706	4.514	4.9137	4.9689	5.1692	5.2263	5.2653	5.4073	5.5017	5.5833	5.7738	5.8795	6.0002	6.2198	2.6196	3.5472	3.8967	3.9556	4.0244	4.2014	4.2519	4.2893	4.7074	4.8739	5.061	5.1596	5.3055	5.3102	5.4584	3
c1ccc2c(-c3ccncc3)c3ccccc3cc2c1	3.2235	3.8653	3.9434	4.3777	4.5373	4.6	4.7696	4.8969	5.0165	5.1089	5.1608	5.2693	5.2818	5.4399	5.5254	1.7695	3.2788	3.4898	3.6964	3.8898	3.9298	4.1373	4.1403	4.368	4.4137	4.5778	4.589	4.6046	4.6409	4.76	4
c1ccc(-c2nc(-c3ccncc3)[nH]c2-c2ccccc2)cc1	3.7004	4.1182	4.3982	4.4486	4.5911	4.6847	4.7768	4.873	5.013	5.1108	5.1793	5.2053	5.222	5.3282	5.429	2.6664	3.186	3.6101	3.8457	3.9865	4.0564	4.1629	4.1878	4.3428	4.359	4.4767	4.5058	4.5822	4.6763	4.6915	4
Fc1ccc(-c2nc(-c3ccncc3)[nH]c2-c2ccc(F)cc2)cc1	3.6931	4.1102	4.1964	4.4322	4.5988	4.6954	4.7231	4.9795	5.0287	5.1331	5.1937	5.2144	5.2444	5.3843	5.4222	2.6856	3.2006	3.6202	3.7916	3.829	3.9668	4.154	4.16	4.2042	4.3357	4.4819	4.5389	4.6857	4.7626	4.8218	4
Nc1ccc(-c2nc(-c3ccncc3)[nH]c2-c2ccc(N)cc2)cc1	3.2575	3.9055	3.9957	4.0148	4.1997	4.5013	4.514	4.7331	4.7544	4.7813	4.8264	5.0261	5.1528	5.2304	5.2414	2.4969	3.0247	3.4276	3.4997	3.6155	3.7983	3.9029	3.9859	4.0562	4.1842	4.3041	4.3737	4.4009	4.4639	4.61	4
c1ccc(C(=C(c2ccccc2)c2ccc(-c3ccncc3)cc2)c2ccccc2)cc1	3.4589	4.0486	4.3205	4.4127	4.4806	4.5083	4.5512	4.5794	4.6397	4.7476	4.7834	4.8683	4.8785	4.9052	4.9424	2.384	3.1666	3.4943	3.5997	3.8463	3.924	4.0112	4.0261	4.0541	4.1599	4.2074	4.2305	4.2735	4.2781	4.4212	5
C(=C(/c1ccccc1)c1ccc(-c2ccncc2)cc1)\c1ccccc1	3.6356	4.1612	4.4047	4.5012	4.5787	4.6099	4.6711	4.8046	4.8539	4.962	4.9935	5.0548	5.1102	5.1737	5.2023	2.4235	3.1788	3.6105	3.8778	3.9219	4.0176	4.0671	4.1444	4.179	4.222	4.2829	4.3258	4.4469	4.5216	4.5422	4
S=C1c2cccc3cccc(c23)C(=S)N1c1ccncc1	1.7018	2.2206	2.9015	3.1283	3.2272	3.3217	3.3586	3.6426	3.8145	4.0721	4.1305	4.2172	4.2245	4.3128	4.4713	1.4568	1.6453	1.9202	1.9384	3.0453	3.2179	3.2476	3.2768	3.4019	3.4124	3.5866	3.6882	3.9706	4.0829	4.1049	3
O=C1c2cccc3cccc(c23)C(=O)N1c1ccncc1	3.6568	3.7508	3.8088	3.8993	4.0263	4.2336	4.3373	4.778	4.8407	5.039	5.1963	5.2356	5.2929	5.2965	5.5003	2.3228	3.3478	3.3887	3.6659	3.6722	3.7935	3.8362	3.8908	4.0849	4.119	4.3741	4.4043	4.4325	4.6215	4.7262	3
CCCCN1C(=O)c2cccc3c(-c4ccncc4)ccc(c23)C1=O	3.5972	3.6166	3.943	4.0567	4.0663	4.2329	4.3251	4.5519	4.8067	4.9288	5.1354	5.1836	5.2016	5.221	5.3257	2.2565	3.3398	3.3449	3.564	3.5755	3.754	3.7914	3.9109	4.071	4.2756	4.369	4.4933	4.5277	4.5402	4.6939	3
O=C1NC(=O)c2ccc(-c3ccncc3)c3cccc1c23	3.6083	3.6245	4.0119	4.0838	4.1805	4.2941	4.5643	4.5834	4.8212	4.9202	5.1407	5.2111	5.2242	5.2404	5.3635	2.2669	3.3372	3.3797	3.5739	3.7512	3.8103	3.8627	3.9548	4.054	4.2777	4.3756	4.473	4.5351	4.5828	4.7319	3
CCCCN1C(=S)c2cccc3c(-c4ccncc4)ccc(c23)C1=S	1.7971	2.187	2.8014	3.0552	3.4465	3.5532	3.6315	3.8003	3.8224	3.9488	4.0523	4.1228	4.2932	4.3629	4.4491	1.5278	1.6145	1.8485	1.9781	3.0382	3.2268	3.3561	3.3903	3.4634	3.6823	3.7101	3.7822	3.8548	3.9392	4.0657	3
S=C1NC(=S)c2ccc(-c3ccncc3)c3cccc1c23	1.9926	2.2658	2.8846	3.0545	3.5278	3.6077	3.6647	3.7718	3.8945	4.005	4.1182	4.3077	4.3211	4.4436	4.5994	1.6522	1.7389	1.8271	2.0053	3.084	3.2519	3.3765	3.4334	3.5446	3.656	3.7599	3.8012	3.9141	3.9719	4.1034	3
C(=C/c1ccc(-c2ccncc2)s1)\c1cccs1	3.0817	3.9573	4.0656	4.3079	4.4296	4.472	4.5986	4.7292	4.8782	5.0554	5.1041	5.2114	5.3599	5.3717	5.5909	1.6274	2.7896	3.6224	3.6513	3.7339	3.822	3.8319	3.9525	4.2526	4.3255	4.6987	4.7258	4.8671	4.8848	4.9708	3
c1ccc2c(c1)Sc1ccccc1N2c1ccncc1	3.2481	3.6594	3.9163	4.2128	4.2989	4.441	4.8374	4.8713	5.0034	5.0816	5.1717	5.1996	5.2341	5.2681	5.3665	3.0015	3.3005	3.4949	3.6836	3.6995	3.8723	3.8952	4.0765	4.133	4.2878	4.3456	4.5089	4.5094	4.737	4.826	3
c1ccc2c(c1)Sc1ccccc1N2c1ccc(-c2ccncc2)o1	3.2536	3.9977	4.2212	4.3361	4.3896	4.4052	4.4608	4.6083	4.8308	4.9404	5.0242	5.0577	5.063	5.1631	5.1884	2.7651	3.132	3.3637	3.5222	3.8159	3.8177	3.9499	4.082	4.1556	4.163	4.243	4.3138	4.5631	4.5849	4.6072	4
c1ccc2c(c1)Oc1ccccc1N2c1ccncc1	2.9699	3.4277	3.744	4.194	4.323	4.5228	4.8315	5.0045	5.1757	5.2626	5.304	5.3432	5.4882	5.5902	5.7139	2.8326	2.8651	3.3555	3.5534	3.6721	3.7092	3.9054	4.0742	4.23	4.3799	4.5112	4.5972	4.6376	4.8874	5.0383	3
c1ccc2c(c1)Oc1ccccc1N2c1ccc(-c2ccncc2)s1	2.6005	3.7865	4.0312	4.088	4.2256	4.2747	4.3304	4.3441	4.4003	4.6784	4.746	4.8046	4.8221	5.1154	5.1902	2.5798	2.7368	2.9449	3.5668	3.6332	3.6805	3.7797	3.9464	4.0035	4.0264	4.1006	4.1451	4.2475	4.3044	4.4595	4
c1ccc2c(c1)Oc1ccccc1N2c1ccc(-c2ccncc2)o1	2.9249	3.9085	4.2797	4.2889	4.324	4.3451	4.3941	4.5038	4.7822	4.8487	5.0191	5.0344	5.2259	5.3135	5.4065	2.8021	2.8981	3.0321	3.6362	3.7015	3.7053	3.804	4.0923	4.152	4.2569	4.2852	4.308	4.5102	4.6031	4.7044	4
CC1(C)c2ccccc2N(c2ccncc2)c2ccccc21	3.2132	3.6904	4.237	4.3487	4.6194	4.8578	4.8822	5.0024	5.127	5.1736	5.3008	5.4223	5.4935	5.5535	5.5849	3.1967	3.2232	3.6029	3.6143	3.745	3.8684	4.041	4.0894	4.2845	4.4907	4.5066	4.8302	4.8778	5.0066	5.0241	3
CC1(C)c2ccccc2N(c2ccc(-c3ccncc3)s2)c2ccccc21	2.8777	4.3213	4.3324	4.3528	4.3583	4.3682	4.3944	4.4817	4.5879	4.6127	4.6838	4.7982	4.9057	5.1078	5.195	2.7121	2.8634	3.3236	3.6669	3.7649	3.7954	3.9442	3.9651	3.9988	4.1558	4.3141	4.336	4.3671	4.4788	4.5026	4
CC1(C)c2ccccc2N(c2ccc(-c3ccncc3)o2)c2ccccc21	3.1922	4.3619	4.4147	4.444	4.4596	4.5451	4.6116	4.7151	4.7391	4.8447	4.8991	5.0598	5.2313	5.3448	5.4045	2.7922	3.1735	3.3527	3.6842	3.7983	3.8219	4.0036	4.0925	4.1654	4.3279	4.5225	4.5436	4.5892	4.613	4.718	4
CN1c2ccccc2N(c2ccncc2)c2ccccc21	2.7411	3.1945	3.5842	4.0153	4.2091	4.3106	4.7791	4.859	4.9417	5.1421	5.1795	5.1905	5.4124	5.5684	5.5838	2.6954	2.8018	3.1754	3.4128	3.4642	3.5589	3.8775	4.0902	4.1964	4.315	4.4279	4.5114	4.5436	4.8473	4.9	3
CN1c2ccccc2N(c2ccc(-c3ccncc3)s2)c2ccccc21	2.3392	3.5382	3.7718	3.8317	3.9864	4.0685	4.1234	4.3475	4.374	4.4937	4.6582	4.6897	4.8062	4.965	5.0694	2.3192	2.7369	2.848	3.3751	3.3786	3.5612	3.784	3.8071	3.8279	3.9437	4.0174	4.0438	4.1685	4.2259	4.3614	4
CN1c2ccccc2N(c2ccc(-c3ccncc3)o2)c2ccccc21	2.633	3.5967	3.948	4.03	4.115	4.1459	4.4232	4.4605	4.5466	4.8466	4.8929	4.9639	5.0054	5.2364	5.3277	2.599	2.8163	2.8853	3.4097	3.4153	3.5802	3.8292	3.9453	4.0803	4.1117	4.1693	4.228	4.4038	4.4924	4.5967	4
Cc1cccc2c3cccc(C)c3n(-c3ccncc3)c12	3.4168	3.9081	3.9564	4.1268	4.4299	4.6196	4.7751	4.8102	5.1583	5.2158	5.2609	5.3182	5.3377	5.4864	5.5002	3.1718	3.4014	3.4022	3.8386	3.8534	3.8857	4.0503	4.1063	4.1503	4.28	4.5108	4.5578	4.6298	4.7669	4.8012	4
O=c1c2ccccc2n(-c2ccncc2)c2ccccc12	3.5838	3.5892	3.6653	4.0675	4.5123	4.646	4.813	4.9212	4.9272	5.0011	5.0059	5.0306	5.0322	5.0997	5.1381	2.8184	3.1847	3.3887	3.4333	3.5733	3.8484	3.8745	4.0429	4.068	4.2122	4.3753	4.4959	4.6402	4.7855	4.8333	4
O=c1c2ccccc2n(-c2ccc(-c3ccncc3)s2)c2ccccc12	3.257	3.5813	3.6981	4.1951	4.2913	4.4002	4.4626	4.5345	4.5717	4.5755	4.6969	4.7721	4.7898	4.8556	4.9189	2.743	2.8757	3.1719	3.243	3.4153	3.4189	3.7468	3.9486	3.9731	4.0211	4.1165	4.1282	4.1986	4.3157	4.4513	5
O=c1c2ccccc2n(-c2ccc(-c3ccncc3)o2)c2ccccc12	3.5902	3.5942	3.7447	4.2612	4.3573	4.4545	4.53	4.5748	4.8443	4.8476	4.8514	4.9108	4.9774	5.0097	5.0342	2.8238	2.918	3.1802	3.4216	3.4258	3.5803	3.7714	3.9982	4.0891	4.1308	4.1309	4.2604	4.3533	4.4663	4.611	5
Cc1cccc2c3cccc(C)c3n(-c3ccc(-c4ccncc4)s3)c12	3.1439	3.4995	4.2044	4.2763	4.3292	4.4012	4.6078	4.6465	4.772	4.8225	4.89	4.9939	5.0769	5.082	5.1178	2.6859	3.1238	3.1812	3.4836	3.4937	3.7789	3.9321	3.9992	4.0375	4.0722	4.1509	4.3556	4.4793	4.4822	4.5891	5
c1ccc2c(c1)c1ccccc1n2-c1ccc(-c2ccncc2)s1	3.3042	3.7022	4.0778	4.3387	4.4279	4.5825	4.6242	4.714	4.8659	4.895	5.0281	5.0938	5.1117	5.1446	5.1961	2.5917	3.1744	3.4066	3.4711	3.6774	3.7887	3.9696	4.04	4.0783	4.1141	4.1611	4.5231	4.5269	4.5501	4.5827	5
c1ccc2c(c1)c1ccccc1n2-c1ccncc1	4.0184	4.1038	4.3383	4.3811	4.5863	4.8257	4.8942	5.1723	5.2202	5.3929	5.4537	5.4856	5.6237	5.8017	5.8613	3.1724	3.4004	3.4781	4.0485	4.0756	4.1546	4.1808	4.2034	4.3751	4.5243	4.6523	4.678	4.8199	4.8976	5.0338	4
c1ccc(-c2ccncc2)cc1	4.604	5.0006	5.0301	5.1132	5.2036	5.8084	5.986	6.0984	6.1243	6.1815	6.229	6.4063	6.5214	6.7423	6.7435	3.3526	3.9712	3.9992	4.3434	4.4127	4.4988	4.8441	4.8987	5.0664	5.0869	5.9924	6.0929	6.1283	6.1977	6.2296	2
COc1ccc(-c2ccncc2)cc1	4.5865	4.6726	4.8487	5.0145	5.2088	5.5193	5.7357	6.0011	6.0562	6.1118	6.2275	6.2776	6.6572	6.7418	6.7565	3.2281	3.9883	4.0277	4.1237	4.3908	4.4012	4.7776	4.8033	4.8337	5.0722	5.581	6.0005	6.1005	6.1379	6.2449	2
Nc1ccc(-c2cnccn2)cc1	3.7853	3.9831	4.3023	4.4627	4.6886	5.1234	5.4089	5.5482	5.5948	5.8417	5.9421	6.1201	6.1662	6.512	6.5793	2.8012	3.2814	3.4098	3.9763	4.0685	4.3199	4.3327	4.4809	4.5741	4.6644	5.1784	5.3283	5.4019	5.8187	5.9807	2
c1ccc2c(c1)ccn2-c1cnccn1	3.522	3.9287	4.1744	4.2346	4.6286	4.8371	4.8841	5.1057	5.1814	5.6782	5.8017	5.8717	6.1607	6.1767	6.4292	2.9943	3.221	3.4596	3.5245	3.7639	4.0839	4.2787	4.392	4.4828	4.7495	4.7846	4.8612	5.0128	5.2151	5.3295	3
c1cnc(-c2ccc3occc3c2)cn1	3.9559	4.0919	4.2606	4.3871	4.5989	4.6974	5.2636	5.4313	5.5083	5.5199	5.734	6.0262	6.0423	6.1888	6.3196	2.9985	3.2674	3.4473	3.6458	3.7378	4.205	4.2377	4.4775	4.5935	4.6338	4.7928	4.914	5.4972	5.5424	5.726	3
c1cnc(-c2ccc3[nH]cnc3c2)cn1	3.962	4.198	4.2537	4.3868	4.6261	4.75	5.3033	5.4624	5.5174	5.5455	5.5513	5.7413	5.7811	6.0298	6.1362	3.0083	3.2728	3.577	3.649	3.9199	4.1332	4.2404	4.5573	4.6408	4.7319	4.8467	5.1965	5.2154	5.498	5.5192	3
c1cc(-c2cnccn2)c2ncoc2c1	3.6419	4.172	4.2915	4.4414	4.7948	5.0217	5.1239	5.3719	5.4994	5.5157	5.6322	5.7415	5.9701	6.0238	6.1574	2.8645	3.0684	3.6521	3.8267	3.9108	4.0891	4.4836	4.5099	4.7352	4.785	4.9465	5.07	5.2097	5.3745	5.5791	3
c1cnc(-c2ccc3[nH]nnc3c2)cn1	3.9396	4.2976	4.2982	4.3646	4.6959	4.8299	4.9644	5.106	5.2416	5.3237	5.5017	5.5636	5.8076	5.9116	5.9676	2.9326	3.2651	3.5171	3.6257	3.9098	4.082	4.146	4.2383	4.6087	4.6317	4.7782	4.9429	5.0695	5.2083	5.2441	3
CN(C)c1ccc(-c2cnccn2)cc1	3.5611	3.9825	4.0496	4.4614	4.5635	5.02	5.231	5.4978	5.5489	5.7587	5.8867	5.9347	6.1231	6.3087	6.4818	2.6982	3.2754	3.2982	3.8664	4.0445	4.2102	4.3221	4.4423	4.4767	4.6648	5.0493	5.1921	5.3494	5.6831	5.8627	2
c1cnc(-c2ccc3cnccc3c2)cn1	3.7392	3.7739	4.0338	4.1481	4.3618	4.5072	4.7542	4.8377	5.0672	5.1468	5.1769	5.2642	5.3436	5.3766	5.5072	2.5066	3.1766	3.3278	3.6034	3.6186	3.7813	4.1354	4.1548	4.2307	4.4757	4.5093	4.5564	4.7152	4.8072	5.0682	3
c1cnc2ncc(-c3cnccn3)cc2c1	3.4858	3.8114	4.0637	4.1367	4.2805	4.2918	4.3732	4.5718	4.8042	4.9389	4.9985	5.1296	5.1693	5.3667	5.4103	2.73	3.141	3.2601	3.4209	3.6827	3.7091	3.8843	3.9985	4.0751	4.145	4.5318	4.5498	4.5935	4.7198	4.7726	3
c1cnc2ccc(-c3cnccn3)cc2c1	3.862	3.9973	4.1153	4.1218	4.2482	4.3948	4.706	4.7416	4.9734	5.0598	5.3135	5.3985	5.4166	5.4365	5.7778	2.5939	3.2405	3.3577	3.6639	3.6785	3.8424	3.9116	4.0486	4.3327	4.396	4.5903	4.6189	4.737	4.8236	5.0248	3
c1cnc(-c2cnc3cnncc3c2)cn1	3.0638	3.5701	3.6419	3.9559	4.1882	4.2575	4.3084	4.4126	4.4515	4.6913	4.8689	4.9574	5.0093	5.1755	5.1987	2.7123	2.7557	3.0694	3.1378	3.4463	3.4937	3.8037	3.9475	4.0334	4.1169	4.2267	4.2822	4.3127	4.5316	4.5698	3
Fc1cc(-c2cnccn2)cc(F)c1F	3.8954	4.3541	4.3843	4.5362	4.8905	5.1463	5.4442	5.579	5.8716	5.9935	6.013	6.1823	6.4276	6.4608	6.8082	2.985	3.2403	3.7799	3.9822	4.0967	4.193	4.5124	4.6077	4.6901	4.827	5.1831	5.5568	5.8309	5.8419	5.9784	2
c1cc(-c2cnccn2)c2ccsc2c1	3.6786	3.8261	4.0929	4.2116	4.3009	4.7321	4.844	5.1644	5.3726	5.385	5.4404	5.553	5.6032	5.7152	5.9244	2.5992	3.2116	3.4024	3.5535	3.789	4.0663	4.0928	4.184	4.4594	4.5998	4.6523	4.7976	4.9939	5.0837	5.122	3
c1ccc2sc(-c3cnccn3)nc2c1	3.7197	3.7776	3.9338	4.347	4.5433	4.5825	4.6188	5.2146	5.3001	5.3422	5.5187	5.6582	5.7649	5.7904	5.893	2.6856	3.1811	3.2191	3.7755	3.8396	3.9776	4.1822	4.2139	4.5399	4.5875	4.6108	4.6331	4.9195	5.0474	5.2919	3
O=c1ccn(-c2cnccn2)c2ccccc12	3.2487	3.562	3.8671	3.9308	4.1564	4.2822	4.3886	4.489	4.678	4.7589	4.8003	4.8655	4.9759	5.2601	5.3658	2.8562	3.1141	3.1968	3.4164	3.474	3.6403	3.8229	3.9189	4.2252	4.2567	4.33	4.4542	4.4813	4.608	4.6581	3
c1cnc2c(c1)ccc1cc(-c3cnccn3)cnc12	3.734	3.767	3.8354	4.0176	4.0789	4.2097	4.3671	4.4157	4.4296	4.4712	4.7183	4.7734	4.8083	4.9107	5.0129	2.7177	3.2019	3.2101	3.3018	3.408	3.6252	3.7108	3.8135	3.8699	4.0963	4.1306	4.1703	4.2214	4.3892	4.5409	4
c1ccc2c(c1)-c1ccccc1C2c1cnccn1	3.8098	3.9647	4.5817	4.5993	4.6354	4.6775	4.7107	4.7189	4.9905	5.3278	5.334	5.3832	5.5389	5.5404	5.5694	3.0689	3.224	3.7056	3.9205	3.9553	4.0648	4.0848	4.3337	4.3351	4.5183	4.5654	4.5658	4.673	4.6927	4.7328	3
c1ccc2c(c1)Oc1ccc(-c3cnccn3)cc1O2	3.3598	3.8573	3.9163	4.2758	4.3905	4.5175	4.556	4.8282	4.9046	5.0192	5.2331	5.3789	5.4733	5.5933	5.6942	2.6192	3.2487	3.4048	3.4525	3.617	3.8712	3.9015	4.0932	4.2156	4.2206	4.3821	4.4926	4.6211	4.7534	4.878	3
c1cnc(-c2cc3c4c(c2)CCCN4CCC3)cn1	3.373	3.8649	3.9892	4.3277	4.4717	4.7171	5.177	5.2139	5.5353	5.561	5.8265	5.8828	6.1308	6.1542	6.3226	2.5376	3.1369	3.2945	3.6907	3.9725	4.0535	4.18	4.3369	4.4079	4.6694	4.8756	5.028	5.1741	5.7107	5.858	2
c1cnc(-c2ccc(-c3cc4c5c(c3)CCCN5CCC4)cc2)cn1	3.0997	3.5855	3.9242	4.1503	4.3575	4.3652	4.3963	4.4824	4.6592	4.7096	4.8799	5.0084	5.1707	5.4824	5.5047	2.503	3.237	3.2518	3.3075	3.5293	3.6843	3.9831	4.0253	4.0853	4.1515	4.1866	4.2351	4.2578	4.5289	4.6303	3
c1cnc(-c2ccc(-c3cc4c5c(c3)CCCN5CCC4)s2)cn1	2.8827	3.4101	3.9208	4.0447	4.0565	4.3587	4.4077	4.4424	4.6093	4.6828	5.1178	5.1445	5.2369	5.3556	5.3693	2.0139	3.0268	3.0705	3.3069	3.4167	3.5224	3.7933	4.0187	4.0655	4.0833	4.199	4.223	4.6758	4.7245	4.9327	3
c1ccc2c(c1)CCc1ccccc1N2c1cnccn1	4.0314	4.1627	4.3069	4.5936	4.821	4.9582	4.9727	5.0158	5.0828	5.2766	5.3064	5.3773	5.3992	5.454	5.5533	3.1215	3.4632	3.5359	3.6722	3.7089	4.2618	4.3537	4.4997	4.5181	4.6082	4.6388	4.7323	4.7376	4.8604	4.9073	3
CC1(C)c2ccccc2-c2cc(-c3cnccn3)ccc21	3.7922	3.9161	4.2852	4.3496	4.3885	4.5859	4.6701	4.7632	4.9247	5.2275	5.2865	5.3134	5.4051	5.4647	5.6082	2.8318	3.2452	3.2707	3.5364	3.6858	4.0638	4.2266	4.2273	4.3082	4.3362	4.438	4.6144	4.6288	4.7033	4.7513	3
c1ccc2cc3c(cc2c1)c1ccccc1n3-c1cnccn1	3.1709	3.4589	3.7555	3.8153	4.0408	4.1905	4.3854	4.4004	4.4991	4.7641	4.8129	5.0485	5.0651	5.0786	5.115	2.3567	2.8153	3.1759	3.33	3.4789	3.5939	3.6943	3.7947	4.0332	4.1332	4.1752	4.2597	4.3546	4.4554	4.5348	5
c1cnc(-c2ccnnc2)cn1	3.0875	3.7518	3.994	4.3209	4.3443	4.6309	5.0401	5.049	5.2613	5.3452	5.4146	5.5353	5.7649	5.9218	5.9323	2.5	3.0897	3.1645	3.5418	3.946	4.0818	4.1745	4.1922	4.2749	4.5297	4.7007	4.7277	4.7874	5.1781	5.2096	2
c1cnc(-c2ncc[nH]2)cn1	3.936	4.0928	4.39	4.5999	4.805	5.4099	5.5781	5.5888	5.7969	6.0767	6.1098	6.462	6.4678	6.9117	6.9729	2.9311	3.2211	3.6026	4.2095	4.3633	4.4232	4.6453	4.6976	4.8125	5.1699	5.4206	5.5161	5.9158	5.9513	6.1454	2
c1ccc2[nH]c(-c3cnccn3)nc2c1	3.8127	3.8325	3.9102	4.3161	4.469	4.53	4.7738	5.3085	5.4643	5.5659	5.5946	5.7345	6.0002	6.0716	6.2199	2.7403	3.2325	3.2671	3.5932	4.0156	4.2254	4.2334	4.4713	4.5204	4.5564	4.7274	4.8143	4.936	5.1055	5.2931	3
c1ccc(-c2ccc(-c3cnccn3)cn2)nc1	3.8003	3.9284	3.9382	4.3203	4.3517	4.432	4.7468	4.8499	4.8736	5.0015	5.0905	5.0985	5.2665	5.3411	5.4184	2.701	3.209	3.5777	3.6421	3.6837	3.978	4.0763	4.0998	4.277	4.3075	4.3878	4.449	4.5055	4.5899	4.648	3
c1ccc2c(c1)Cc1ccc(-c3cnccn3)cc1-2	3.853	3.9408	4.2261	4.414	4.511	4.6928	4.777	4.8535	4.9529	5.1262	5.2973	5.3184	5.4345	5.5137	5.5872	2.89	3.2517	3.3277	3.6299	3.7237	4.0386	4.1855	4.2611	4.2639	4.3405	4.4836	4.6387	4.6764	4.7063	4.8278	3
c1cnc(-n2c3ccncc3c3cnccc32)cn1	3.7923	3.9456	4.2489	4.4074	4.4779	4.5387	4.5394	4.6053	4.6498	4.7033	4.7472	4.8458	5.0308	5.0654	5.2572	3.2237	3.2598	3.5088	3.628	3.8528	3.8924	4.2601	4.2626	4.2961	4.318	4.3668	4.3968	4.505	4.5412	4.5747	4
c1cnc(-c2c3ccoc3cc3ccoc23)cn1	3.5301	3.8278	4.0273	4.117	4.3806	4.6464	4.9052	4.9796	5.1584	5.3737	5.409	5.5525	5.6708	5.8093	5.8985	2.4195	3.1892	3.2369	3.5364	3.7686	4.0898	4.1605	4.1822	4.3345	4.5968	4.6129	4.6506	4.9111	5.0682	5.2099	4
c1ccc2c(c1)Sc1ccccc1N2c1ccc(-c2cnccn2)s1	2.7668	3.5346	3.8055	3.8425	3.8724	4.0236	4.2366	4.3583	4.3807	4.4831	4.5552	4.5969	4.6406	4.744	4.7707	2.5524	2.7467	3.1436	3.2425	3.5019	3.5493	3.5998	3.7121	3.7957	3.8724	3.8853	4.0053	4.1615	4.1639	4.2671	4
c1ccc(N(c2ccccc2)c2cnccn2)cc1	3.6223	4.1763	4.2509	4.3921	4.4664	4.7258	4.8955	5.063	5.1745	5.4296	5.4475	5.5094	5.5586	5.6092	5.6465	2.9324	3.2726	3.3929	3.5124	3.8093	3.9954	4.2341	4.3414	4.5255	4.5902	4.6959	4.7837	4.84	4.8733	5.0802	3
CN(C)c1ccc2cc(-c3cnccn3)ccc2c1	3.2378	3.7339	3.8201	3.9103	4.247	4.4506	4.6995	4.7919	4.9355	5.2128	5.3058	5.3466	5.4758	5.5012	5.5663	2.3496	3.1058	3.2416	3.299	3.401	3.7725	3.8567	4.2024	4.286	4.2926	4.5499	4.6269	4.6542	4.848	4.9639	3
c1cnc(-c2ccc(N3CCC3)cc2)cn1	3.5895	3.9714	4.0613	4.4448	4.5849	5.0487	5.2351	5.5157	5.5309	5.753	5.8824	5.93	6.0962	6.3105	6.5082	2.682	3.2813	3.2906	3.8992	4.0504	4.2197	4.3037	4.4284	4.5005	4.6549	5.0672	5.208	5.3828	5.6954	5.8561	2
CN(C)c1cccc2cc(-c3cnccn3)ccc12	3.3008	3.8676	3.8901	4.0053	4.1874	4.3943	4.4219	4.6839	4.8704	5.0283	5.0753	5.254	5.3273	5.4601	5.5428	2.4136	3.2179	3.2249	3.3224	3.6124	3.8154	3.9368	4.1476	4.2446	4.2624	4.4164	4.6038	4.6238	4.7082	4.7807	3
CN1c2ccccc2N(C)c2cc(-c3cnccn3)ccc21	2.7163	3.2146	3.7598	3.9577	4.1174	4.1838	4.3823	4.4445	4.652	4.716	4.9872	5.1181	5.2239	5.4491	5.515	2.2222	2.9265	3.1042	3.2678	3.3613	3.4303	3.6084	3.9306	4.0264	4.1153	4.2963	4.3047	4.5387	4.6406	4.7273	3
CN(C)c1cnccn1	4.1107	4.2788	5.211	5.5265	5.7135	6.3614	6.7852	7.1073	7.3971	7.7414	8.0301	8.1945	8.2226	8.2765	8.3581	3.0889	3.5269	3.6515	4.8322	4.8508	5.1035	5.8643	6.1529	6.6407	6.9791	7.1463	7.4766	7.8032	7.8947	8.0222	1
CCN(CC)c1cnccn1	4.0964	4.2489	5.2334	5.4311	5.7187	6.3462	6.7983	6.891	7.3605	7.3889	7.7199	7.8451	7.9169	8.0063	8.1517	3.0538	3.532	3.6406	4.8472	4.8602	5.1101	5.8545	6.1495	6.6487	6.7428	7.1279	7.2123	7.6717	7.6926	7.8089	1
c1cnc(N2CCC2)cn1	4.2128	4.2646	5.2058	5.4806	5.7836	6.3433	6.8057	7.157	7.2692	7.3442	7.7455	7.7899	7.8284	7.9873	8.1342	3.1406	3.5379	3.6527	4.8725	4.8966	5.0821	5.8561	6.1527	6.6588	6.9033	7.0202	7.1096	7.4838	7.5497	7.6619	1
c1cnc(N2CCOCC2)cn1	4.0986	4.2923	5.1458	5.4533	5.5051	5.7587	6.4291	6.4979	6.7747	7.068	7.2373	7.4154	7.8271	7.9639	7.9784	3.1241	3.5219	3.6393	4.8041	4.8403	5.0483	5.4541	5.9631	6.1494	6.465	6.6968	7.0521	7.0923	7.1678	7.4871	1
CCN(CC)c1ccc(-c2cnccn2)cc1	3.5216	3.9842	4.0067	4.4633	4.5081	5.0017	5.2274	5.4877	5.5518	5.7028	5.8506	5.8775	6.1273	6.2988	6.3457	2.6695	3.2518	3.2906	3.8048	4.0351	4.1938	4.3263	4.4491	4.4662	4.6672	5.0198	5.1809	5.348	5.6954	5.826	2
c1cnc(N2CCNCC2)cn1	4.0542	4.2517	4.6911	5.2424	5.4409	5.7232	5.7334	6.3206	6.6031	6.8311	6.9019	7.3697	7.493	7.6743	7.783	3.0463	3.5211	3.6529	4.6116	4.8197	4.9011	5.1372	5.6188	5.8741	6.1792	6.3882	6.6386	6.6905	7.1537	7.2843	1
O=S1(=O)c2ccccc2-c2cc(-c3cnccn3)ccc21	3.8038	3.8788	4.2035	4.2723	4.4069	4.5502	4.7045	4.7929	4.8546	4.9522	4.9841	5.1693	5.2509	5.3231	5.3491	2.7479	3.203	3.2671	3.6269	3.7933	3.95	4.0564	4.1019	4.2201	4.3194	4.3869	4.5582	4.6324	4.6488	4.763	3
c1ccc2c(c1)c1ccccc1c1[nH]c(-c3cnccn3)nc21	3.359	3.7386	3.7627	3.8686	3.9442	4.2598	4.344	4.3986	4.4778	4.7003	4.8588	4.9005	5.0025	5.1097	5.1436	2.5132	3.0014	3.192	3.3551	3.4028	3.5152	3.7087	3.8126	4.0052	4.1166	4.1323	4.3439	4.3543	4.4183	4.4392	5
c1ccc2c(c1)c1ccccc1c1nc(-c3cnccn3)cnc21	3.4216	3.4427	3.4746	3.6433	4.0361	4.074	4.1164	4.2452	4.266	4.4216	4.5279	4.6138	4.642	4.7452	4.752	2.6174	2.923	2.9453	3.0918	3.2306	3.385	3.6179	3.7549	3.7806	3.8296	3.8865	3.9034	3.9917	4.1995	4.2054	5
c1cnc(-c2ccc(N3CCOCC3)cc2)cn1	3.6772	3.9682	4.1106	4.438	4.5892	5.015	5.0991	5.4363	5.471	5.5415	5.6341	5.8022	5.8513	6.0004	6.0995	2.7627	3.2743	3.4046	3.9626	4.0231	4.2055	4.2909	4.4016	4.4869	4.6579	5.0107	5.1236	5.3233	5.3389	5.6436	2
COc1ccc(N(c2ccc(OC)cc2)c2cnccn2)cc1	3.4588	4.0709	4.2277	4.2488	4.4183	4.495	4.6751	4.9495	5.016	5.1989	5.2683	5.3337	5.4019	5.5154	5.5656	2.8432	3.2401	3.392	3.5138	3.6649	3.7647	3.8482	4.3394	4.4027	4.4907	4.6036	4.7397	4.8079	4.8381	4.9187	3
COc1ccc(N(c2ccc(OC)cc2)c2ccc(-c3cnccn3)cc2)cc1	3.1088	3.5212	3.7465	3.9542	4.1187	4.1609	4.3663	4.4252	4.4488	4.5361	4.671	4.8137	4.9676	5.0512	5.148	2.4822	3.1324	3.2464	3.2703	3.3371	3.4739	3.6754	3.7977	3.8684	4.0153	4.1715	4.2725	4.2956	4.3185	4.4489	4
c1ccc(N(c2ccccc2)c2ccc(-c3cnccn3)cc2)cc1	3.2329	3.6583	3.9399	3.9541	4.0927	4.4099	4.4664	4.4749	4.6178	4.7878	4.8282	4.9701	5.1033	5.1968	5.2325	2.5532	3.2145	3.2592	3.2632	3.5393	3.5899	3.8902	4.0048	4.0197	4.0519	4.2392	4.2659	4.282	4.2968	4.4512	4
Cc1ccc(N(c2ccc(C)cc2)c2cnccn2)cc1	3.5637	4.1401	4.2397	4.3387	4.418	4.6562	4.9097	5.0091	5.0857	5.3141	5.3972	5.4529	5.5505	5.5618	5.5723	2.8932	3.2535	3.3562	3.5119	3.768	3.9102	4.132	4.33	4.4985	4.5344	4.6944	4.7828	4.8454	4.9035	4.9958	3
c1ccn(-c2ccc(-c3cnccn3)cc2)c1	3.6538	3.8677	3.9259	4.2488	4.3037	4.3987	4.6689	4.7896	5.0023	5.15	5.4853	5.4981	5.5391	5.5649	5.6098	2.8797	3.2478	3.3026	3.6176	3.9653	4.0931	4.1514	4.2243	4.2426	4.4051	4.4888	4.5465	4.6427	4.803	4.9465	3
c1ccn(-c2cnccn2)c1	3.7469	4.2246	4.2714	4.4014	4.8395	5.0434	5.6958	5.9115	6.4033	6.6778	6.8131	6.8525	7.3177	7.5488	7.6247	3.1865	3.3625	3.4807	3.5863	3.905	4.7184	4.7978	4.7996	4.974	5.376	5.6414	5.8709	6.0548	6.2846	6.6313	2
Cc1ccc(C)n1-c1cnccn1	3.0376	3.7049	3.95	4.285	4.6275	4.9381	5.6019	5.6723	6.1845	6.3943	6.5338	6.5943	7.1985	7.2967	7.3345	2.8625	3.3061	3.3921	3.5465	3.7197	4.4186	4.5748	4.6369	4.7556	4.7917	5.3291	5.5098	5.8347	6.2635	6.5547	2
Cc1ccc(C)n1-c1ccc(-c2cnccn2)cc1	2.916	3.5282	3.8311	3.915	4.107	4.3352	4.3921	4.6246	4.7119	4.8843	5.0348	5.1366	5.3579	5.4889	5.6494	2.8419	2.9964	3.2394	3.486	3.7287	3.9031	3.9211	4.0901	4.1196	4.1805	4.225	4.4275	4.5813	4.6415	4.7099	3
c1ccc2cc(N(c3ccc4ccccc4c3)c3cnccn3)ccc2c1	3.4205	3.6065	3.7371	4.0891	4.1395	4.2199	4.2347	4.3523	4.4603	4.5193	4.5353	4.6336	4.7168	4.7532	4.904	2.6085	2.6589	2.9475	3.2567	3.4284	3.5075	3.5843	3.835	3.9405	4.0623	4.1362	4.2125	4.2404	4.3043	4.3632	5
c1ccc2cc(-c3cnccn3)ccc2c1	3.7652	3.8968	4.0895	4.2439	4.2828	4.5816	4.9538	5.2647	5.294	5.2985	5.4625	5.5967	5.655	5.9028	6.0311	2.5028	3.2512	3.3101	3.5683	3.701	4.0086	4.0999	4.222	4.347	4.5113	4.6243	4.7576	5.0685	5.2106	5.2659	3
c1ccc2c(-c3cnccn3)c3ccccc3cc2c1	3.2258	3.2473	3.8667	3.9789	4.0075	4.3342	4.5358	4.5621	4.6457	4.9467	4.9655	5.0067	5.2519	5.2704	5.3874	1.7704	3.1329	3.2714	3.3337	3.4962	3.7387	3.9138	3.9625	4.1134	4.1295	4.3016	4.3648	4.52	4.5567	4.604	4
c1ccc(-c2nc(-c3cnccn3)[nH]c2-c2ccccc2)cc1	3.4264	3.7829	3.9299	4.1462	4.38	4.3994	4.4407	4.533	4.7771	4.8159	4.9357	5.0093	5.0345	5.0982	5.2421	2.5899	3.0818	3.2203	3.4035	3.6078	3.9382	4.0581	4.183	4.2102	4.3347	4.354	4.3847	4.435	4.5072	4.5617	4
Fc1ccc(-c2nc(-c3cnccn3)[nH]c2-c2ccc(F)cc2)cc1	3.338	3.9036	3.9555	4.1059	4.2178	4.4103	4.5184	4.7156	4.7208	4.8667	5.0255	5.0731	5.1341	5.1802	5.3622	2.5333	3.1328	3.2919	3.3642	3.6143	3.8146	3.888	4.1437	4.182	4.3025	4.3368	4.4052	4.554	4.6361	4.7263	4
Nc1ccc(-c2nc(-c3cnccn3)[nH]c2-c2ccc(N)cc2)cc1	2.9671	3.3586	3.7497	3.9156	3.9492	4.0047	4.2229	4.4017	4.495	4.5186	4.5575	4.7458	4.7844	4.8062	4.952	2.3765	2.8752	3.1497	3.2323	3.4151	3.4619	3.5118	3.7992	3.9536	4.0259	4.1923	4.2347	4.3139	4.3843	4.4114	4
c1ccc(C(=C(c2ccccc2)c2ccc(-c3cnccn3)cc2)c2ccccc2)cc1	3.2864	3.7642	3.8902	4.0471	4.2309	4.3504	4.368	4.4137	4.4422	4.5041	4.5476	4.6593	4.7182	4.7772	4.8048	2.3275	2.9645	3.2357	3.4815	3.5235	3.5738	3.7718	3.8956	3.9353	4.0755	4.095	4.1616	4.1765	4.21	4.2313	5
C(=C(/c1ccccc1)c1ccc(-c2cnccn2)cc1)\c1ccccc1	3.4164	3.8923	3.9155	4.1299	4.3584	4.3674	4.413	4.5329	4.5612	4.6826	4.737	4.8289	4.8581	4.9885	5.0036	2.386	2.9645	3.2345	3.5752	3.6029	3.7632	3.9485	3.9802	4.1083	4.1341	4.1739	4.1891	4.252	4.3531	4.4683	4
S=C1c2cccc3cccc(c23)C(=S)N1c1cnccn1	1.78	2.25	2.9403	3.0235	3.306	3.39	3.6425	3.7797	3.793	3.9082	4.041	4.0743	4.2837	4.2919	4.3697	1.5335	1.6614	1.9087	1.9825	3.0384	3.1746	3.3316	3.3438	3.372	3.433	3.4637	3.6227	3.7091	3.8506	3.9681	3
O=C1c2cccc3cccc(c23)C(=O)N1c1cnccn1	3.6923	3.7848	3.82	4.1105	4.1613	4.3145	4.46	4.6635	4.6845	4.7696	4.9633	5.0189	5.3149	5.351	5.3664	2.3284	3.3796	3.4091	3.4138	3.6696	3.7663	3.9132	3.9397	4.1596	4.1742	4.3737	4.4077	4.4453	4.646	4.6614	3
CCCCN1C(=O)c2cccc3c(-c4cnccn4)ccc(c23)C1=O	3.475	3.578	3.73	3.9053	4.0091	4.0674	4.1993	4.251	4.4672	4.6618	4.8501	4.8733	4.9007	5.0822	5.1311	2.2157	3.1637	3.2967	3.3152	3.4077	3.541	3.7636	3.8015	3.9071	3.9477	4.2516	4.2947	4.3719	4.518	4.5598	3
O=C1NC(=O)c2ccc(-c3cnccn3)c3cccc1c23	3.5005	3.5718	3.695	4.0012	4.1324	4.1491	4.2487	4.4655	4.5225	4.6843	4.7823	4.9713	4.9848	5.1269	5.2869	2.2035	3.1753	3.3047	3.3338	3.4062	3.762	3.8039	3.8308	3.9181	3.9905	4.2738	4.2887	4.3821	4.526	4.594	3
CCCCN1C(=S)c2cccc3c(-c4cnccn4)ccc(c23)C1=S	1.7867	2.1272	2.7625	2.9955	3.3165	3.3749	3.5731	3.6647	3.7042	3.7581	3.894	3.9953	4.0623	4.1191	4.1426	1.5289	1.5903	1.8131	1.9371	2.9841	3.0536	3.1242	3.2633	3.3394	3.5152	3.6006	3.6504	3.6766	3.7231	3.8183	3
S=C1NC(=S)c2ccc(-c3cnccn3)c3cccc1c23	1.9701	2.2446	2.8261	3.0182	3.3342	3.5259	3.6157	3.8081	3.8257	3.9403	3.9864	4.058	4.1315	4.1789	4.2365	1.6152	1.7195	1.8111	1.9871	3.031	3.0944	3.1055	3.3531	3.4674	3.5581	3.6545	3.7094	3.7497	3.8531	3.9167	3
C(=C/c1ccc(-c2cnccn2)s1)\c1cccs1	3.0553	3.567	3.7699	3.9521	4.2837	4.3993	4.4426	4.5824	4.7481	4.8738	5.0063	5.0415	5.1119	5.1668	5.3121	1.6067	2.7031	3.2009	3.233	3.6165	3.734	3.8096	3.8261	4.0021	4.3298	4.3471	4.6002	4.6254	4.6644	4.8233	3
c1ccc2c(c1)Sc1ccccc1N2c1cnccn1	3.7571	4.1205	4.1995	4.206	4.4197	4.5598	4.6347	4.8093	4.8825	4.9772	5.1076	5.1495	5.2599	5.3264	5.3797	3.0685	3.3162	3.4717	3.5024	3.6543	3.9461	4.111	4.1719	4.2048	4.3443	4.5049	4.6012	4.7128	4.7681	4.7951	3
c1ccc2c(c1)Sc1ccccc1N2c1ccc(-c2cnccn2)cc1	2.6738	3.3128	3.6173	3.7848	3.9011	3.9485	4.1914	4.2966	4.3762	4.4037	4.4191	4.6046	4.6149	4.6779	4.7693	2.6587	3.0307	3.0695	3.2306	3.3101	3.4907	3.6634	3.6845	3.7736	3.8173	3.9414	4.053	4.147	4.1499	4.21	4
c1ccc2c(c1)Sc1ccccc1N2c1ccc(-c2cnccn2)o1	3.0656	3.7274	3.9187	3.9988	4.0019	4.0313	4.3462	4.4466	4.4495	4.5287	4.6861	4.7744	4.8426	4.991	5.0465	2.6472	3.02	3.2489	3.276	3.5221	3.5604	3.7433	3.8174	3.9448	4.0163	4.1511	4.2052	4.2584	4.3143	4.5275	4
c1ccc2c(c1)Oc1ccccc1N2c1cnccn1	3.4407	3.9069	4.2244	4.2312	4.5158	4.5606	4.6996	4.8761	5.0101	5.1142	5.2151	5.2536	5.3902	5.5966	5.6553	2.8735	3.1707	3.411	3.5138	3.7242	3.8736	4.0584	4.2203	4.2771	4.4253	4.6271	4.6852	4.7329	4.7885	4.9206	3
c1ccc2c(c1)Oc1ccccc1N2c1ccc(-c2cnccn2)cc1	2.3232	2.9595	3.4287	3.7509	3.8406	3.9004	4.1795	4.2761	4.3129	4.3776	4.4549	4.4748	4.5545	4.6338	4.8024	2.3163	2.8007	2.9681	3.0807	3.2313	3.3717	3.4974	3.6795	3.7014	3.8257	3.84	4.0565	4.1416	4.2062	4.2378	4
c1ccc2c(c1)Oc1ccccc1N2c1ccc(-c2cnccn2)s1	2.3295	3.1973	3.7614	3.7731	3.8788	4.035	4.2023	4.3003	4.3029	4.3954	4.4288	4.5264	4.5541	4.5811	4.7545	2.3161	2.5624	2.9293	3.1935	3.2693	3.5667	3.6148	3.6187	3.6876	3.7634	3.7819	4.0214	4.165	4.2339	4.2772	4
c1ccc2c(c1)Oc1ccccc1N2c1ccc(-c2cnccn2)o1	2.7291	3.4153	3.9002	3.9119	4.059	4.081	4.3077	4.37	4.4469	4.6351	4.7169	4.7693	4.8116	4.8225	5.3027	2.6832	2.7148	3.0157	3.2453	3.4114	3.6007	3.6319	3.6963	3.7063	4.0756	4.1707	4.2546	4.2785	4.5099	4.6454	4
CC1(C)c2ccccc2N(c2cnccn2)c2ccccc21	2.5885	3.2411	4.1134	4.1907	4.2526	4.3288	4.3656	4.4684	4.6241	4.7222	4.8662	4.9858	5.1213	5.4054	5.5301	2.5353	3.2027	3.286	3.3777	3.6349	3.7371	3.8927	3.9384	4.1029	4.1195	4.3131	4.3763	4.4502	4.5451	4.597	3
CC1(C)c2ccccc2N(c2ccc(-c3cnccn3)cc2)c2ccccc21	2.6175	3.2485	3.7575	3.906	4.1976	4.2161	4.3139	4.3323	4.3837	4.4331	4.4424	4.594	4.6191	4.7649	4.7906	2.6104	3.0645	3.1923	3.2321	3.2673	3.5934	3.6496	3.7457	3.8083	4.0501	4.053	4.1148	4.1958	4.2141	4.281	4
CC1(C)c2ccccc2N(c2ccc(-c3cnccn3)s2)c2ccccc21	2.609	3.4712	3.8892	4.0115	4.1004	4.2108	4.3107	4.333	4.3522	4.3993	4.4819	4.556	4.6686	4.744	4.8869	2.5431	2.5959	3.2747	3.3113	3.4673	3.5943	3.6667	3.7574	3.7719	3.9499	4.011	4.0975	4.1751	4.2345	4.3134	4
CC1(C)c2ccccc2N(c2ccc(-c3cnccn3)o2)c2ccccc21	2.9362	3.6462	3.928	4.1128	4.3447	4.3598	4.3995	4.4565	4.4678	4.5353	4.6405	4.7083	4.9358	5.0042	5.1264	2.6954	2.9218	3.2542	3.3469	3.5926	3.6445	3.6831	3.7957	4.0012	4.1962	4.2064	4.3067	4.3668	4.4557	4.5251	4
CN1c2ccccc2N(c2cnccn2)c2ccccc21	2.1562	2.7879	3.5138	3.6747	3.9581	4.1482	4.1781	4.3291	4.5424	4.5946	4.746	4.9411	5.1732	5.2282	5.3961	2.0798	2.6229	2.8674	3.3122	3.3275	3.415	3.5662	3.6893	3.9274	4.1678	4.1934	4.264	4.476	4.5177	4.5627	3
CN1c2ccccc2N(c2ccc(-c3cnccn3)cc2)c2ccccc21	2.101	2.7222	3.2224	3.5744	3.6339	3.9072	3.9943	4.1092	4.193	4.2479	4.3876	4.429	4.455	4.4835	4.7534	2.0944	2.7051	2.7684	3.0692	3.181	3.2343	3.3964	3.4826	3.5563	3.63	3.8074	4.0539	4.0936	4.1278	4.2031	4
CN1c2ccccc2N(c2ccc(-c3cnccn3)s2)c2ccccc21	2.157	2.9157	3.5536	3.6518	3.8783	3.9914	3.9981	4.068	4.1773	4.3784	4.4087	4.4106	4.4622	4.4777	4.5223	2.1452	2.5457	2.8303	2.9358	3.2461	3.3768	3.3831	3.5636	3.5859	3.6466	3.8605	4.0121	4.126	4.1726	4.2307	4
CN1c2ccccc2N(c2ccc(-c3cnccn3)o2)c2ccccc21	2.3546	3.0432	3.5775	3.8318	3.9333	4.0198	4.0927	4.1858	4.3946	4.405	4.5226	4.5452	4.6235	4.6981	4.9912	2.3452	2.7051	2.8601	3.0404	3.2543	3.3918	3.411	3.5802	3.5941	3.8326	4.2012	4.2047	4.2227	4.3641	4.4084	4
Cc1cccc2c3cccc(C)c3n(-c3cnccn3)c12	2.9175	3.3406	3.5445	3.9711	4.1299	4.1861	4.1959	4.6234	4.7178	4.8305	4.9325	5.2205	5.3169	5.3263	5.3515	2.8048	3.1717	3.3287	3.3967	3.4407	3.4587	3.8804	4.002	4.0701	4.0757	4.1359	4.236	4.5162	4.5476	4.5941	4
O=c1c2ccccc2n(-c2cnccn2)c2ccccc12	2.9423	3.5861	3.5898	3.6821	3.9432	4.1237	4.3326	4.3386	4.5191	4.5305	4.609	4.7221	4.9209	4.9899	4.9909	2.8408	2.8753	3.1848	3.3835	3.4066	3.4298	3.5648	3.9039	3.9392	3.9909	4.0997	4.1452	4.312	4.3279	4.375	4
O=c1c2ccccc2n(-c2ccc(-c3cnccn3)cc2)c2ccccc12	3.0669	3.5873	3.6468	3.7157	3.8865	4.0118	4.1627	4.3678	4.4343	4.4438	4.4995	4.5027	4.5707	4.6065	4.8363	2.7993	3.0585	3.0855	3.1892	3.2268	3.3857	3.4335	3.6958	3.8452	3.8901	4.0105	4.055	4.0714	4.1598	4.196	5
O=c1c2ccccc2n(-c2ccc(-c3cnccn3)s2)c2ccccc12	3.0909	3.5823	3.6962	3.8447	3.9141	4.0057	4.1011	4.3672	4.3903	4.3937	4.4051	4.5205	4.5369	4.5633	4.7557	2.5619	2.8765	3.0776	3.1728	3.2332	3.4154	3.4182	3.6465	3.8961	3.9071	3.9772	3.9969	4.0263	4.1169	4.1335	5
O=c1c2ccccc2n(-c2ccc(-c3cnccn3)o2)c2ccccc12	3.4072	3.5928	3.7424	3.9003	4.1056	4.1186	4.2525	4.26	4.4378	4.5744	4.6392	4.6432	4.6761	4.832	4.915	2.7088	2.9178	3.1811	3.2383	3.3951	3.4215	3.4296	3.6402	3.9979	4.1014	4.131	4.1692	4.2385	4.2511	4.2558	5
Cc1cccc2c3cccc(C)c3n(-c3ccc(-c4cnccn4)s3)c12	2.9778	3.3191	3.7785	3.8629	3.9882	4.063	4.1979	4.2176	4.3769	4.4739	4.6247	4.7578	4.8935	4.9288	4.9493	2.5103	2.9626	3.1772	3.24	3.3071	3.4943	3.5895	3.7748	3.9118	3.9768	3.999	4.0607	4.0789	4.1536	4.1815	5
c1ccc2c(c1)c1ccccc1n2-c1ccc(-c2cnccn2)cc1	3.2419	3.6452	3.7786	3.9133	4.0337	4.2403	4.3229	4.3891	4.5427	4.554	4.68	4.8263	4.85	5.0592	5.0635	2.7878	3.1704	3.2416	3.371	3.4539	3.57	3.6249	3.9948	4.0154	4.0365	4.1462	4.2033	4.2244	4.2323	4.3	5
c1ccc2c(c1)c1ccccc1n2-c1ccc(-c2cnccn2)s1	3.0903	3.4989	3.7897	3.9006	4.032	4.1597	4.297	4.4063	4.5033	4.5848	4.6684	4.7433	4.9158	5.0113	5.1565	2.3849	3.1681	3.2669	3.2926	3.4095	3.4425	3.482	3.887	3.9522	4.0605	4.1183	4.1647	4.1843	4.2894	4.5124	5
Cc1cccc2c3cccc(C)c3n(-c3ccc(-c4cnccn4)cc3)c12	2.8766	3.2955	3.5221	3.8952	3.9029	4.0403	4.1187	4.1777	4.3736	4.4267	4.5154	4.611	4.7065	4.7945	4.8369	2.8691	3.0485	3.1736	3.2304	3.2867	3.3855	3.5183	3.8144	3.8949	3.9028	4.0448	4.1057	4.1426	4.1794	4.1909	5
c1ccc2c(c1)c1ccccc1n2-c1cnccn1	3.4276	3.7573	4.0862	4.1605	4.2288	4.3764	4.6033	4.7664	4.8511	5.2434	5.3268	5.3982	5.4533	5.5121	5.6027	2.969	3.1553	3.388	3.4981	3.512	3.7406	4.088	4.1585	4.2258	4.398	4.5369	4.553	4.6323	4.7274	4.7531	4
c1ccc(-c2cnccn2)cc1	3.9064	4.3857	4.3863	4.6184	4.9418	5.2039	5.4636	5.7426	5.9289	5.9788	6.0244	6.3386	6.4292	6.4991	6.8457	3.0125	3.2372	3.7451	4.0799	4.1049	4.2154	4.5957	4.6105	4.7543	4.8791	5.2378	5.6756	5.8622	5.8703	5.9533	2
COc1ccc(-c2cnccn2)cc1	3.9474	3.9867	4.4366	4.484	4.7838	5.2364	5.5037	5.5083	5.6741	5.8493	6.0828	6.1146	6.3191	6.5924	6.7023	2.8824	3.2633	3.5425	4.0706	4.2152	4.2859	4.4245	4.4839	4.6355	4.6615	5.3085	5.4308	5.5759	5.821	5.9442	2
Nc1ccc(-c2ncco2)cc1	4.4403	4.5768	5.5608	5.725	5.7517	6.0957	6.1116	6.3717	6.7772	6.7962	7.0431	7.2344	7.2959	7.4184	7.4613	2.8588	3.8331	4.0704	4.4049	4.7336	5.0286	5.242	5.6912	5.7618	6.033	6.2206	6.478	6.7694	6.8036	7.0584	2
c1ccc2c(c1)ccn2-c1ncco1	4.444	4.866	5.0187	5.3522	5.6905	6.0385	6.3284	6.3633	6.5338	6.5874	6.8292	7.0266	7.1149	7.2147	7.3557	3.1337	3.5679	4.0219	4.3482	4.5262	4.8706	5.1146	5.4499	5.7173	5.8751	5.9182	6.2532	6.4463	6.5786	6.6619	3
c1coc(-c2ccc3occc3c2)n1	4.3862	4.6933	5.0715	5.3729	5.6601	5.9574	6.2348	6.3907	6.4786	6.5071	6.7361	6.7586	6.8866	7.1187	7.2956	3.0027	3.4821	3.9158	4.192	4.4316	4.8555	5.1712	5.2305	5.7535	5.8724	6.0196	6.1374	6.4026	6.4794	6.5165	3
c1coc(-c2ccc3[nH]cnc3c2)n1	4.4315	4.6834	5.2191	5.5066	5.6221	5.6823	5.951	6.1418	6.2836	6.4271	6.559	6.6869	6.7668	6.8845	6.9829	3.0204	3.6758	3.9736	4.2417	4.5111	5.1775	5.1907	5.2442	5.2774	5.6277	5.8798	5.9054	6.0568	6.472	6.5196	3
c1cc(-c2ncco2)c2ncoc2c1	4.3222	4.6088	4.9723	5.4618	5.5494	5.556	6.1261	6.2564	6.3346	6.4051	6.6558	6.7919	6.8363	7.0717	7.0878	2.7854	3.7219	4.0868	4.5114	4.5882	4.69	5.0744	5.1194	5.2122	5.5043	6.0603	6.0854	6.0958	6.2796	6.5628	3
c1coc(-c2ccc3[nH]nnc3c2)n1	4.1708	4.6776	4.8532	5.1591	5.385	5.4871	5.6778	5.952	6.1182	6.1882	6.2109	6.5602	6.6151	6.7768	6.8481	2.8805	3.5546	3.6639	4.0711	4.4855	4.5703	4.9845	5.0494	5.0497	5.4266	5.5361	5.7496	5.7962	5.8861	6.052	3
CN(C)c1ccc(-c2ncco2)cc1	4.2135	4.4527	5.4026	5.6489	5.7361	5.9007	5.9262	6.4366	6.6494	6.8397	6.8504	6.918	6.9381	7.2629	7.3761	2.8126	3.7337	4.0267	4.3243	4.7044	4.9275	5.2558	5.5655	5.7124	5.979	6.0651	6.3415	6.6132	6.7116	6.8089	2
c1cc2cc(-c3ncco3)ccc2cn1	3.9744	4.1189	4.1415	4.8345	4.9262	5.2041	5.2698	5.4866	5.7124	5.9396	6.1297	6.2489	6.3622	6.3703	6.4826	2.5303	3.2475	3.6591	3.7315	4.16	4.2535	4.3576	4.7593	4.858	5.0253	5.2493	5.3747	5.4925	5.7494	5.7781	3
c1cnc2ncc(-c3ncco3)cc2c1	3.6736	3.948	4.3402	4.3981	4.4396	4.9018	5.0875	5.1493	5.2267	5.6339	5.6404	5.8009	6.0241	6.0791	6.2486	2.6397	3.3191	3.4062	3.7439	3.8057	4.0868	4.3027	4.4727	4.5765	4.8197	4.9438	4.9607	5.2094	5.3387	5.409	3
c1cnc2ccc(-c3ncco3)cc2c1	3.9906	4.1706	4.1858	4.8081	4.9315	5.1239	5.3232	5.495	5.7357	6.0142	6.0778	6.1332	6.1712	6.366	6.4749	2.5655	3.346	3.7007	3.8139	4.0141	4.2101	4.4194	4.7796	4.9208	4.9264	5.2028	5.298	5.647	5.6834	5.7684	3
c1coc(-c2cnc3cnncc3c2)n1	3.0905	3.7004	3.9463	4.0533	4.3255	4.6012	4.7987	4.9602	5.0823	5.1171	5.2481	5.5225	5.64	5.6714	5.8997	2.6235	2.7276	3.0689	3.441	3.6167	3.7588	4.1391	4.2731	4.4148	4.4949	4.6703	4.7203	4.9875	5.0212	5.186	3
Fc1cc(-c2ncco2)cc(F)c1F	4.6421	4.7884	5.5077	5.696	5.7277	6.4601	6.6705	6.7283	6.8094	6.9744	7.1077	7.2363	7.3962	7.4947	7.6261	2.9393	4.0804	4.1497	4.5683	4.6481	5.0142	5.1429	5.6744	6.076	6.3716	6.4862	6.8501	6.9182	6.9454	6.976	2
c1cc(-c2ncco2)c2ccsc2c1	4.0026	4.35	4.834	5.2143	5.2877	5.3964	5.7097	5.8124	5.8767	5.9822	6.2373	6.4883	6.5866	6.6243	6.7157	2.6121	3.4678	3.8982	4.0867	4.2196	4.6512	4.9547	4.9549	5.0263	5.4378	5.4712	5.6738	5.7151	6.0603	6.111	3
c1ccc2sc(-c3ncco3)nc2c1	4.0479	4.1372	4.5962	5.1178	5.1292	5.3135	5.4734	5.6101	5.6689	5.9477	6.1738	6.338	6.4121	6.4311	6.5569	2.6372	3.3719	3.8178	4.106	4.1889	4.5434	4.618	4.871	5.043	5.1879	5.2114	5.4118	5.4162	5.5597	6.1378	3
O=c1ccn(-c2ncco2)c2ccccc12	3.6319	4.1818	4.638	4.8278	4.8758	5.0826	5.1648	5.2711	5.5864	5.7421	5.8627	5.9816	6.0085	6.2134	6.2374	2.9805	3.2012	3.4776	3.7724	3.9362	4.3295	4.7605	4.7784	4.8365	5.0192	5.0368	5.077	5.2952	5.4363	5.5399	3
c1cnc2c(c1)ccc1cc(-c3ncco3)cnc12	3.793	3.8008	4.0195	4.0627	4.2533	4.375	4.4651	4.5131	5.0447	5.0876	5.1833	5.2106	5.3	5.3343	5.5974	2.6522	3.1329	3.3569	3.4	3.6097	3.6508	3.8133	4.1076	4.1798	4.2571	4.4297	4.6569	4.7566	4.8736	4.9451	4
c1ccc2c(c1)-c1ccccc1C2c1ncco1	4.6161	4.699	4.9405	5.1084	5.2415	5.4574	5.6659	5.7661	5.8698	5.9315	5.9673	6.0766	6.1214	6.1749	6.3203	3.0723	3.9349	3.9413	4.074	4.3303	4.3648	4.6433	4.7681	4.8152	5.1338	5.2615	5.4335	5.4557	5.7536	5.9158	3
c1ccc2c(c1)Oc1ccc(-c3ncco3)cc1O2	3.6834	4.2812	4.553	4.7043	4.9811	5.2198	5.3379	5.5166	5.5638	5.7042	5.8629	5.9216	5.9823	6.0998	6.2126	2.7001	3.4031	3.6801	3.8841	3.9067	4.0822	4.4321	4.5181	4.7856	4.9752	5.0876	5.186	5.4184	5.4356	5.5153	3
c1coc(-c2cc3c4c(c2)CCCN4CCC3)n1	4.0619	4.2307	5.3263	5.373	5.6735	5.7645	5.878	6.0987	6.3222	6.4122	6.7569	6.8389	6.8705	7.0079	7.0628	2.6906	3.555	3.9544	4.158	4.4585	4.8728	5.2897	5.4517	5.5588	6.013	6.0223	6.0468	6.4042	6.6399	6.7469	2
c1coc(-c2ccc(-c3cc4c5c(c3)CCCN5CCC4)cc2)n1	3.4323	4.1443	4.3469	4.5069	4.7413	4.9279	4.9479	5.4293	5.5167	5.5613	5.7092	5.7143	5.7215	5.9211	6.1505	2.5505	3.2435	3.5209	3.8451	3.9692	4.0997	4.2696	4.3114	4.3214	4.5478	4.9641	5.0647	5.0994	5.2986	5.5293	3
c1coc(-c2ccc(-c3cc4c5c(c3)CCCN5CCC4)s2)n1	3.178	4.0407	4.1824	4.6191	4.6978	4.8843	5.0294	5.2034	5.326	5.4113	5.515	5.6886	5.9284	6.0081	6.0124	2.0873	3.0774	3.4035	3.7609	3.9868	4.0159	4.2362	4.2675	4.718	4.8086	4.9927	5.0049	5.0762	5.3348	5.6023	3
c1ccc2c(c1)CCc1ccccc1N2c1ncco1	4.1763	4.3971	4.6165	4.6632	5.3376	5.4031	5.6266	5.6467	5.7009	5.7599	5.9193	5.9629	6.0917	6.1143	6.1645	3.5092	3.6538	3.8021	4.1303	4.2558	4.3784	4.4068	4.6647	4.7438	4.7969	4.9406	5.1385	5.2856	5.3178	5.6269	3
CC1(C)c2ccccc2-c2cc(-c3ncco3)ccc21	4.141	4.4223	4.6876	4.83	5.0308	5.1109	5.4177	5.5776	5.599	5.7958	5.9137	6.0483	6.1143	6.2951	6.3197	2.8232	3.2959	3.767	4.0437	4.1285	4.3142	4.3313	4.6717	4.7163	5.086	5.0981	5.1474	5.4388	5.5404	5.7015	3
c1ccc2cc3c(cc2c1)c1ccccc1n3-c1ncco1	3.4543	3.9607	4.3545	4.5132	4.5995	4.9258	5.0064	5.1707	5.2592	5.3282	5.4805	5.5847	5.6821	5.7313	5.8611	2.393	3.2093	3.3955	3.6955	3.8162	4.0627	4.2023	4.2111	4.416	4.5535	4.7047	4.9055	5.0138	5.061	5.2516	5
c1cc(-c2ncco2)cnn1	3.1946	4.0975	4.5416	5.0375	5.0775	5.3133	5.6791	5.8688	6.0725	6.174	6.6754	6.7073	6.7367	6.9702	7.1607	2.5358	2.9104	3.5865	4.192	4.3229	4.5513	4.6411	4.8505	4.9748	5.3798	5.4312	5.5067	5.9099	6.3839	6.6361	2
c1c[nH]c(-c2ncco2)n1	4.7107	5.3007	5.6598	5.8723	6.2507	6.6493	6.8817	7.0285	7.3636	7.386	7.4887	7.8034	8.168	8.1803	8.1954	3.0081	4.3229	4.7961	5.0219	5.098	5.1037	5.3668	5.9136	6.7913	6.7934	6.9793	7.03	7.0675	7.2987	7.6383	2
c1ccc2[nH]c(-c3ncco3)nc2c1	4.244	4.3124	4.9249	5.3898	5.4427	5.5172	5.8799	6.2599	6.4461	6.5549	6.7415	6.7723	6.8232	7.0087	7.0589	2.8079	3.3923	4.0449	4.3946	4.5004	4.8003	4.8974	4.9651	5.0914	5.2818	5.7189	5.7605	6.431	6.5511	6.5742	3
c1ccc(-c2ccc(-c3ncco3)cn2)nc1	3.9777	4.0177	4.434	4.5891	4.7949	4.9457	5.0269	5.1541	5.2768	5.3236	5.5736	5.6665	5.7189	5.7577	5.8085	2.6466	3.55	3.6838	3.9963	4.0058	4.2019	4.3406	4.3972	4.4584	4.5959	4.7243	4.8075	4.8748	5.0151	5.1231	3
c1ccc2c(c1)Cc1ccc(-c3ncco3)cc1-2	4.1476	4.4899	4.7133	4.8257	5.0454	5.1129	5.4158	5.5755	5.6207	5.7965	5.9484	6.0552	6.1437	6.3204	6.3235	2.8392	3.3098	3.7579	4.0407	4.127	4.3304	4.3469	4.6964	4.7127	5.0931	5.0965	5.153	5.4108	5.5732	5.7063	3
c1cc2c(cn1)c1cnccc1n2-c1ncco1	4.3099	4.6279	4.6784	4.6968	4.9147	4.9183	5.0436	5.0478	5.2153	5.3169	5.5598	5.7483	5.8054	5.9535	6.1187	3.2514	3.6079	3.8623	4.2907	4.3029	4.3244	4.3329	4.3663	4.4113	4.536	4.5999	4.776	5.1484	5.1607	5.4643	4
c1coc(-c2c3ccoc3cc3ccoc23)n1	3.8208	4.166	4.9104	5.1273	5.1994	5.3792	5.6752	5.9285	5.9911	6.3413	6.4125	6.5393	6.6455	6.7029	6.8696	2.3957	3.2292	3.8234	4.0986	4.2911	4.5934	4.7447	4.9658	5.1092	5.2782	5.4863	5.7059	5.7866	6.0333	6.1179	4
c1ccc2c(c1)Sc1ccccc1N2c1ccc(-c2ncco2)s1	2.9493	3.8207	4.0144	4.1951	4.2438	4.3549	4.7714	4.8572	4.8773	4.9293	5.0065	5.0794	5.1079	5.2109	5.2139	2.5553	2.9114	3.1588	3.5031	3.7082	3.8549	3.9326	3.9953	3.9988	4.1689	4.2726	4.4614	4.7497	4.7995	4.815	4
c1ccc(N(c2ccccc2)c2ncco2)cc1	4.1997	4.2536	4.5128	4.6544	5.5379	5.6084	5.6388	5.7804	5.7971	5.9634	6.0355	6.0763	6.161	6.2405	6.3048	3.355	3.388	3.8385	3.9301	4.2045	4.3292	4.4875	4.8763	4.9319	4.9637	5.0708	5.4072	5.5185	5.5766	5.5956	3
CN(C)c1ccc2cc(-c3ncco3)ccc2c1	3.5365	3.8648	4.6231	4.7177	5.0867	5.2973	5.3838	5.5168	5.6181	6.0686	6.1137	6.2755	6.3176	6.3371	6.4112	2.3734	3.1819	3.4071	3.7445	3.9935	4.2558	4.5636	4.8314	4.9809	5.088	5.3128	5.3845	5.6774	5.8	5.8655	3
c1coc(-c2ccc(N3CCC3)cc2)n1	4.2203	4.4642	5.4024	5.6673	5.7247	5.9081	5.9313	6.5978	6.6215	6.7162	6.8262	6.8907	6.9199	7.1583	7.2324	2.8105	3.7483	4.0286	4.3385	4.7034	4.9359	5.2465	5.5689	5.6974	5.9897	6.0566	6.5013	6.5323	6.6564	6.7957	2
CN(C)c1cccc2cc(-c3ncco3)ccc12	3.5818	3.978	4.2893	4.5624	4.9183	5.2496	5.3292	5.4469	5.6017	5.8048	5.9501	6.1198	6.3011	6.3577	6.3702	2.4155	3.1869	3.4542	3.8656	3.9991	4.2381	4.5124	4.6294	4.96	5.0101	5.0876	5.3544	5.5123	5.6653	5.7442	3
CN1c2ccccc2N(C)c2cc(-c3ncco3)ccc21	3.0867	3.7993	4.1395	4.4328	4.5732	5.0312	5.1786	5.2292	5.4851	5.5615	5.6386	5.7958	5.8425	5.8959	5.9541	2.371	3.1294	3.3304	3.4252	3.6232	4.0965	4.3101	4.3545	4.5559	4.8832	5.1068	5.1654	5.2118	5.2441	5.2624	3
CN(C)c1ncco1	5.7354	6.7044	6.8412	6.9571	7.6933	8.0085	8.0714	8.0957	8.1677	8.2392	8.5517	8.6586	8.9889	9.1078	9.1471	3.7814	5.1173	6.5187	6.7067	6.72	7.0907	7.2895	7.3915	7.7145	7.7828	7.8268	7.9727	8.3352	8.6415	8.7039	1
CCN(CC)c1ncco1	5.6865	6.541	6.8581	6.9118	7.2464	7.4584	7.8425	7.9805	8.1251	8.1625	8.1763	8.4145	8.5359	8.6563	8.7409	3.7803	5.1141	6.5273	6.6231	6.701	7.1002	7.1537	7.1643	7.3069	7.631	7.7582	7.8047	7.9753	8.1342	8.4098	1
c1coc(N2CCC2)n1	5.7411	6.7277	6.8207	6.9238	7.1022	7.3741	7.7655	7.9991	8.0934	8.137	8.5042	8.5704	8.8763	8.948	9.1058	3.806	5.1481	6.48	6.5847	6.6955	6.9162	7.038	7.1388	7.3118	7.4289	7.6673	7.8676	8.146	8.5698	8.6532	1
c1coc(N2CCOCC2)n1	5.7548	6.614	6.7765	6.9293	7.1741	7.2129	7.8076	7.9373	7.9844	8.0619	8.1099	8.1439	8.1977	8.3279	8.3851	3.8007	5.1153	6.5515	6.6479	6.7183	6.8089	7.1138	7.2532	7.3279	7.563	7.7033	7.732	7.7425	7.7614	7.8828	1
CCN(CC)c1ccc(-c2ncco2)cc1	4.1731	4.3582	5.4042	5.6307	5.7531	5.8503	5.8788	6.1126	6.5885	6.728	6.7948	6.9085	6.9347	7.1429	7.2562	2.7874	3.6381	4.0142	4.3002	4.7279	4.9198	5.2736	5.5232	5.6649	6.0091	6.038	6.0629	6.562	6.7631	6.7684	2
c1coc(N2CCNCC2)n1	5.674	6.3155	6.4062	6.7571	6.8486	6.9163	7.4533	7.6216	7.7388	7.7945	7.8489	7.9779	8.0198	8.0524	8.1359	3.7731	5.1393	6.224	6.2919	6.536	6.547	6.7577	7.0682	7.2364	7.2917	7.3392	7.5172	7.5619	7.6916	7.7426	1
O=S1(=O)c2ccccc2-c2cc(-c3ncco3)ccc21	3.9925	4.066	4.5089	4.6263	4.8597	4.9664	5.0352	5.1683	5.2726	5.2748	5.5276	5.536	5.547	5.7174	5.8909	2.6917	3.2309	3.7386	3.9537	3.9746	4.1245	4.3095	4.433	4.6623	4.6742	4.8614	4.8886	4.9934	5.1178	5.2623	3
c1ccc2c(c1)c1ccccc1c1[nH]c(-c3ncco3)nc21	3.6742	3.8508	4.1291	4.3101	4.746	4.8513	4.9186	5.1287	5.1767	5.1879	5.4403	5.5647	5.7466	5.752	5.7875	2.6244	3.0599	3.3867	3.5756	3.7705	3.8298	4.1277	4.235	4.4802	4.5043	4.759	4.7669	4.791	4.9561	5.1363	5
c1ccc2c(c1)c1ccccc1c1nc(-c3ncco3)cnc21	3.5204	3.5325	3.6177	4.0681	4.1239	4.1966	4.2962	4.54	4.5849	4.7459	5.0138	5.1079	5.116	5.1188	5.1417	2.5553	2.9445	3.065	3.2683	3.3664	3.621	3.6916	3.8172	3.8792	4.049	4.1368	4.3768	4.476	4.5601	4.6761	5
c1coc(-c2ccc(N3CCOCC3)cc2)n1	4.1895	4.4941	5.2453	5.5606	5.6617	5.7641	5.8363	5.9692	6.5354	6.5867	6.7335	6.8247	6.8267	6.8621	7.1942	2.803	3.8648	3.9875	4.3195	4.6138	4.9009	5.1835	5.4652	5.5697	5.7234	6.0107	6.0441	6.4317	6.6337	6.716	2
COc1ccc(N(c2ccc(OC)cc2)c2ncco2)cc1	3.9932	4.2662	4.3578	4.5355	5.259	5.3272	5.4684	5.5191	5.6301	5.7323	5.7748	5.849	5.9602	5.9995	6.164	3.3585	3.3819	3.5826	3.773	3.8795	4.3663	4.4741	4.7262	4.8303	4.969	4.9906	5.2929	5.3184	5.4088	5.4767	3
COc1ccc(N(c2ccc(OC)cc2)c2ccc(-c3ncco3)cc2)cc1	3.4519	3.6525	4.1317	4.156	4.2656	4.6572	4.801	4.9152	4.9707	5.1276	5.2599	5.443	5.4638	5.5078	5.5197	2.5657	3.154	3.3579	3.4771	3.6536	3.7546	3.8781	4.1308	4.3211	4.4664	4.4716	4.6058	4.6668	4.7204	4.7342	4
c1ccc(N(c2ccccc2)c2ccc(-c3ncco3)cc2)cc1	3.5393	3.8811	4.0589	4.4261	4.4447	4.728	4.9735	5.0951	5.223	5.242	5.3837	5.5061	5.5219	5.5619	5.6048	2.6057	3.2034	3.5063	3.5289	3.9213	3.9549	4.0117	4.1739	4.281	4.4408	4.4726	4.6614	4.8534	4.8706	4.943	4
Cc1ccc(N(c2ccc(C)cc2)c2ncco2)cc1	4.178	4.19	4.4748	4.5818	5.4757	5.5344	5.5653	5.7052	5.7959	5.9015	5.9222	5.9853	6.096	6.1095	6.2287	3.3196	3.3596	3.7947	3.8551	4.1063	4.3229	4.4626	4.8785	4.9219	4.9878	5.0138	5.2445	5.3889	5.4992	5.5021	3
c1ccn(-c2ccc(-c3ncco3)cc2)c1	3.9182	4.1796	4.5939	4.7109	5.0286	5.5208	5.5278	5.7312	5.8367	6.0004	6.1515	6.4496	6.6801	6.6929	6.748	2.829	3.3908	3.947	4.0759	4.332	4.5316	4.6245	4.7065	4.8028	5.0519	5.1601	5.3787	5.4548	5.7178	5.7703	3
c1ccn(-c2ncco2)c1	4.9437	5.1508	6.3382	6.3863	6.4311	6.7542	7.4727	7.542	7.7601	7.8403	7.8434	7.9435	7.999	8.093	8.3949	3.4495	3.6234	4.7054	5.3997	5.8664	5.9143	6.0833	6.3838	6.4938	6.7669	7.1239	7.2889	7.317	7.5952	7.6404	2
Cc1ccc(C)n1-c1ncco1	4.4113	5.2231	5.9065	6.2979	6.3738	6.6342	6.6723	7.081	7.3345	7.6677	7.7368	7.817	7.8441	7.9405	8.0522	3.2824	3.7105	4.8063	5.1428	5.3333	5.8404	5.8992	6.1913	6.244	6.5843	6.7167	7.1582	7.2437	7.2558	7.6674	2
Cc1ccc(C)n1-c1ccc(-c2ncco2)cc1	3.1671	4.0409	4.0865	4.6907	4.709	5.18	5.3633	5.4995	5.6886	5.8702	6.0984	6.1807	6.4513	6.5279	6.5916	2.9017	3.0345	3.9678	3.9933	4.041	4.1765	4.231	4.521	4.6554	5.0227	5.1263	5.1928	5.2653	5.4341	5.6476	3
c1ccc2cc(N(c3ccc4ccccc4c3)c3ncco3)ccc2c1	3.4657	3.6569	4.1133	4.2372	4.279	4.4783	4.5353	4.6386	4.6867	4.8245	5.0168	5.0519	5.1561	5.2927	5.3276	2.6131	2.6739	3.2918	3.4243	3.6031	3.8196	3.9631	4.1181	4.1691	4.2425	4.2694	4.3572	4.4614	4.4758	4.7065	5
c1ccc2cc(-c3ncco3)ccc2c1	4.0225	4.0963	4.8117	5.1633	5.3873	5.4169	5.7279	5.8442	6.2028	6.3351	6.3807	6.3907	6.4991	6.5824	6.6175	2.5041	3.3183	3.8263	3.998	4.1215	4.3312	4.9511	4.99	5.2379	5.3384	5.4968	5.6745	5.7268	6.0278	6.1959	3
c1ccc2c(-c3ncco3)c3ccccc3cc2c1	3.0824	3.8322	4.1991	4.3752	4.4796	4.9118	5.076	5.1148	5.5353	5.5697	5.6469	5.8469	5.862	5.9017	5.92	1.6977	3.2515	3.4194	3.483	3.7109	4.1019	4.1973	4.4192	4.461	4.5864	4.8704	5.0013	5.2353	5.2417	5.2875	4
c1ccc(-c2nc(-c3ncco3)[nH]c2-c2ccccc2)cc1	3.8054	4.1629	4.3918	4.7788	4.8403	4.907	5.0076	5.2089	5.2413	5.3601	5.4486	5.6064	5.6788	5.6987	5.7686	2.6774	3.1825	3.6057	4.0276	4.0625	4.2265	4.3555	4.4903	4.5179	4.5909	4.6751	4.7173	4.8138	4.8588	4.9755	4
Fc1ccc(-c2nc(-c3ncco3)[nH]c2-c2ccc(F)cc2)cc1	3.792	4.1016	4.2085	4.722	4.7337	5.008	5.0531	5.1564	5.2363	5.3665	5.4095	5.5231	5.5489	5.5913	5.6898	2.6643	3.2008	3.6096	3.7766	3.9766	4.1679	4.2229	4.4578	4.5462	4.6746	4.7481	4.8126	4.8405	4.9112	5.0175	4
[truncated: 8,408 more rows]
