# Supplementary material for: A Closed‐Loop Hybrid Discovery System of Type I Photosensitizers for Hypoxic Tumor Therapy
Source: Adv Sci (Weinh). 2025 Dec 12;13(9):e15103. doi: 10.1002/advs.202515103 (PMC12903996; doi:10.1002/advs.202515103)
Supplement: Supplementary file 2 — Supporting Data [file ADVS-13-e15103-s002.zip › advs73115-sup-0001-Data/data/train.csv]

SMILES	Label	S1	S2	S3	S4	S5	S6	S7	S8	S9	S10	S11	S12	S13	S14	S15	T1	T2	T3	T4	T5	T6	T7	T8	T9	T10	T11	T12	T13	T14	T15	AromaticRings
CC1=CC(/C=C/c2ccccc2)=[N+]2C1=C(c1c(C)cc(-c3cnc4c(c3)-c3cccnc3[SiH2:2]4)cc1C)c1c(C)cc(/C=C/c3ccccc3)n1[B-]2(F)F	0	2.2205	2.9392	2.9794	3.1472	3.1959	3.2426	3.5135	3.5351	3.6393	3.6443	3.6481	3.7002	3.7333	3.7393	3.7484	1.0539	2.1111	2.6759	2.7004	2.7518	2.8763	2.9344	2.9491	3.1372	3.1954	3.3098	3.3726	3.5064	3.5171	3.5471	6
CC1=CC(/C=C/c2ccccc2)=[N+]2C1=C(c1c(C)cc(-c3cnc4sc5ncccc5c4c3)cc1C)c1c(C)cc(/C=C/c3ccccc3)n1[B-]2(F)F	1	2.2216	2.9799	3.0066	3.0586	3.2438	3.2481	3.5139	3.5352	3.6416	3.6504	3.6641	3.7341	3.7396	3.9094	3.9132	1.0559	2.1118	2.6762	2.7018	2.7521	2.9492	3.0064	3.0495	3.0683	3.2385	3.3162	3.3725	3.4771	3.5071	3.5177	7
CCO[P@@]1(=O)C(c2ccncc2)=C(c2c(C)cc(-c3ccc4c(c3)C(C)(C)c3ccccc3-4)cc2C)c2ccccc21	0	3.1104	3.6641	3.868	3.909	4.0323	4.0529	4.2586	4.2914	4.3178	4.407	4.429	4.4774	4.5225	4.5555	4.6914	2.3135	2.7996	3.1161	3.495	3.5107	3.5859	3.7533	3.8717	3.9038	3.9415	3.9821	3.9959	4.117	4.1768	4.2043	5
CCO[P@@]1(=O)C(c2ccncc2)=C(c2c(C)cc(-c3ccc4cc5c(cc4c3)c3ccccc3n5C)cc2C)c2ccccc21	0	2.747	3.2679	3.3963	3.6453	3.6787	3.7766	3.8955	3.9697	4.0042	4.1336	4.241	4.324	4.3277	4.4238	4.4576	2.2531	2.3219	2.7448	3.0859	3.1547	3.3857	3.5589	3.6083	3.6141	3.6794	3.737	3.83	3.8511	3.8874	3.9013	7
CC1=CC(/C=C/c2ccccc2)=[N+]2C1=C(C#CC1=Cc3ccccc3C1)c1c(C)cc(/C=C/c3ccccc3)n1[B-]2(F)F	1	1.9492	2.4634	2.9641	3.0238	3.0891	3.2076	3.3957	3.5061	3.5104	3.5289	3.6864	3.724	3.8922	4.0045	4.1601	0.873	1.6016	2.2739	2.5074	2.5964	2.6741	2.7842	2.9851	3.0863	3.3478	3.3507	3.3789	3.4784	3.5008	3.5873	4
CCCCN1C(=S)c2cccc3c(-c4c(C)cc(C)c(-c5ccnc6ncccc56)c4C)ccc(c23)C1=S	0	1.825	2.1634	2.8526	3.0453	3.1118	3.2282	3.3682	3.4952	3.5379	3.6217	3.7131	3.7286	3.7662	3.8249	4.0058	1.5614	1.6363	1.8471	1.9543	2.9944	3.0366	3.0966	3.2235	3.31	3.3356	3.3613	3.3939	3.444	3.5393	3.6003	5
Cc1cc(C)c(-c2ccc3ccc(=S)oc3c2)c(C)c1-c1ccc2c(c1)[nH]c1ncccc12	0	2.5126	3.3404	3.4487	3.5252	3.6431	3.7347	4.0869	4.1734	4.2145	4.4281	4.4683	4.5788	4.6673	4.6868	4.7172	2.0154	2.2008	3.1093	3.1647	3.3364	3.4487	3.4745	3.5461	3.6546	3.683	3.7335	3.9577	4.0915	4.1455	4.2418	6
CC1=CC(/C=C/c2ccccc2)=[N+]2C1=C(c1c(C)cc(C)c(-c3cccc4c(N(C)C)cccc34)c1C)c1c(C)cc(/C=C/c3ccccc3)n1[B-]2(F)F	1	2.2308	2.5196	2.9957	3.1721	3.2408	3.3915	3.4633	3.4918	3.518	3.5786	3.6418	3.7279	3.79	3.7918	3.8401	1.0724	2.1134	2.5113	2.5907	2.6816	2.7043	2.75	2.9502	3.1823	3.3372	3.4049	3.4648	3.488	3.5432	3.5649	6
Cc1cc(C)c(-c2ccc3ccc(=S)oc3c2)c(C)c1-c1ccc2c(c1)-c1cnccc1[SiH2:2]2	0	2.5124	3.5225	3.6848	3.729	3.7959	4.0859	4.1689	4.1832	4.2101	4.2215	4.3088	4.3729	4.4096	4.4224	4.5536	2.0164	2.2	2.9641	3.1765	3.5979	3.6696	3.6864	3.7238	3.7831	3.7859	3.7985	3.8781	4.0684	4.1185	4.1343	5
CCO[P@@]1(=O)C(c2ccncc2)=C(c2c(C)cc(C)c(-c3cnc4sc5ncccc5c4c3)c2C)c2ccccc21	0	3.5774	3.7621	3.8504	3.9362	4.031	4.0401	4.1876	4.2184	4.2471	4.29	4.3112	4.4586	4.4804	4.4985	4.6017	2.3253	3.146	3.4519	3.5268	3.5422	3.5857	3.6759	3.8072	3.8566	3.904	3.9377	4.0004	4.043	4.0479	4.0995	6
CCO[P@@]1(=O)C(c2ccncc2)=C(c2c(C)cc(C)c(-c3c4ncsc4cc4ncsc34)c2C)c2ccccc21	0	3.5879	3.7302	3.7892	3.893	3.9638	4.0663	4.1704	4.2294	4.2492	4.2817	4.3242	4.3926	4.5056	4.6162	4.7215	2.3141	2.8914	3.4473	3.5663	3.5785	3.59	3.7043	3.745	3.8271	3.8752	3.9091	4.0181	4.0663	4.1256	4.2187	6
CC1=CC(/C=C/c2ccccc2)=[N+]2C1=C(c1c(C)cc(C)c(-c3c4ncsc4cc4ncsc34)c1C)c1c(C)cc(/C=C/c3ccccc3)n1[B-]2(F)F	1	2.2304	2.8191	2.9958	3.2107	3.2741	3.3931	3.4959	3.5065	3.5805	3.642	3.7889	3.7933	3.7966	3.8454	3.9458	1.0691	2.1178	2.6811	2.7051	2.7402	2.8192	2.8854	2.9395	3.2516	3.3735	3.3996	3.4869	3.5397	3.5529	3.566	7
CCO[P@@]1(=O)C(c2ccncc2)=C(c2c(C)cc(C)c(-c3ccc(-n4cnc5ccccc54)cc3)c2C)c2ccccc21	0	3.5275	3.6039	3.777	3.7867	3.8981	3.9813	4.3149	4.4052	4.4345	4.5593	4.5947	4.6648	4.7872	4.7912	4.8172	2.3269	3.4542	3.4748	3.514	3.5643	3.5863	3.6164	3.7168	3.7845	3.8491	3.8879	3.9297	4.0653	4.096	4.1729	6
CCO[P@@]1(=O)C(c2ccncc2)=C(c2c(C)cc(C)c(-c3ccc4c(c3)[SiH](C)c3ccccc3-4)c2C)c2ccccc21	0	3.4487	3.5826	3.728	3.8122	3.9363	4.1864	4.2727	4.3163	4.4057	4.4622	4.5066	4.5219	4.6706	4.7428	4.7775	2.3237	2.9175	3.4141	3.5008	3.5481	3.5923	3.6749	3.7694	3.8387	3.8574	3.8629	3.9074	4.0918	4.1741	4.1826	5
CCN(CC)c1c(C)cc(C)c(-c2ccc3cc4c(cc3c2)C(=S)N(CC(=O)OC(C)(C)C)C4=S)c1C	0	1.9971	2.1403	2.4368	2.8614	2.9011	2.9991	3.1554	3.2808	3.4345	3.6354	3.728	3.7704	3.8874	3.9945	4.0004	1.8156	1.8999	1.9869	2.1205	2.1773	2.518	2.8769	2.9178	3.0684	3.2731	3.4133	3.4288	3.4423	3.6443	3.693	3
Cc1cc(C)c(N2CCC2)c(C)c1-c1ccc2cc3c(cc2c1)C(=S)N(CC(=O)OC(C)(C)C)C3=S	0	1.9816	2.1407	2.4377	2.8723	2.8898	2.9927	3.1418	3.4162	3.4415	3.634	3.736	3.7899	3.8842	3.9988	4.0044	1.8163	1.9018	1.9658	2.1217	2.182	2.5197	2.8717	2.9279	3.0489	3.3925	3.4188	3.4202	3.4306	3.6508	3.6926	3
CC1=CC(/C=C/c2ccccc2)=[N+]2C1=C(c1c(C)c(C)c(-c3cocn3)c(C)c1C)c1c(C)cc(/C=C/c3ccccc3)n1[B-]2(F)F	1	2.2349	2.9942	3.0917	3.2856	3.3028	3.5094	3.5758	3.6481	3.7823	3.7858	3.9279	3.9628	4.0242	4.1571	4.4457	1.072	2.1116	2.6805	2.702	2.7472	2.9477	3.1353	3.2707	3.4016	3.4977	3.5332	3.5578	3.5793	3.8222	3.9147	5
CCO[P@@]1(=O)C(c2ccncc2)=C(c2c(C)c(C)c(-c3ccnnc3)c(C)c2C)c2ccccc21	0	3.6115	3.6161	3.7172	3.7844	3.9367	4.0339	4.1269	4.3055	4.3901	4.4377	4.4412	4.4893	4.6944	4.8622	4.9369	2.3217	2.7717	3.4806	3.5434	3.5993	3.6728	3.695	3.7485	3.8633	3.8718	3.8897	3.9703	4.1065	4.2055	4.2681	4
Cn1ccc2c(C#Cc3ccc4cc5c(cc4c3)C(=S)N(CC(=O)OC(C)(C)C)C5=S)cccc21	0	2.0991	2.1283	2.4255	2.8636	2.936	3.0007	3.1191	3.3427	3.5	3.6395	3.722	3.8047	3.8315	3.8745	3.8991	1.7705	1.8063	1.9308	2.11	2.2013	2.3944	2.6873	2.8698	3.001	3.141	3.3235	3.3501	3.3985	3.5122	3.6119	4
CC1=CC(/C=C/c2ccccc2)=[N+]2C1=C(c1c(C)c(C)c(-c3cccc4c(=O)cc[nH]c34)c(C)c1C)c1c(C)cc(/C=C/c3ccccc3)n1[B-]2(F)F	1	2.2268	2.7457	2.9769	3.1075	3.1885	3.3492	3.5036	3.525	3.5647	3.5922	3.6455	3.7026	3.7282	3.7296	3.8428	1.0646	2.1049	2.6763	2.6991	2.7454	2.7617	2.9581	2.9981	3.1067	3.2605	3.3126	3.3764	3.4881	3.4997	3.5106	6
CC1=CC(/C=C/c2ccccc2)=[N+]2C1=C(c1c(C)c(C)c(-c3ccc(-c4ccccn4)nc3)c(C)c1C)c1c(C)cc(/C=C/c3ccccc3)n1[B-]2(F)F	0	2.2334	2.9912	3.1085	3.1837	3.298	3.3136	3.5088	3.5162	3.5741	3.6402	3.7668	3.7762	3.7776	3.9597	4.0084	1.0704	2.1104	2.6799	2.7011	2.7505	2.9497	3.0932	3.1537	3.1837	3.2885	3.3984	3.5087	3.526	3.5327	3.5517	6
CC1=CC(/C=C/c2ccccc2)=[N+]2C1=C(c1c(C)c(C)c(-c3nc4cc5ocnc5cc4o3)c(C)c1C)c1c(C)cc(/C=C/c3ccccc3)n1[B-]2(F)F	1	2.181	2.9424	3.1127	3.1648	3.1964	3.3343	3.4799	3.5441	3.6717	3.6727	3.7167	3.7429	3.8643	3.9361	3.9939	1.059	2.0959	2.6776	2.7082	2.7476	2.9144	3.0528	3.1079	3.1896	3.2464	3.3823	3.4514	3.4671	3.5179	3.559	7
CC(C)(C)OC(=O)CN1C(=S)c2cccc3c(C#Cc4nc5ccccc5s4)ccc(c23)C1=S	0	1.7524	2.1688	2.4692	2.8725	2.9785	3.0551	3.1881	3.3249	3.5064	3.5639	3.6329	3.816	3.9168	4.0029	4.0318	1.4149	1.5304	1.8184	1.9683	2.3691	2.7743	2.9825	3.0305	3.0876	3.1352	3.2405	3.3955	3.5805	3.6461	3.7035	4
Cc1c(C)c(-c2cccc3c(N(C)C)cccc23)c(C)c(C)c1-c1ccc2ccc(=S)oc2c1	0	2.5177	2.8124	3.4013	3.5255	3.6456	3.7995	3.8579	4.0322	4.1888	4.2085	4.2309	4.2882	4.5707	4.605	4.6296	2.0183	2.206	2.5878	2.8122	3.1687	3.3949	3.5468	3.6348	3.6897	3.7531	3.7985	3.7991	4.0322	4.107	4.1272	5
CC1=CC(/C=C/c2ccccc2)=[N+]2C1=C(c1c(C)c(C)c(-c3ccc4cnc5ccccc5c4c3)c(C)c1C)c1c(C)cc(/C=C/c3ccccc3)n1[B-]2(F)F	1	2.2349	2.9915	3.1099	3.1286	3.309	3.3466	3.371	3.4505	3.475	3.514	3.5737	3.6452	3.7733	3.7743	3.9599	1.0731	2.1114	2.6809	2.7027	2.7519	2.8117	2.9503	3.1285	3.1539	3.3286	3.3697	3.3975	3.4497	3.4745	3.5056	7
CC1=CC(/C=C/c2ccccc2)=[N+]2C1=C(c1c(C)c(C)c(-c3c4scnc4cc4ncsc34)c(C)c1C)c1c(C)cc(/C=C/c3ccccc3)n1[B-]2(F)F	1	2.2289	2.9856	3.162	3.2704	3.2876	3.3258	3.4367	3.5105	3.5339	3.5697	3.643	3.7159	3.7591	3.7601	3.9168	1.065	2.1089	2.678	2.6999	2.7507	2.9467	3.0184	3.2263	3.2702	3.2876	3.3885	3.422	3.5205	3.5308	3.5349	7
CCCCN1C(=S)c2cccc3c(-c4c(C)c(C)c(-c5ccc6c(c5)[CH2:2]c5ncccc5[SiH2:2]6)c(C)c4C)ccc(c23)C1=S	0	1.8394	2.2274	2.7653	2.8506	3.031	3.102	3.3909	3.5384	3.5968	3.6215	3.781	3.8185	3.9068	4.0825	4.2186	1.5653	1.6324	1.8885	2.0217	2.7702	3.0187	3.0421	3.3433	3.3819	3.393	3.4731	3.5428	3.5968	3.6172	3.7808	5
CC1=CC(/C=C/c2ccccc2)=[N+]2C1=C(c1c(C)c(C)c(-c3ccc4c(=O)c5ccccc5n(C)c4c3)c(C)c1C)c1c(C)cc(/C=C/c3ccccc3)n1[B-]2(F)F	1	2.235	2.7889	2.9918	3.0305	3.1089	3.3099	3.3333	3.5145	3.5471	3.5738	3.5923	3.6054	3.6457	3.7703	3.7793	1.0734	2.1113	2.6806	2.7026	2.751	2.7591	2.7904	2.9514	3.0304	3.149	3.1531	3.315	3.3595	3.3977	3.4271	7
CCO[P@@]1(=O)C(c2ccncc2)=C(c2c(C)c(C)c(-c3ccc(N4CCOCC4)cc3)c(C)c2C)c2ccccc21	0	3.1652	3.5062	3.5861	3.7364	3.9837	4.2769	4.3418	4.3993	4.4993	4.5109	4.5402	4.7497	4.7704	4.8167	4.848	2.3296	3.1637	3.4178	3.4784	3.503	3.5783	3.6035	3.7078	3.8352	3.8775	3.9101	4.0668	4.229	4.3142	4.3685	4
CCOP1(=O)C(C2CC(C3=Cc4ccccc4C3)CC(c3ccccc3)(c3ccccc3)C2)=C(c2ccncc2)c2ccccc21	0	3.1895	3.8461	3.8672	4.118	4.1783	4.2785	4.3351	4.394	4.3998	4.4297	4.5008	4.5381	4.6242	4.6408	4.752	2.5301	2.8899	3.1898	3.6942	3.7267	3.7312	3.8559	3.8809	3.9653	4.0999	4.1197	4.1275	4.1779	4.2188	4.2306	5
CCO[P@@]1(=O)C(c2ccncc2)=C(C2CC(c3cc4ccccc4s3)CC(c3ccccc3)(c3ccccc3)C2)c2ccccc21	0	3.3352	3.758	3.8011	3.9193	4.0823	4.302	4.3509	4.4121	4.4578	4.4873	4.5171	4.5476	4.6408	4.844	4.9153	2.4611	3.0997	3.3363	3.6335	3.6864	3.7276	3.7285	3.7801	3.8879	3.9193	3.9822	4.0412	4.0826	4.0873	4.1928	6
S=c1ccc2ccc(C3CC(C4c5ccccc5-c5ccccc54)CC(c4ccccc4)(c4ccccc4)C3)cc2o1	0	2.5328	3.2561	3.5178	3.9209	4.0111	4.1563	4.2041	4.2102	4.3246	4.4639	4.4847	4.5738	4.6221	4.6263	4.6509	2.0258	2.2235	3.0517	3.1757	3.2566	3.6634	3.6846	3.7617	3.9136	3.9218	4.0093	4.0234	4.1014	4.1229	4.2029	6
CCO[P@@]1(=O)C(c2ccncc2)=C(C2CC(N3CCOCC3)CC(c3ccccc3)(c3ccccc3)C2)c2ccccc21	0	3.0209	3.7804	3.9123	4.0155	4.2143	4.2319	4.3351	4.3637	4.4871	4.4917	4.5412	4.6874	4.714	4.7438	4.8672	2.4564	3.0234	3.6128	3.6755	3.7057	3.7218	3.8933	3.9125	3.9195	4.0872	4.1712	4.2257	4.2761	4.3147	4.4812	4
CCOP1(=O)C(C2CC(N3c4ccccc4Sc4ccccc43)CC(c3ccccc3)(c3ccccc3)C2)=C(c2ccncc2)c2ccccc21	0	3.2605	3.7919	3.9026	3.972	4.1306	4.2597	4.3234	4.3334	4.3443	4.3513	4.4014	4.4804	4.5055	4.5291	4.5622	2.5558	3.2613	3.4316	3.4966	3.7175	3.7299	3.7414	3.7938	3.8611	3.8851	3.9215	3.9627	4.0645	4.115	4.1358	6
CC1=C(c2ccc(-c3ccc(N(C)C)cc3)c3nsnc23)C(C)=[N+]2C1=Cc1c(C)cc(C)n1[B-]2(F)F	0	2.2237	2.4189	2.6915	2.9791	3.3068	3.4113	3.5826	3.801	3.8254	4.0432	4.0816	4.1498	4.1781	4.2382	4.4433	1.4715	1.6833	2.2407	2.5726	2.7177	2.8129	2.8845	3.2255	3.3427	3.4421	3.5288	3.6952	3.7576	3.8306	3.9262	4
S=c1ccc2ccc(-c3ccc(-c4ccc5c(c4)oc4ncccc45)c4nsnc34)cc2o1	0	2.386	2.6182	2.8811	2.96	3.2844	3.2921	3.621	3.6569	3.9239	3.9745	3.9895	4.0805	4.1977	4.2141	4.2619	1.7717	2.0121	2.1254	2.8168	2.8271	2.9333	2.9898	3.1418	3.2117	3.3297	3.4509	3.5899	3.7735	3.8104	3.8854	7
Cn1c2ccccc2c(=O)c2ccc(-c3ccc(-c4ccc5ccc(=S)oc5c4)c4nsnc34)cc21	0	2.3019	2.3557	2.6279	2.8001	3.0492	3.0799	3.0938	3.3523	3.5246	3.6483	3.654	3.7077	3.7471	3.8342	3.8919	1.7763	2.015	2.1076	2.1711	2.7334	2.8113	2.8216	2.9012	2.9847	3.1019	3.1114	3.2071	3.3461	3.421	3.5105	7
CC(C)(C)OC(=O)CN1C(=S)c2cc3ccc(-c4c5ccccc5c(Nc5ccccc5)c5nsnc45)cc3cc2C1=S	0	1.8312	1.9661	2.1362	2.4333	2.73	2.8335	2.9468	2.9852	3.0118	3.0923	3.206	3.2903	3.3825	3.4401	3.4645	0.913	1.7503	1.8138	1.9115	2.1191	2.2438	2.4098	2.4273	2.7513	2.8959	2.9259	2.9829	3.0279	3.0407	3.1455	6
CCO[P@@]1(=O)C(c2ccncc2)=C(C#CN2c3ccccc3Oc3ccccc32)c2ccccc21	0	2.7129	3.5521	3.8327	3.838	3.9484	4.0368	4.1226	4.1343	4.1988	4.2603	4.3554	4.429	4.5453	4.6936	4.7231	1.8389	2.82	3.1159	3.4999	3.5206	3.6168	3.679	3.7386	3.7764	3.8021	3.8506	3.953	4.0637	4.1127	4.1497	4
CCCCN1C(=S)c2cccc3c(C#Cc4cnc5c(c4)[SiH2:2]c4cccnc4-5)ccc(c23)C1=S	0	1.7401	2.1309	2.4583	2.9356	3.1154	3.1757	3.2665	3.4396	3.4747	3.5551	3.5826	3.7133	3.8537	3.934	3.9771	1.4126	1.5128	1.806	1.9376	2.4	2.948	3.0231	3.1054	3.1293	3.2009	3.3297	3.3652	3.529	3.5639	3.6054	4
CCOP1(=O)C(C#Cc2cncc3c2[SiH2:2]c2ccncc2-3)=C(c2ccncc2)c2ccccc21	0	3.0523	3.4804	3.6095	3.7927	3.8506	3.9377	4.0246	4.0886	4.1497	4.2216	4.2417	4.2583	4.3258	4.4102	4.509	1.8177	2.9002	3.152	3.3629	3.3971	3.5148	3.584	3.6511	3.6924	3.7225	3.7372	3.844	3.9058	3.9815	3.993	4
CCO[P@@]1(=O)C(c2ccncc2)=C(c2c3ccccc3c(N3CCC3)c3nsnc23)c2ccccc21	1	2.0029	2.4231	2.9473	3.6146	3.7037	3.7245	3.7775	3.8062	3.8198	3.891	3.9652	4.0111	4.1283	4.3049	4.336	0.9039	2.2177	2.5215	2.8126	2.9277	3.135	3.2623	3.4918	3.5562	3.6016	3.6605	3.7327	3.7585	3.8058	3.8176	5
COc1ccc(N(c2ccc(OC)cc2)c2c3ccccc3c(-c3ccc4cc5c(cc4c3)C(=S)N(CC(=O)OC(C)(C)C)C5=S)c3nsnc23)cc1	1	1.5279	1.6563	2.1541	2.415	2.4515	2.5246	2.5555	2.7712	2.9247	2.9784	3.0005	3.0698	3.2891	3.2977	3.3928	0.8715	1.5631	1.7753	1.8311	1.9035	2.1368	2.1695	2.3801	2.5195	2.6234	2.6774	2.9133	2.9528	2.9904	2.9978	7
CCOP1(=O)C(c2ccc(-c3ccc(-c4ccc(N(C)C)cc4)cc3)s2)=C(c2ccncc2)c2ccccc21	0	2.519	3.0911	3.5587	3.7815	3.8765	3.9921	4.0753	4.1235	4.1736	4.1963	4.245	4.2747	4.302	4.3412	4.3539	1.7619	2.5163	2.8624	3.1238	3.5035	3.6181	3.6235	3.6518	3.6967	3.8428	3.868	3.897	3.9028	3.9162	4.0183	5
CCO[P@@]1(=O)C(c2ccncc2)=C(c2ccc(-c3ccc(-c4cccc5ncccc45)cc3)s2)c2ccccc21	0	3.0197	3.559	3.716	3.8122	3.8606	4.0775	4.0993	4.1867	4.1999	4.2627	4.2812	4.304	4.3599	4.4128	4.4372	2.1186	2.5441	2.7493	3.2605	3.5319	3.5462	3.6082	3.7093	3.7172	3.7935	3.8457	3.88	3.8949	3.9517	4.0079	6
S=c1ccc2ccc(-c3ccc(-c4ccc(-c5nc6cc7ocnc7cc6o5)cc4)s3)cc2o1	0	2.4262	2.7964	3.2196	3.3903	3.4414	3.6393	3.8117	3.8697	4.0514	4.0668	4.1734	4.213	4.284	4.3253	4.3422	1.8451	2.1383	2.1741	2.6741	3.0304	3.1942	3.3454	3.4034	3.46	3.6398	3.6621	3.7402	3.7915	3.8756	4.0124	7
CC1=CC(/C=C/c2ccccc2)=[N+]2C1=C(c1ccc(-c3ccc(-c4cnc5oc6ncccc6c5c4)cc3)s1)c1c(C)cc(/C=C/c3ccccc3)n1[B-]2(F)F	1	2.1733	2.6607	2.8671	2.9387	2.9879	3.1597	3.4183	3.5022	3.5804	3.649	3.6769	3.6812	3.7438	3.8428	3.9012	0.9597	2.1031	2.5905	2.6324	2.6567	2.6747	2.7009	2.8613	2.8753	2.987	3.0873	3.3213	3.4136	3.4618	3.4692	8
CCO[P@@]1(=O)C(c2ccncc2)=C(c2ccc(-c3ccc(-c4ccc5c6ccccc6n(C)c5c4)cc3)s2)c2ccccc21	0	2.8489	3.0411	3.3834	3.6347	3.6585	3.7368	3.8826	4.1137	4.1642	4.1873	4.2293	4.2683	4.2877	4.3272	4.3532	2.0704	2.5162	2.9411	2.9639	3.1149	3.2599	3.4287	3.5434	3.5927	3.7368	3.7534	3.8196	3.8887	3.9046	3.9408	7
CCOP1(=O)C(c2ccc(-c3ccc(-c4ccc5c6ccccc6n(C)c5c4)cc3)s2)=C(c2ccncc2)c2ccccc21	0	2.7087	2.9963	3.3044	3.6141	3.7438	3.8862	4.0312	4.0467	4.065	4.1721	4.1915	4.2358	4.2735	4.2957	4.3191	1.7731	2.6312	2.912	3.0224	3.1486	3.2904	3.4598	3.5921	3.625	3.682	3.8054	3.8641	3.9137	3.9344	3.9555	7
CCO[P@@]1(=O)C(c2ccncc2)=C(c2ccc(-c3ccc(-c4ccc5c(c4)Oc4ccccc4O5)cc3)s2)c2ccccc21	0	2.7967	3.1622	3.5409	3.6409	3.7968	3.9651	4.0387	4.0982	4.1518	4.1871	4.215	4.2686	4.3199	4.3795	4.4075	2.0867	2.5072	2.908	2.9944	3.3104	3.4799	3.5219	3.5687	3.6619	3.702	3.7823	3.8031	3.8781	3.8922	3.9521	6
CCO[P@@]1(=O)C(c2ccncc2)=C(c2ccc(-c3ccc(-c4cnc5sc6ncccc6c5c4)cc3)s2)c2ccccc21	0	3.0276	3.5704	3.6791	3.8009	3.8258	3.9317	4.0676	4.0924	4.1606	4.1802	4.2905	4.3091	4.3575	4.4112	4.4286	2.1126	2.557	3.0887	3.2403	3.354	3.4867	3.5362	3.5736	3.7106	3.7826	3.8687	3.8823	3.94	3.9433	3.9991	7
CCO[P@@]1(=O)C(c2ccncc2)=C(c2ccc(-c3ccc(-c4ccc(N(CC)CC)cc4)cc3)s2)c2ccccc21	0	2.5011	3.1746	3.4285	3.6696	3.8208	3.9353	4.0553	4.1365	4.1431	4.1851	4.2105	4.2962	4.337	4.3767	4.4521	2.0245	2.4086	2.7504	2.9666	3.4037	3.509	3.5716	3.5756	3.7017	3.7875	3.8012	3.8732	3.8943	3.9082	3.9376	5
CCO[P@@]1(=O)C(c2ccncc2)=C(c2ccc(-c3ccc(-c4ccc(N5CCOCC5)cc4)cc3)s2)c2ccccc21	0	2.7161	3.2685	3.5995	3.6902	3.8156	4.0563	4.1249	4.1568	4.1939	4.225	4.2701	4.3668	4.3814	4.451	4.5321	2.06	2.4836	2.9523	3.0344	3.4385	3.5113	3.5875	3.7021	3.7819	3.7908	3.8121	3.8986	3.9644	4.0402	4.0456	5
CCOP1(=O)C(c2ccc(-c3ccc(N4c5ccccc5Sc5ccccc54)cc3)s2)=C(c2ccncc2)c2ccccc21	0	2.3424	2.9405	3.2048	3.4266	3.6009	3.7721	3.8623	3.8855	3.9402	4.0236	4.0634	4.119	4.1559	4.1893	4.1931	1.8457	2.3397	2.8107	2.9961	3.2307	3.4259	3.4559	3.4918	3.6272	3.6555	3.6637	3.667	3.7075	3.7722	3.8225	6
CC1=CC(/C=C/c2ccccc2)=[N+]2C1=C(c1sc(C)c3c1OCCO3)c1c(C)cc(/C=C/c3ccccc3)n1[B-]2(F)F	1	2.1707	2.5798	2.8563	2.961	3.1793	3.4045	3.5026	3.6332	3.7258	3.7285	3.808	3.924	4.3374	4.4168	4.4193	0.9648	2.0922	2.5296	2.6292	2.6788	2.6906	2.8446	2.8818	3.1403	3.3308	3.504	3.5132	3.5676	3.786	3.8238	4
CCOP1(=O)C(c2sc(-c3ccc4c(c3)Oc3ccccc3O4)c3c2OCCO3)=C(c2ccncc2)c2ccccc21	0	2.5716	3.1617	3.3753	3.6044	3.8232	3.8574	4.0079	4.0559	4.1542	4.1984	4.2464	4.2903	4.3895	4.4035	4.4722	1.7748	2.5529	2.9643	2.9965	3.1463	3.444	3.5742	3.6922	3.7213	3.8144	3.828	3.8428	3.8711	3.9238	3.9425	5
CC1=CC(/C=C/c2ccccc2)=[N+]2C1=C(c1sc(N(C)C)c3c1OCCO3)c1c(C)cc(/C=C/c3ccccc3)n1[B-]2(F)F	1	1.9599	2.1698	2.8249	2.9593	3.1667	3.4107	3.5073	3.6171	3.6815	3.7439	3.7471	3.8997	3.9984	4.0345	4.1113	0.9601	1.9004	2.1307	2.6317	2.6695	2.6884	2.8177	2.8791	2.9102	3.3385	3.5151	3.5283	3.5652	3.6684	3.8108	4
CCN(CC)c1ccc(-c2sc(C3=C(C)C4=Cc5c(C)cc(C)n5[B-](F)(F)[N+]4=C3C)c3c2OCCO3)cc1	0	1.9879	2.8451	3.0168	3.2327	3.5511	3.623	3.7981	3.9448	4.131	4.2001	4.4983	4.6685	4.7328	4.8434	5.0125	1.4139	1.8998	2.432	2.6851	2.846	3.0005	3.3238	3.4758	3.6122	3.6893	3.7315	3.9333	4.0359	4.2296	4.4494	3
CC(C)(C)OC(=O)CN1C(=S)c2cccc3c(-c4sc(-c5ccc(N6c7ccccc7Oc7ccccc76)cc5)c5c4OCCO5)ccc(c23)C1=S	0	1.3023	1.8355	2.2238	2.2982	2.4356	2.7604	2.8618	2.9569	2.991	3.037	3.3652	3.3762	3.4261	3.4983	3.5114	1.3013	1.4729	1.6034	1.8952	2.0359	2.2375	2.4252	2.6579	2.7143	2.7627	2.8072	3.0247	3.0328	3.1581	3.2948	6
S=C1C=C2Oc3cc(-c4ccc(-c5ccnc6cnncc56)s4)ccc3NC2c2ccccc21	0	2.041	2.6193	2.986	3.1236	3.1922	3.4856	3.5627	3.6115	3.8274	3.8911	3.9251	3.9465	3.9808	4.0008	4.0991	1.6431	1.8149	2.2429	2.5396	2.8193	2.9419	3.0392	3.0917	3.1914	3.2981	3.452	3.555	3.5615	3.5961	3.6825	5
CCO[P@@]1(=O)C(c2ccncc2)=C(c2ccc(-c3ccnc4c3ccc3cccnc34)s2)c2ccccc21	0	3.2064	3.5994	3.7216	3.7901	3.844	3.8839	3.973	4.0247	4.0772	4.1082	4.1578	4.1645	4.264	4.2768	4.2885	2.1803	2.619	2.9495	3.3353	3.3725	3.4639	3.5164	3.551	3.5712	3.5795	3.7682	3.7954	3.8052	3.8745	3.9554	6
CCOP1(=O)C(c2ccc(N(c3ccccc3)c3ccccc3)cc2)=C(c2ccncc2)c2ccccc21	1	2.6188	3.6906	3.708	3.8309	3.862	4.0537	4.0751	4.1746	4.2352	4.3315	4.3709	4.4356	4.4779	4.5037	4.534	1.9746	2.832	3.2066	3.3176	3.485	3.5484	3.666	3.8139	3.8307	3.8582	3.8996	3.9373	3.9425	4.0173	4.0986	5
CCCCN1c2ccccc2Oc2cc(C3=C4C(C)=CC(/C=C/c5ccccc5)=[N+]4[B-](F)(F)n4c(/C=C/c5ccccc5)cc(C)c43)ccc21	1	0.1775	0.5056	1.1449	1.3581	1.5091	1.7144	2.0556	2.247	2.275	2.4419	2.489	2.598	2.6622	2.7895	2.8799	-0.6959	-0.4479	-0.1016	0.7903	1.0196	1.4451	1.7002	1.8139	1.9598	2.0054	2.1988	2.314	2.3988	2.5091	2.6754	5
CCCCN1c2ccccc2Oc2cc(C3=C4C(C)=C(C#Cc5ccc6c(c5)c5ccccc5n6CCCC)C(C)=[N+]4[B-](F)(F)n4c(C)c(C#Cc5ccc6c(c5)c5ccccc5n6CCCC)c(C)c43)ccc21	1	2.0345	2.0841	2.3706	2.9788	3.0483	3.1245	3.3413	3.4075	3.5257	3.5879	3.5924	3.597	3.8056	3.8742	3.9194	1.372	1.9312	2.0289	2.0461	2.8124	2.8945	2.9066	2.9429	2.956	3.0921	3.0962	3.1298	3.1725	3.3232	3.3443	9
CCO[P@@]1(=O)C(c2ccncc2)=C(c2ccc(N(c3ccccc3)c3ccccc3)cc2)c2ccccc21	1	2.703	3.6206	3.8839	3.9151	3.9944	4.0691	4.1303	4.181	4.2398	4.3355	4.4036	4.4108	4.4519	4.5189	4.6021	2.1838	2.6737	3.2272	3.277	3.5095	3.5361	3.6001	3.7286	3.8075	3.8588	3.9337	3.9917	4.0122	4.0568	4.16	5
CCCCCCc1ccc(C2(c3ccc(CCCCCC)cc3)Oc3c(sc4c5c(sc34)-c3sc(/C=C4\C(=O)c6cc(Cl)c(Cl)cc6C4=C(C#N)C#N)cc3C(c3ccc(CCCCCC)cc3)(c3ccc(CCCCCC)cc3)O5)-c3sc(/C=C4\C(=O)c5cc(Cl)c(Cl)cc5C4=C(C#N)C#N)cc32)cc1	1	1.7497	2.1045	2.3531	2.3961	2.588	2.6688	2.7021	2.7339	2.7813	2.852	2.8752	2.9941	3.0293	3.0431	3.0822	1.077	1.4803	1.9372	1.9896	2.0913	2.1927	2.3731	2.4134	2.5085	2.6413	2.6499	2.6853	2.7729	2.7912	2.803	10
Nc1ccc2c(C(F)(F)F)cc(=S)oc2c1	1	2.4335	3.2739	3.8089	4.3475	4.438	4.7654	4.8994	5.0792	5.6381	5.8153	5.8826	6.0397	6.3947	6.5079	6.5979	1.862	2.1136	2.9512	3.6106	3.7642	4.1537	4.2677	4.357	4.55	4.8847	5.1675	5.4483	5.4757	5.5625	6.0224	2
CCCCNc1ccc2c3c(cccc13)C(=S)N(CCCC)C2=S	1	1.8963	2.2856	2.5413	3.1194	3.5162	3.7526	3.8273	3.8835	3.947	4.1841	4.3278	4.3808	4.4922	4.5794	4.6126	1.5193	1.6728	1.978	2.0936	2.9872	3.265	3.3114	3.4333	3.5762	3.6891	3.8237	3.8982	4.1652	4.1675	4.2932	2
CCCCN1C(=S)c2cccc3c(N)ccc(c23)C1=S	1	1.8805	2.2715	2.6159	3.11	3.5265	3.7434	3.9251	3.9385	3.9491	4.1915	4.3099	4.4493	4.5179	4.5837	4.6556	1.5261	1.6568	1.9526	2.0794	3.0819	3.2922	3.3088	3.4438	3.6174	3.7524	3.8176	3.9085	4.1723	4.1796	4.2779	2
CCCCN1C(=S)c2cccc3c(N(C)C)ccc(c23)C1=S	1	1.8714	2.2454	2.5918	3.104	3.5103	3.5304	3.6771	3.8549	3.9446	4.2524	4.3239	4.3699	4.4781	4.5549	4.6507	1.5233	1.6373	1.9285	2.0639	2.8159	3.1899	3.3211	3.4477	3.4987	3.7916	3.8165	3.889	4.1024	4.2355	4.289	2
S=c1c2ccccc2[nH]c2ccccc12	1	2.0981	3.1085	3.7941	3.9607	4.093	4.4185	4.4225	4.4547	4.5845	4.8828	5.2952	5.5212	5.7231	5.7473	5.7889	1.7891	1.8361	2.7666	3.246	3.6772	3.7818	3.9296	4.1727	4.3023	4.3963	4.5316	4.6653	4.827	4.9343	4.9678	3
CCN(CC)c1ccc2ccc(=S)oc2c1	1	2.5893	3.2568	3.8792	4.3427	4.353	4.737	4.8017	5.0315	5.3208	5.6049	5.7898	5.9376	6.3566	6.4385	6.6055	1.9758	2.2851	2.9304	3.5502	3.8281	4.0424	4.2817	4.3181	4.4723	4.7815	5.1753	5.2432	5.521	5.6007	5.8346	2
CN(C)c1ccc2c(c1)C(=S)NC2=S	1	2.0796	2.4021	2.4384	3.6193	3.7748	4.0998	4.2946	4.467	4.5918	4.8455	5.4692	5.606	5.6692	5.8736	5.9971	1.6638	1.7537	1.9782	2.0793	2.916	3.3303	3.7828	4.0546	4.1487	4.4113	4.4201	4.5498	4.9672	5.4276	5.6648	1
CN(C)c1ccc2cc3c(cc2c1)C(=S)N(CC(=O)OC(C)(C)C)C3=S	1	2.1666	2.3525	2.4664	3.0646	3.3869	3.4782	3.5348	3.7848	3.8894	4.0565	4.2349	4.2907	4.5187	4.7559	4.8957	1.7714	1.8501	1.9556	2.1547	2.4106	2.6607	3.1806	3.4214	3.4599	3.6338	3.7593	3.8763	4.0359	4.2139	4.397	2
CN(C)c1ccc2c3c(cccc13)C(=S)N(CC(=O)OC(C)(C)C)C2=S	1	1.9055	2.32	2.5839	3.0741	3.4435	3.5332	3.6508	3.6917	3.8685	3.9442	4.2849	4.3111	4.3565	4.4166	4.4822	1.5306	1.6817	1.9749	2.1132	2.8	3.192	3.2787	3.4479	3.4902	3.5195	3.8112	3.8267	3.8904	4.1542	4.269	2
CCN(CC)c1ccc2c(c1)OC1=CC(=S)c3ccccc3C1N2	1	2.0622	2.0716	3.3917	3.9014	3.9589	3.9801	4.0236	4.1648	4.2436	4.3298	4.4415	4.4423	4.8292	5.0135	5.0323	1.686	1.7543	2.055	2.9637	3.29	3.4395	3.618	3.7993	3.8827	3.9526	4.0618	4.1906	4.304	4.3123	4.3944	2
CC/C(=C(\c1ccccc1)c1ccc(OCCN(C)CC2=CN(CCCCCC/N=c3/cc4sc5cc(N(CC)CC)ccc5nc-4c4ccccc34)NN2)cc1)c1ccccc1	1	2.5019	2.625	2.9082	3.1216	3.2179	3.3434	3.6291	3.7251	3.844	3.8833	3.9142	3.9197	4.0018	4.014	4.0665	1.386	2.4802	2.5043	2.7572	2.865	2.9077	3.0424	3.1603	3.2639	3.287	3.3415	3.4902	3.5356	3.5931	3.6549	5
