# Supplementary material for: A Closed‐Loop Hybrid Discovery System of Type I Photosensitizers for Hypoxic Tumor Therapy
Source: Adv Sci (Weinh). 2025 Dec 12;13(9):e15103. doi: 10.1002/advs.202515103 (PMC12903996; doi:10.1002/advs.202515103)
Supplement: Supplementary file 2 — Supporting Data [file ADVS-13-e15103-s002.zip › advs73115-sup-0001-Data/train.py]

import numpy as np
import pandas as pd
from sklearn.model_selection import train_test_split, GridSearchCV, cross_val_score
from sklearn.preprocessing import StandardScaler
from sklearn.metrics import accuracy_score, f1_score, roc_auc_score
from imblearn.over_sampling import SMOTE
from sklearn.svm import SVC
from sklearn.neighbors import KNeighborsClassifier
from sklearn.ensemble import RandomForestClassifier
from sklearn.neural_network import MLPClassifier
from xgboost import XGBClassifier
import pickle

'''
This code is intended for demonstration purposes only.
For the complete implementation with all dependencies and full workflow, please refer to the GitHub repository.
'''
# for reproducibility
np.random.seed(seed)

# load dataset
df = pd.read_csv('./your_data')
X = df.drop(['SMILES', 'Label'], axis=1)
y = df['Label']

# balance the dataset
smote = SMOTE(random_state=seed)
X_bal, y_bal = smote.fit_resample(X, y)
X_train_raw, X_test_raw, y_train, y_test = train_test_split(X_bal, y_bal, test_size=0.2, random_state=seed)

# standardize the features
scaler = StandardScaler()
X_train = scaler.fit_transform(X_train_raw)
X_test = scaler.transform(X_test_raw)

# models for comparison
models = {
    'KNN': KNeighborsClassifier(),
    'SVM': SVC(random_state=seed, probability=True),
    'NN': MLPClassifier(random_state=seed, max_iter=1000),
    'RF': RandomForestClassifier(random_state=seed),
    'XGBoost': XGBClassifier(random_state=seed),
}

# model parameters
params = {
    'KNN': {},
    'SVM': {},
    'NN': {},
    'RF': {},
    'XGBoost': {},
}

best_models = {}
best_scores = {}
std_scores = {}

# hyperparameter tuning and cross-validation
for model_name in models:
    grid_search = GridSearchCV(models[model_name], params[model_name], cv=5, scoring='accuracy')
    grid_search.fit(X_train, y_train)
    best_models[model_name] = grid_search.best_estimator_
    cv_scores = cross_val_score(best_models[model_name], X_train, y_train, cv=5, scoring='accuracy')
    best_scores[model_name] = np.mean(cv_scores)
    std_scores[model_name] = np.std(cv_scores)

# select the best model
best_model_name = max(best_scores, key=best_scores.get)
best_model = best_models[best_model_name]

# evaluate the best model on the test dataset
y_pred = best_model.predict(X_test)
test_accuracy = accuracy_score(y_test, y_pred)
test_roc_auc_score = roc_auc_score(y_test, y_pred)
test_f1_score = f1_score(y_test, y_pred)

# save model and scaler
with open('./your_path', 'wb') as file:
    pickle.dump(best_model, file)
with open('./your_path', 'wb') as file:
    pickle.dump(scaler, file)
